# Supplementary material for: Transcriptomic analysis reveals the dynamic changes of transcription factors during early development of chicken embryo
Source: BMC Genomics. 2022 Dec 13;23:825. doi: 10.1186/s12864-022-09054-x (PMC9746114; doi:10.1186/s12864-022-09054-x)
Supplement: Supplementary file 3 — Additional file 3: Table S2. Distribution of TFs in genome. [file 12864_2022_9054_MOESM3_ESM.xlsx]

## Sheet: Sheet1
Table S3. Common TFs highly expressed in all stages
id	Em1d_fpkm	Em2d_fpkm	Em3d_fpkm	Em4d_fpkm	Em5d_fpkm	Em1d_count	Em2d_count	Em3d_count	Em4d_count	Em5d_count	Symbol
ncbi_421658	3.813	4.493	5.02	7.75	7.973	1110	1448.67	1588	2184.67	2559.67	TULP4
ncbi_395682	4.757	6.34	6.583	16.31	18.493	1325	1932.67	2125.33	4453.33	5753.67	ZFHX3
ncbi_416857	4.943	5.13	5.997	8.857	8.737	1189.04	1344.12	1553.67	2036.91	2280.16	MLXIP
ncbi_425846	6.083	5.11	3.807	6.667	5.747	2063.33	1913.33	1400	2182.33	2132.33	KMT2D
ncbi_415507	6.69	7.77	8.457	15.05	14.69	1209	1542	1655.67	2621.67	2908.67	CHD2
ncbi_418817	6.957	5.573	5.45	7.593	8.88	1469.33	1275.33	1231.33	1529.67	2035	KLF12
ncbi_423402	7.053	14.437	8.757	8.897	9.343	1227.61	2679.55	1632.84	1474.08	1760.92	FOXN3
ncbi_415481	7.21	8.123	13.203	19.75	19.923	1039.33	1286	2033.33	2736	3123	ARNT2
ncbi_421828	7.433	7.11	6.07	8.67	8.17	1511.67	1586	1331.33	1689	1813.33	ZNF292
ncbi_395400	8.623	7.47	7.02	10.717	10.413	1357.33	1260	1196.33	1582.67	1745.67	BAZ2B
ncbi_420437	8.693	8.737	3.833	8.577	8.487	2954.8	3271.51	1424.31	2821.35	3194.44	KMT2C
ncbi_424439	8.863	7.713	7.79	9.097	8.64	2143	2061	2044.67	2119	2292	RC3H1
ncbi_418542	8.947	7.78	8.623	10.277	9.043	1481	1387.33	1518	1658	1658	PKNOX1
ncbi_419987	9.11	8.43	7.037	9.943	9.583	1651	1662.33	1380.67	1735	1900.67	ZNF652
ncbi_770350	9.19	7.147	7.087	9.82	9.207	1428.67	1186	1228	1403.67	1552.33	ZNF384
ncbi_427394	9.897	8.013	6.53	6.98	6.36	1853	1676.67	1336.67	1255.67	1313.67	BDP1L
ncbi_100857793	10.08	10.857	7.62	14.577	13.083	2055	2445.33	1689.33	2864.33	2930.33	EP400
ncbi_431530	10.133	10.933	9.823	13.747	13.207	1765.33	2088.33	1849.67	2308.67	2521	RFX7
ncbi_417868	10.407	8.793	9.973	12.43	10.547	1226.67	1138.33	1271	1411.33	1363	E2F7
ncbi_416815	10.43	10.7	7.58	13.743	14.12	1945.37	2188.21	1526.05	2461.8	2880.74	NCOR2
ncbi_396463	10.46	6.93	6.123	9.537	8.17	2777.67	2035.33	1905.33	2528.67	2426.67	POU2F1
ncbi_428703	10.547	9.783	9.943	14.28	14.893	1341.67	1380.33	1379	1762.33	2092	FOXO4
ncbi_416092	11.107	17.27	16.33	18.74	18.953	1363.33	2210.33	2413.33	2033	2327.67	FOXP1
ncbi_419435	11.147	11.75	14.82	20.56	20.21	1694.67	1969	2323.33	3029.33	3362.67	RERE
ncbi_100857356	11.353	10.8	9.703	14.75	14.163	1242.67	1350.66	1201.66	1579	1749.66	ZNF532
ncbi_421650	11.897	12.95	12.327	22.467	21.537	1878.67	2234.67	2181.33	3384	3692.67	ARID1B
ncbi_418259	12.003	12.153	14.507	18.673	18.577	1265.33	1402	1483.33	1854.67	2102.33	FOXJ2
ncbi_100859766	12.47	11.583	12.9	17.05	14.107	2711	2743	3017.67	3565	3338	PLAGL2
ncbi_418499	12.523	8.88	9.317	9.597	8.52	2307.33	1796.67	1860.33	1706.67	1724.33	PAXBP1
ncbi_107053919	12.67	8.52	6.887	6.887	6.113	4489.33	3299.33	2621.67	2333.33	2359	LOC107053919
ncbi_423724	12.753	17.497	22.227	33.643	36.22	2043	3097	3753	5187.67	6332.67	ZMIZ1
ncbi_427114	12.953	20.627	8.947	15.847	14.383	1632	3006.67	1544	2088.33	2235	TTC37
ncbi_417598	13.04	12.147	10.113	14.44	13.287	2693	2757.67	2037.33	2869.67	3000	NCOR1
ncbi_418926	13.117	16.33	13.72	14.06	13.587	1447.33	1978.67	1568	1488	1634.67	PAN3
ncbi_418596	13.353	11.33	10.933	12.697	12.19	1386.33	1294	1225.67	1268	1381	ZFX
ncbi_417109	13.84	14.217	8.307	10.623	10.713	2288.67	2485.33	1600	1723.67	1944.67	RC3H2
ncbi_420176	13.843	15.65	7.47	10.87	10.723	2402.67	2885	1415.67	1797.33	2011	NCOA2
ncbi_421380	14.403	11.137	19.403	27.65	29.637	1275.67	1071.33	1906.67	2328.33	2857.33	RCOR3
ncbi_396131	14.68	13.48	16.013	23.153	22.207	1440.67	1452	1705	2178.67	2373	ZNF335
ncbi_420372	14.747	10.933	12.457	14.103	12.48	1170.16	1024.1	1295.3	1321.8	1254.47	ZNF767
ncbi_423558	14.963	18.1	16.62	22.083	17.97	1292.33	1706	1554.33	1846.67	1711.33	WDHD1
ncbi_424044	14.987	17.767	14.147	17.387	16.473	1259	1616	1293.31	1411.33	1509.33	STAT1
ncbi_416909	14.993	14.867	14.907	19.037	16.987	1204.02	1311.55	1294.81	1470.77	1494.36	TFIP11
ncbi_423220	15.073	10.66	6.613	11.647	10.027	3864.67	3015.33	1841.33	2897.67	2829	MGA
ncbi_417427	15.697	13.15	7.9	13.147	12.35	2175	1984.67	1324	1741	1849	HELZ
ncbi_415711	16.233	18.88	16.22	17.077	18.007	2165	2733.33	2329	2182.67	2613	NFATC3
ncbi_430534	16.733	16.99	21.017	33.927	30.063	1335.04	1537.29	1908.41	2630.97	2721.04	FOXM1
ncbi_421230	16.803	18.207	17.923	21.9	19.027	1819.3	2152.78	2096.22	2274.62	2240.6	ZC3H6
ncbi_426166	17.02	18.45	23.69	36.26	33.033	1724	1965.33	2011.67	3074.33	3146.67	RASAL3
ncbi_419542	17.297	14.787	13.313	26.13	23.01	3054.12	2810.29	3063.21	4347.78	4392.56	ARID1A
ncbi_100859827	17.477	14.307	17.213	21.693	19.753	1287.31	1156.67	1366.99	1531.33	1590.97	TSC22D2
ncbi_420796	17.52	9.857	8.477	8.847	8.13	2396.33	1459.67	1248.33	1158.67	1206.67	NFX1
ncbi_425033	17.613	57.337	37.167	32.37	28.433	1480	5192.33	3542	2594.33	2598.67	MBNL1
ncbi_423128	17.79	13.58	16.56	21.69	20.93	1698.66	1432	1714.33	1997	2191.33	ZFP91
ncbi_418148	17.863	17.663	17.707	27.513	25.46	2922	3205	3109.33	4348	4601	KDM5A
ncbi_101751641	18.203	14.943	19.41	24.81	22.313	2881	2604	3331.33	3867	3951	ZBTB44
ncbi_395680	18.33	17.397	20.633	31.04	32.32	1209.55	1279.08	1643.64	1880.06	2277.28	SMAD1
ncbi_415738	18.397	25.877	52.897	85.103	89.067	1749.33	2730	5354.67	7987.33	9581.33	ZNF423
ncbi_416963	18.533	12.773	15.523	20.217	18.45	2520	1991.67	2435.33	2734	2720	PATZ1
ncbi_422897	19.493	17.503	22.553	25.937	21.893	2671.48	2638.87	3240.64	3435.39	3281.97	WHSC1
ncbi_100857228	19.55	15.507	16.507	23.433	22.987	1972	1722.67	1792.67	2269	2505.67	ZNF628
ncbi_395303	19.59	20.723	19.98	27.653	27.007	1068.33	1249.33	1176.33	1443.67	1593.33	SP1
ncbi_396235	19.63	24.733	18.367	24.203	23.96	1851.33	2584.33	2266	2224.67	2411.67	ETS1
ncbi_112529925	19.733	15.883	10.007	13.543	13.483	2408.63	2128.33	1325.33	1606.67	1821.67	LOC112529925
ncbi_428916	20.063	20.733	25.243	24.767	23.643	1239.67	1387	1742	1526	1700.33	ZBTB1
ncbi_420369	20.383	17.81	22.09	28.32	27.853	1838.33	1756.67	2099	2456.56	2757	ZNF212
ncbi_416768	20.403	21.09	13.43	16.143	13.773	3037.33	3526	2604	2588.33	2526.67	HIC2
ncbi_421635	20.61	15.78	18.643	18.907	18.143	1436.33	1197.33	1401.67	1261.67	1376	ZBTB2
ncbi_100859816	21.133	19.997	20.007	28.757	25.577	1774.33	1836	1823.33	2357	2388.33	SETDB1
ncbi_421395	21.263	17.237	18.703	19.357	17.293	1367.67	1216.67	1307	1245.33	1297.33	MTA3
ncbi_426879	22.233	21.793	22.963	28.047	27.593	1090.67	1165.33	1216.33	1318.67	1480.33	CERS5
ncbi_417664	22.51	26.073	33.59	43.093	40.653	1342.33	1678.67	2410.67	2497.67	2709	VEZF1
ncbi_415346	22.533	24.477	20.807	33.04	34.333	1500.33	1755	1757.67	1974.33	2363	HMG20A
ncbi_422623	22.59	17.187	15.747	18.65	17.413	3016.33	2512.33	2275.33	2392.33	2548.33	REST
ncbi_396005	22.657	32.27	57.237	66.857	72.533	1030.67	1546.67	2473.33	2840.67	3438.67	TSC22D1
ncbi_395505	23.183	31.957	38.217	89.87	82.367	2411.67	3647.33	5438.67	8584.33	9426	PBX1
ncbi_417487	23.26	31.393	44.363	54.727	52.727	1461	2186.33	3007.67	3296.33	3606.67	GTF2IRD1
ncbi_415866	23.287	21.637	11.393	15.267	15.373	5358.36	5413.07	2770.99	3356.27	3837.78	NFAT5
ncbi_417486	23.37	15.437	13.587	17.557	16.257	1880	1362	1181.67	1380.33	1454.67	GTF2I
ncbi_419342	23.403	19.34	23.22	23.497	23.567	1396	1263.33	1501.67	1351.67	1541.67	ZFP64
ncbi_422978	23.553	35.007	17.787	16.153	14.43	1826.33	2928.33	1489.33	1200	1212.67	E2F8
ncbi_416426	23.677	30.4	26.183	31.427	28.693	2107.96	2850.71	2598.44	2595.06	2737.04	ZC3H7A
ncbi_419917	24.617	20.477	26.523	37.353	34.807	1864.33	1694	2158	2753.67	2898.67	NFYA
ncbi_395598	25.273	21.693	22.74	29.12	27.513	1483.33	1392	1442	1641.33	1767.33	TERF2
ncbi_417734	25.363	18.513	17.11	19.697	18.047	2750	2140.67	2057.33	1993	2120.33	ZBED4
ncbi_415838	25.537	20.533	22.613	31.727	26.477	1647.33	1464.67	1580.67	1973.67	1875	ZC3H18
ncbi_428911	25.72	26.947	23.02	27.457	23.973	3014.67	3442.33	2838.67	3080	3038.67	RCOR1
ncbi_424554	26.22	19.29	17.093	17.33	15.307	2351.27	1907.65	1678.23	1537.17	1546.19	ZZZ3
ncbi_420839	26.77	9.75	10.86	15.383	12.577	2653.67	1066.33	1173.67	1478.33	1376.67	JARID2
ncbi_378896	28.2	23.283	24.417	22.963	18.197	2218.86	2000.76	2076.38	1737.11	1568.3	TERF1
ncbi_395446	28.217	14.167	12.237	15.967	12.317	3011.67	1667.67	1395.67	1622.67	1422	SALL1
ncbi_416348	29.233	21.44	19.133	23.14	20.287	3476.33	2797	2474	2673.67	2663	RBM27
ncbi_100859297	30.067	43.2	31.793	31.3	21.793	2830	4160	3632	2697.33	2204.67	ARID3B
ncbi_425530	30.63	31.9	33.637	47.27	43.257	2269.33	2573.33	2707.33	3408.67	3549.33	KAT7
ncbi_422439	31.313	26.983	47.073	51.013	47.55	1770	1722.33	2901	2811.33	3032	ELF2
ncbi_420805	31.427	17.747	18.95	21.21	17.577	2481.33	1542	1581	1627.33	1523.67	ADNP2
ncbi_419350	33.36	31.357	38.23	49.11	46.777	5949.99	6102.99	7082.99	8185.98	8894.6	ADNP
ncbi_422051	34.123	20.277	14.44	13.71	11.887	3301.67	2177	1568.67	1355.33	1343.67	LOC422051
ncbi_395304	34.603	34.397	30.1	45.48	47.74	3226.92	3489.95	3027.97	4076.48	4853.97	SREBF2
ncbi_420027	34.953	30.237	19.783	27.097	27.11	2688.33	2575.67	1911.67	2002.33	2325.33	STAT3
ncbi_428131	34.967	16.897	32.447	41.433	38.08	2284.33	1215	2287	2619	2735.33	TGIF2
ncbi_396074	35.13	31.893	28.227	47.413	40.283	4568.33	4722.33	4927.67	6599	6412.67	PBRM1
ncbi_424496	39.8	31.28	42.103	37.803	34.41	2322.33	2001.33	2663.33	2130.33	2204.33	DR1
ncbi_428366	40.39	22.683	23.94	24.62	22.117	4058.67	2510.33	2615.67	2388.33	2440	ZBTB10
ncbi_395302	40.527	32.237	29.827	40.91	38.133	2678.67	2335.67	2262.67	2543.67	2717	SP3
ncbi_403089	41.277	34.14	22.81	29.997	28.573	4454.33	4001.33	3091.67	3151.33	3504.33	TEAD1
ncbi_417784	41.497	28.73	35.247	31.997	31.943	1503	1140	1381	1111	1266.33	THAP5
ncbi_424510	41.527	36.143	25.16	23.743	20.637	4579	4336.33	3240.67	2543	2525	ZNF644
ncbi_421168	42.07	38.113	30.8	51.243	44.613	4579	4611.33	3656.67	5423.67	5377	KDM5B
ncbi_769868	42.503	27.55	25.987	32.917	30.763	3532.33	2448.96	2421.08	2599.79	2808.67	ZNF512
ncbi_396391	43.627	31.363	39.623	38.477	33.18	1821.67	1432	1689	1492	1484.33	GATA5
ncbi_395679	44.013	44.593	34.717	54.137	50.387	3323.33	3573	3166	3811	4053	SMAD5
ncbi_374177	44.56	29.79	33.513	40.78	41.237	5309.33	3873.67	4702.33	4691.67	5546.33	HIF1A
ncbi_395257	47.47	29.07	35	42.883	44.883	2291	1571.67	1833.67	1993.67	2388.33	CBFB
ncbi_429060	48.047	37.01	38.53	53.647	47.897	4025.67	3525	3677	4492	4623.67	MTA1
ncbi_423455	48.22	42.597	51.417	50.857	45.807	2542.67	2455.33	2924.67	2576.33	2643	YY2
ncbi_396274	48.417	42.797	49.363	65.053	59.093	3712.45	3586.67	4062.62	4778.43	4961.93	CTCF
ncbi_417275	48.79	44.327	65.6	69.55	59.967	2105.33	2113.67	3069.67	2896.33	2831	POLE3
ncbi_374026	49.09	45.577	57.17	76.283	74.907	2432.33	2506	3133.33	3673	4086.67	ARNT
ncbi_421786	50.187	54.17	47.7	24.823	10.883	5403	6152	5744	2477.33	1247	LIN28B
ncbi_418804	50.353	43.397	40.99	46.577	42.81	4203	3973.33	3672	3705.67	3876	RBM26
ncbi_424780	50.587	36.23	31.133	35.493	28.607	3365.67	3191.33	3231	3235.33	3033	TFDP2
ncbi_421724	51.493	38.2	36.74	48.607	43.777	2331.33	1875.33	1827.67	2061	2117.33	HSF2
ncbi_378900	51.757	36.81	35.023	48.973	38.61	2981.33	2404.33	2404.33	2823.67	2505	TFCP2
ncbi_395146	55.24	54.4	61.34	104.53	96.99	4645	5221	6747.67	9108.67	9661.67	TCF3
ncbi_420026	56.107	50.203	45.763	44.443	44.473	2623.34	2531.28	2311.55	1992.74	2275.78	MLX
ncbi_428458	56.16	39.747	44.777	47.94	44.457	4143.85	3233.45	3541.59	3395.16	3582.42	UBP1
ncbi_100859792	57.167	70.36	93.68	152.26	158.773	2775	3733.67	4927	7036	8380.67	UBTF
ncbi_418850	59.883	52.03	61.133	73.447	70.46	6499	6260.67	7157.33	7686.33	8372	ZC3H13
ncbi_100859014	60.333	65.19	58.357	49.55	44.83	3104	3642.33	3206.33	2423	2474	NR2F6
ncbi_107048990	61.037	25.843	20.02	18.95	16.103	6592.33	3080.67	2359.33	1981	1918	ZNF217L
ncbi_396258	63.407	43.417	57.437	70.663	62.257	3141	2349.33	3143	3347.33	3353.33	MYBL2
ncbi_418478	63.893	44.853	49.12	39.597	38.793	5406.67	4122.33	4489.33	3227.71	3578	GABPA
ncbi_420109	65.517	51.17	43.437	49.29	40.85	4342.67	3831	3624.67	3457.33	3316	GATAD2A
ncbi_373889	67.127	38.1	32.613	57.133	56.603	4706.27	3006.61	3031.5	4017.4	4556.12	HK1
ncbi_395500	67.93	62.187	58.067	64.263	55.053	4161.33	4194.67	3922.67	3847.33	3800.33	MKRN1
ncbi_100859441	68.807	72.073	63.45	62.823	65.277	1757.67	2004.33	1743.67	1544	1811.33	CERS2
ncbi_101747888	71.167	53.16	68.18	94.35	82.08	3435.67	2831.33	3560.33	4394.33	4335.33	MTA2
ncbi_419642	74.647	67.757	82.87	88.003	93.073	2281.67	2272.67	2729.67	2579	3108.67	NFYC
ncbi_395370	75.153	60.353	82.803	77.837	71.617	5198.67	4618	6204.67	5201	5467	U2AF1
ncbi_422052	75.393	64.663	63.807	79.16	72.61	4386.33	4114	4001.67	4410.33	4605.67	CDC5L
ncbi_416494	77.783	57.237	64.06	60.607	53.42	2887.33	2314.67	2574.67	2170.33	2164.33	CPSF4
ncbi_420378	79.4	69.597	91.087	145.187	125.893	7691.67	7474.33	9532.67	13545	13348	SMARCC1
ncbi_423992	91.333	66.07	62.827	50.907	42.573	5813	4616	4318.67	3111	2959.67	ZC3H15
ncbi_396371	93.003	150.567	182.41	145.013	154.6	2781.67	4921.67	5928.67	4182	5048.67	YBX3
ncbi_418739	93.92	79.247	72.47	61.193	50.943	4996.67	4588	4158.67	3114.67	2949	TFDP1
ncbi_416270	99.657	78.093	102.147	123.227	113.637	3223	2775.67	3568.33	3836.33	4018	RBM22
ncbi_395862	100.333	152.227	107.813	51.293	58.547	3435.67	5559.67	3948.67	1653	2146.33	PITX2
ncbi_770153	100.367	86.153	125.627	128.257	113.877	5808.44	5534.94	7897.31	7160.02	7287.35	MBD3
ncbi_373888	103.47	63.107	80.183	71.643	65.16	2787	1862	2332.67	1859.33	1923.67	TFAM
ncbi_417717	121.26	59.3	71.357	58.52	53.84	4703	2524.33	2957.33	2184.67	2277.67	DNAJC2
ncbi_396509	123.68	93.057	125.967	142.997	121.627	6545.67	5399.67	7228	7268.67	7041.67	SSRP1
ncbi_772325	136.153	119.223	19.663	10.58	6.84	20718.3	19781.7	3225.67	1538.33	1127	NR6A1
ncbi_420047	141.027	143.853	214.883	248.887	221.537	7444.85	8285.39	12231.5	12618.8	12788.5	SMARCE1
ncbi_427425	143.137	115.827	142.097	144.937	136.54	10735	9561.67	11474.7	10312.3	11141	SUB1
ncbi_395852	160.817	158.727	137.987	129.023	167.397	3876.33	4158.33	3589.33	2972.67	4376.67	ID2
ncbi_396334	165.757	217.36	272.503	334.347	318.793	13406	18960.7	23869.3	25574.3	27763.3	TCF12
ncbi_422457	203.107	121.15	135.4	121.07	94.847	13589.4	8906.24	9765.2	7801.02	6890.07	SMARCA5
ncbi_396534	268.803	209.337	131.67	116.933	102.1	12918.7	10856	6864.67	5437	5431.67	PAICS
ncbi_396482	272.863	226.683	483.543	474.397	420.94	5887	5391.33	11255	9839	9951.33	HMGB2
ncbi_395724	299.907	274.837	402.217	376.47	368.803	13539.7	13704.7	19806.7	16248.7	18155	HMGB1
ncbi_396232	389.64	262.11	412.66	436.333	408.363	8163.33	6060	9322.33	8777.67	9354	HMGB3
ncbi_419886	507.56	379.547	304.217	350.29	306.64	38777.7	31873	26112.3	25900.7	25832	CSDE1
ncbi_386575	882.807	965.097	1542.73	1561.1	1633.69	27687.3	33123.7	52101.7	46923	55713	YBX1
