# Supplementary material for: Transcriptomic analysis reveals the dynamic changes of transcription factors during early development of chicken embryo
Source: BMC Genomics. 2022 Dec 13;23:825. doi: 10.1186/s12864-022-09054-x (PMC9746114; doi:10.1186/s12864-022-09054-x)
Supplement: Supplementary file 4 — Additional file 4: Table S3. Common TFs highly expressed in all stages. [file 12864_2022_9054_MOESM4_ESM.xls]

## Sheet: DE-TFs
Table S5. Differentially expressed transcription factors
Up-regulated TFs in Em1d vs Em2d										Down-regulated TFs in Em1d vs Em2d										Up-regulated TFs in Em2d vs Em3d										Down-regulated TFs in Em2d vs Em3d										Up-regulated TFs in Em3d vs. Em4d
id	Em1d-1_fpkm	Em1d-2_fpkm	Em1d-3_fpkm	Em2d-1_fpkm	Em2d-2_fpkm	Em2d-3_fpkm	Symbol	log2(fc)		id	Em1d-1_fpkm	Em1d-2_fpkm	Em1d-3_fpkm	Em2d-1_fpkm	Em2d-2_fpkm	Em2d-3_fpkm	Symbol	log2(fc)		id	Em2d-1_fpkm	Em2d-2_fpkm	Em2d-3_fpkm	Em3d-1_fpkm	Em3d-2_fpkm	Em3d-3_fpkm	log2(fc)	Symbol		id	Em2d-1_fpkm	Em2d-2_fpkm	Em2d-3_fpkm	Em3d-1_fpkm	Em3d-2_fpkm	Em3d-3_fpkm	log2(fc)	Symbol		id	Em3d-1_fpkm	Em3d-2_fpkm	Em3d-3_fpkm	Em4d-1_fpkm	Em4d-2_fpkm	Em4d-3_fpkm	PValue	Symbol	log2(fc)
ncbi_100858368	0	0	0	1.66	4.7	3.51	HOXC6	11.6839		ncbi_374205	40.29	45.21	45.17	28.18	23.31	13.78	CDX2	-1.00144		ncbi_396415	0	0	0	1.64	2.18	1.59	10.8165	HOXD13		ncbi_421177	2.37	2.2	2.03	1.39	0.93	0.97	-1.00438	ELF3		ncbi_418669	0.15	0.05	0.05	1.8	1.81	1.84	5.54683e-07	SHOX	4.44626
ncbi_425723	0	0	0	1.6	2.81	2.45	HOXC9	11.159		ncbi_101749459	2.47	2.04	2.29	0.93	1.4	1.02	ARID5A	-1.02137		ncbi_374004	0	0	0	0.5	1.33	0.88	9.81911	MYOG		ncbi_100858693	29.86	29.79	24.78	15.07	8.37	18.16	-1.02117	ARID3C		ncbi_396273	0.2	0.16	0.1	2.87	2.82	3.86	8.35233e-11	GSC	4.37579
ncbi_395843	0	0	0	0.61	0.53	1.9	SIX6	9.98489		ncbi_374067	12	7.53	15.47	5.29	6.5	5.35	PKNOX2	-1.02999		ncbi_428429	0	0	0	0.44	1.03	0.39	9.27612	FERD3L		ncbi_373943	4.32	6.87	9.4	3.69	2.23	4.2	-1.02473	TBX20		ncbi_429029	0.05	0.02	0.04	0.46	0.65	0.45	9.20299e-08	TBR1	3.82597
ncbi_431599	0	0	0	0.33	0.37	0.61	ZNF366	8.77039		ncbi_417717	117.23	111.92	134.63	53.04	58.95	65.91	DNAJC2	-1.032		ncbi_107052208	0	0	0	0.28	0.6	0.28	8.59495	GSX1		ncbi_374202	36.83	33.24	25.85	15.04	13.91	17.4	-1.04926	TBX3		ncbi_771676	0.02	0.05	0	0.27	0.15	0.53	0.00695258	HOXB13	3.7625
ncbi_395974	0.01	0.02	0.01	0.57	1.75	2.96	IKZF1	7.04439		ncbi_429811	29.33	43.44	37	18.41	18.54	16.31	KLF3	-1.04336		ncbi_771955	0	0	0	0.2	0.29	0.18	7.80305	HOXC13		ncbi_395988	6.21	7.67	8.81	4.78	1.53	4.54	-1.06436	VDR		ncbi_100858452	0.12	0	0.06	0.41	0.9	0.74	0.010969	LOC100858452	3.50956
ncbi_100316920	0.02	0.02	0.04	2.31	3.43	3.08	OSR1	6.78463		ncbi_428131	31.02	44.74	29.14	16.89	16.84	16.96	TGIF2	-1.04924		ncbi_429400	0	0	0.01	0.45	0.89	0.62	7.61471	HOXC12		ncbi_420176	19.11	14.8	13.04	7.47	7.07	7.87	-1.06698	NCOA2		ncbi_418313	0.77	2.35	0.7	11.09	10.32	14.15	6.6021e-15	TBX15	3.21861
ncbi_771865	0.58	0.37	0.76	32.32	52.34	38.55	HOXB9	6.17098		ncbi_107049132	47.24	33.8	34.95	18.11	14.17	23.41	LOC107049132	-1.05851		ncbi_395328	0.05	0	0.05	3.08	5.5	3.24	6.88509	HOXD11		ncbi_100857974	0.93	1.1	1.38	0.52	0.51	0.59	-1.07378	ONECUT2		ncbi_396210	0.45	0.33	0.22	2.2	2.99	2.69	5.01308e-13	NFIA	2.9782
ncbi_395711	0	0.07	0	1.1	1.98	1.87	HOXC8	6.14393		ncbi_419820	13.29	12.63	11.51	4.87	6.64	5.46	SOX13	-1.14121		ncbi_373940	0	0.03	0	1.14	1.48	0.67	6.77698	LHX3		ncbi_374051	12.42	20.24	15.18	7.94	6.79	7.15	-1.1286	HOXA1		ncbi_428735	0.03	0.23	0.03	0.73	0.33	0.65	0.017103	POU4F2	2.55987
ncbi_373932	0.06	0.03	0	1.28	2.49	2.17	NKX3-2	6.04439		ncbi_771446	1	1.08	1.39	0.35	0.58	0.62	TCFL5	-1.16267		ncbi_430698	0	0.01	0.02	0.72	0.72	0.56	6.05889	HOXC11		ncbi_395539	17.01	9.97	8.14	4.94	4.24	6.77	-1.13874	FOXA2		ncbi_426886	0.42	0.49	0.32	2.66	2.06	2.37	1.27958e-07	TWIST3	2.52713
ncbi_693250	0.2	0.27	0.21	11.04	13.74	19.6	H1F0	6.02823		ncbi_419327	17.94	39.11	17.46	10.24	12.53	10.19	TFAP2C	-1.17672		ncbi_396178	0.11	0	0.07	3.25	4.97	2.92	5.95161	HOXD12		ncbi_396231	34.11	23.58	22.65	15.54	7.12	13.65	-1.14575	RXRG		ncbi_423444	0.29	0.63	0.27	2.15	2.16	2.02	3.73797e-12	BCL11B	2.41124
ncbi_427504	0.06	0.07	0.08	2.51	4.84	5.35	BNC1	5.9183		ncbi_421705	23.44	21.36	21.89	10.55	9.44	9.24	L3MBTL3	-1.19002		ncbi_395548	0	0.01	0.02	0.59	0.66	0.29	5.68182	PHOX2B		ncbi_771523	9.03	9.05	9.47	4.91	1.56	5.78	-1.16927	OSR2		ncbi_100379662	1.58	3.2	1.21	10.86	10.98	8.92	2.66688e-09	SCRT2	2.36043
ncbi_395737	0.31	0.06	0.44	11.67	16.29	14.85	HOXB8	5.72388		ncbi_107048990	52.88	77.35	52.88	26.65	25.73	25.15	ZNF217L	-1.23988		ncbi_107053847	0	0.07	0	0.94	1	1.47	5.60627	DLX2		ncbi_428651	10.95	11.68	8.42	5.3	3.69	4.71	-1.18042	GRHL1		ncbi_421199	1.64	2.73	1.18	8.28	9.62	9.37	3.44667e-16	BCL11A	2.29676
ncbi_374146	0.19	0.14	0.14	6.08	8.63	8.87	ERG	5.64876		ncbi_429506	18.08	26.85	15.64	10.09	7.93	7.17	GRHL2	-1.26575		ncbi_777244	0.07	0.02	0.03	1.89	2.52	1	5.49452	SHOX2		ncbi_420437	9.03	8.21	8.97	3.58	4.05	3.87	-1.18848	KMT2C		ncbi_395980	0.13	0.16	0.09	0.45	0.79	0.6	0.00176963	RORB	2.27563
ncbi_100858534	0	0	0.05	0.26	0.94	1.12	HOXC5	5.53605		ncbi_428805	0.37	0.72	0.38	0.21	0.26	0.14	FBXO41	-1.26894		ncbi_373989	0.06	0.18	0.13	4.61	5.99	4.53	5.35374	TBX4		ncbi_427114	13.84	23.34	24.7	6.97	8.1	11.77	-1.20509	TTC37		ncbi_396397	2.54	6.26	1.86	18.94	15	16.96	4.43293e-09	LHX9	2.25546
ncbi_417773	0.04	0	0.03	0.87	0.84	0.89	TFEC	5.21501		ncbi_112531026	2.53	1.97	2.39	0.96	0.94	0.9	LOC112531026	-1.29908		ncbi_101750213	0.06	0	0.03	0.56	2.15	0.76	5.26887	ATOH1		ncbi_374201	51.79	42.19	35.71	20.66	15.04	19.17	-1.24098	PITX1		ncbi_421915	0.12	0.36	0.08	0.87	0.77	0.99	5.00191e-05	MYT1L	2.23156
ncbi_771246	0.02	0.05	0	0	1.09	1.37	HOXD10	5.13516		ncbi_421096	8.25	9.14	10.59	5.06	3.16	3.06	RNF138	-1.31063		ncbi_395582	0	0.04	0.05	0.79	1.76	0.68	5.16547	VAX1		ncbi_429506	10.09	7.93	7.17	3.27	3.25	4.09	-1.24743	GRHL2		ncbi_419249	1.87	3.95	1.6	10.76	10.59	9.98	2.4276e-11	MYT1	2.07805
ncbi_395977	0.18	0.04	1.21	10.64	14.15	22.13	GFI1B	5.03612		ncbi_770009	1.63	2.32	2.22	1	0.55	0.89	FOXJ1	-1.33839		ncbi_395578	0.04	0	0	0.41	0.66	0.35	5.14975	NHLH2		ncbi_100858440	32.86	33.4	33.63	14.7	10.94	16.09	-1.25926	ARID3A		ncbi_374101	1.64	1.41	0.89	5.26	4.72	6.64	4.20975e-08	SCX	2.07665
ncbi_374240	0.04	0.02	0.02	0.44	0.75	0.83	SOX1	4.65821		ncbi_112531020	2.67	4.01	6.2	2.22	1.46	1.31	LOC112531020	-1.36802		ncbi_373910	0.22	0.33	0.44	6.72	13.92	7.65	4.83672	NHLH1		ncbi_418818	30.77	14.86	13.35	7.92	8.52	8.05	-1.26803	KLF5		ncbi_395104	2.86	2.97	2.02	9.42	10.37	12.34	5.6532e-21	TBX18	2.03316
ncbi_396301	0.03	0.17	0.16	1.18	4.5	2.77	HOXD8	4.55288		ncbi_396484	92.25	118.44	98.88	50.21	33.99	34.24	MSX1	-1.38611		ncbi_100431103	0.07	0	0	0.42	1.11	0.33	4.7318	LBX1		ncbi_373928	6.05	5.05	3.81	2.48	1.44	2.24	-1.27528	PPARG		ncbi_771375	0.17	0.22	0.21	0.49	1.16	0.76	0.000424051	EVX2	2.006
ncbi_419888	0	0.02	0.02	0.12	0.54	0.24	BARL	4.49185		ncbi_107049901	6.58	7.65	11.96	2.5	3.26	4.24	LOC107049901	-1.38902		ncbi_395327	0.02	0.15	0.16	2.78	3.69	2.19	4.71383	HOXA11		ncbi_422024	6.76	7.09	7.48	2.88	3.13	2.67	-1.29712	HMBOX1		ncbi_100857623	0.18	0.36	0.21	0.89	1.14	0.97	4.98648e-06	POU4F1	2
ncbi_395290	1.16	0.36	0.5	10.77	18.19	13.21	HOXA7	4.38379		ncbi_112531014	2.4	1.8	2.02	1.09	0.65	0.63	LOC112531014	-1.39203		ncbi_777386	0	0.02	0.17	1.29	2.34	1.18	4.66197	PRDM8		ncbi_396384	3.29	1.84	2.32	1.08	0.78	1.16	-1.30269	IRF1		ncbi_396209	0.81	1.15	1.1	2.99	4.21	4.86	4.61057e-10	NFIB	1.97863
ncbi_395713	0.2	0.08	0.21	1.59	5.06	3.37	TFAP2B	4.35396		ncbi_100859347	1.92	2.02	1.23	0.43	0.75	0.73	AHR1B	-1.43659		ncbi_418515	0	0.01	0	0.08	0.13	0.04	4.64386	SIM2		ncbi_404300	2.52	2.57	1.42	1.04	0.56	1.01	-1.31861	GCM1		ncbi_424320	0.26	0.22	0.21	0.97	1.11	0.57	7.01125e-05	NR4A2	1.94132
ncbi_431604	0.28	0.06	0.24	2.68	4.26	4.8	BNC2	4.33924		ncbi_420839	20.8	36.92	22.59	9.33	9.56	10.36	JARID2	-1.45714		ncbi_415761	0.1	0.1	0.15	2.68	4.23	1.81	4.6389	ZNF536		ncbi_396037	1.31	1.73	2.38	0.73	0.87	0.56	-1.32726	NKX2-6		ncbi_424652	0.44	0.65	0.34	1.55	2.14	1.79	2.26978e-07	GLIS1	1.93816
ncbi_777548	0.68	0.33	0.71	7.11	10.7	13.62	HOXB6	4.19166		ncbi_420815	4.15	3.28	3.55	1.88	1	1.04	NFATC1	-1.48595		ncbi_395959	0.03	0.28	0.33	3.85	7.03	3.88	4.52748	NEUROD4		ncbi_417773	0.87	0.84	0.89	0.4	0.26	0.37	-1.33587	TFEC		ncbi_769687	0.09	0.05	0.08	0.4	0.27	0.17	0.0157416	RUNX3	1.93289
ncbi_769007	0.23	0.15	0.36	2.34	5.59	4.93	MEF2C	4.11922		ncbi_396392	69.77	52.6	51.06	29.93	16.21	15.67	GATA4	-1.48844		ncbi_100857422	0.07	0.13	0.07	1.45	2.63	1.92	4.47393	POU3F4		ncbi_396392	29.93	16.21	15.67	7.99	7.04	8.8	-1.37506	GATA4		ncbi_421115	0.25	0.7	0.4	2.03	1.46	1.52	1.94076e-06	ST18	1.89185
ncbi_395405	0.13	0.1	0.11	0.74	1.56	2.31	TWIST2	3.76116		ncbi_424577	35.41	37.53	19.29	11.78	7.38	13.14	KLF-4	-1.5137		ncbi_424885	0.03	0.09	0.2	1.67	3.39	1.81	4.42417	ZIC4		ncbi_101752179	13.71	6.18	6.31	3.15	2.32	4.56	-1.38525	FOXA1		ncbi_771525	0.06	0.09	0.04	0.15	0.35	0.2	0.0108935	TFAP2D	1.88136
ncbi_107057363	0.18	0.1	0.15	0.84	2.43	2.55	LOC107057363	3.75861		ncbi_107050186	15.08	6.87	3.3	2.7	2.2	3.93	LOC107050186	-1.5158		ncbi_395754	0.03	0.23	0.07	1.69	3.41	1.28	4.27302	NEUROD1		ncbi_112531020	2.22	1.46	1.31	0.37	1.16	0.35	-1.40831	LOC112531020		ncbi_777244	1.89	2.52	1	5.77	6.75	7.26	3.62127e-07	SHOX2	1.87034
ncbi_770471	0.03	0.06	0.03	0	0.67	0.95	HOXC10	3.75489		ncbi_112531015	3.36	3.15	7.25	1.99	1.15	1.65	LOC112531015	-1.52238		ncbi_100379662	0.12	0.13	0.06	1.58	3.2	1.21	4.27222	SCRT2		ncbi_421357	8.1	6.16	5.7	2.47	2.24	2.78	-1.41407	ESRRG		ncbi_395521	0.27	1.15	0.23	1.94	2.3	1.64	0.0115583	POU4F3	1.83335
ncbi_425962	0.92	0.14	0.5	6.03	7.54	7.41	HOXB7	3.7494		ncbi_395950	5.93	1.28	6.74	1.04	1.78	1.87	GBX2	-1.57261		ncbi_396382	0.15	0.22	0.15	2.87	4.58	2.34	4.23473	ISL2		ncbi_107049132	18.11	14.17	23.41	5.58	12.92	2.28	-1.42222	LOC107049132		ncbi_428443	0.35	0.71	0.58	1.85	2.02	1.94	4.66608e-07	EOMES	1.82484
ncbi_100859279	0.04	0	0.04	0.17	0.5	0.4	FEZF1	3.74147		ncbi_395229	6.95	4.17	8.1	1.3	2.41	2.58	TCF7	-1.61148		ncbi_395699	0.04	0.2	0.12	0.91	3.33	2.3	4.18322	NEUROG1		ncbi_395397	21.98	11.12	9.33	7.54	2.3	5.85	-1.43524	CDX1		ncbi_428156	0.27	0.25	0.12	0.96	0.71	0.56	0.0159178	FOXS1	1.8009
ncbi_771883	0.05	0.05	0	0.59	0.5	0.23	BHLHA9	3.72247		ncbi_107050668	1.46	1.81	4.63	0.79	0.73	1.03	LOC107050668	-1.63136		ncbi_426373	0	0.04	0.06	0.5	1.02	0.12	4.03562	MEF2B		ncbi_419695	23.15	16.89	13.1	6.59	6.69	6.28	-1.44189	GRHL3		ncbi_419388	2.21	3.94	2.03	9.92	8.17	10.4	1.65612e-13	PRDM16	1.80028
ncbi_386585	0.97	0.58	1.14	7.38	13.97	13.04	NR2F2	3.67631		ncbi_395886	15.21	11.53	13.84	6.87	3.2	2.76	MITF	-1.66125		ncbi_419249	0.1	0.16	0.2	1.87	3.95	1.6	4.01171	MYT1		ncbi_428240	0.22	0.28	0.28	0.08	0.11	0.09	-1.47805	POU2F3		ncbi_395483	2.03	3.95	2.15	10.52	6.47	10.92	6.34167e-07	SOX8	1.77945
ncbi_396109	0.1	0.03	0.04	0.35	0.87	0.94	FOXD1	3.66742		ncbi_395191	6.14	11.76	9.2	3.51	3.51	1.5	OTX2	-1.66937		ncbi_107051987	0.14	0.31	0.4	3.89	6.24	3.43	3.99575	POU3F3		ncbi_396298	14.71	26.03	32.8	9.73	6.81	9.77	-1.48292	TAL1		ncbi_418515	0.08	0.13	0.04	0.33	0.2	0.3	0.00568947	SIM2	1.73118
ncbi_395573	0.11	0.14	0.19	0.92	2.19	2.15	SOX10	3.57949		ncbi_418818	63.76	69.68	59.75	30.77	14.86	13.35	KLF5	-1.71172		ncbi_418313	0.05	0.11	0.08	0.77	2.35	0.7	3.99247	TBX15		ncbi_416018	57.01	63.96	51.73	24.15	15.9	21.44	-1.48984	GATA2		ncbi_724086	4	6.02	4.56	17.01	16.51	14.47	3.11668e-13	SIX2	1.71874
ncbi_374200	0.71	0.63	0.8	6.48	9.65	9.36	SOX18	3.57425		ncbi_395982	28.82	35.7	28.41	10.61	10.43	7.27	TFAP2A	-1.71483		ncbi_426886	0.04	0	0.04	0.42	0.49	0.32	3.94251	TWIST3		ncbi_419863	48.11	27.31	26.34	12.25	11.77	12.17	-1.49151	IRF6		ncbi_395904	5.7	6.97	4.59	18.52	17.4	19.14	2.20625e-28	ZFHX4	1.67357
ncbi_395868	0.3	0	0.29	1.36	2.42	2.98	TLX1	3.51824		ncbi_769286	132.78	190.08	127.86	49.12	46.15	38.44	SALL4	-1.75312		ncbi_386573	0.16	0.29	0.22	2.5	5.09	2.71	3.94234	ASCL1		ncbi_421672	4.44	3.29	2.77	1.48	0.99	1.26	-1.49314	HIVEP2		ncbi_771373	0.16	0.31	0.1	0.66	0.57	0.53	0.00331095	DRGX	1.62654
ncbi_387330	0	0.05	0	0.24	0.04	0.28	PAX5	3.48543		ncbi_421199	1.62	2.47	1.51	0.74	0.51	0.41	BCL11A	-1.75424		ncbi_100859435	0.76	0.34	0.24	5.66	10.83	3.68	3.91191	EN2		ncbi_445340	22.12	14.95	15.02	6.83	3.18	8.28	-1.50995	PRDM1		ncbi_418320	1.12	1.24	1.49	3.92	3.82	3.76	1.5787e-15	USF3	1.5787
ncbi_373974	0.04	0.09	0.02	0.02	1.02	0.58	IRX4	3.43296		ncbi_396381	3.49	5.12	3.55	0.69	1.55	1.31	LHX1	-1.77625		ncbi_421115	0.03	0.03	0.03	0.25	0.7	0.4	3.90689	ST18		ncbi_395920	11.7	10.67	10.04	3.93	3.08	4.05	-1.55109	RREB1		ncbi_422024	2.88	3.13	2.67	8.92	8.29	8.64	4.05263e-24	HMBOX1	1.5744
ncbi_100859519	0.24	0.09	0.49	1.41	3.68	3.69	NR2F1	3.42053		ncbi_395320	35.25	13.87	43.71	10.75	10.02	5.66	CDX4	-1.81241		ncbi_107057587	0.08	0.2	0.11	1.44	2.75	1.57	3.88452	ARX		ncbi_416967	8.83	5.95	6.54	2.61	0.66	3.94	-1.56414	HNF1A		ncbi_424997	11.04	14.27	8.89	34.08	31.1	36.46	8.33384e-20	MECOM	1.5714
ncbi_420630	0.28	0.14	0.19	1.59	2.33	2.58	HOXA6	3.41356		ncbi_771515	0.23	0.09	0.14	0.05	0.06	0.02	LOC771515	-1.82312		ncbi_424829	0.95	1.71	1.15	12.96	24.78	15.18	3.79595	HES6		ncbi_423661	22.67	12.03	11.63	4.97	5.4	5.15	-1.57782	ARID5B		ncbi_395405	5.43	6.73	4.84	13.45	17.13	19.47	8.41531e-10	TWIST2	1.55784
ncbi_424139	0.19	0.16	0.54	0.67	4.57	4.22	HOXD4	3.40996		ncbi_428801	12.76	6.81	16.1	3.47	2.49	3.66	FOXI3	-1.8906		ncbi_419392	1.2	1.75	2.11	16.15	33.69	18.39	3.7532	HES5		ncbi_395543	10.92	4.62	5.22	1.99	2.31	2.43	-1.62513	SMAD9		ncbi_772259	1.39	1.8	1.13	3.92	3.64	5.14	4.43393e-10	LHX6	1.55573
ncbi_423923	0.39	0.05	0.33	1.29	3.71	3.1	EMX2	3.39499		ncbi_771259	5.58	2.24	7.13	1.36	1.15	1.52	LHX5	-1.89129		ncbi_429283	0.1	0.04	0.25	1.16	2.51	1.26	3.66004	DLX1		ncbi_769687	0.28	0.18	0.23	0.09	0.05	0.08	-1.64909	RUNX3		ncbi_776143	2.23	3.28	2.29	6.02	6.38	10.28	9.67244e-07	HOXA10	1.53987
ncbi_418195	0.61	0.31	0.77	4.05	7.44	6.11	SOX5	3.38048		ncbi_112531071	1.53	2.29	2.74	0.55	0.5	0.64	LOC112531071	-1.95667		ncbi_776024	0.04	0.08	0.02	0.34	0.95	0.47	3.65208	LHX4		ncbi_374205	28.18	23.31	13.78	7.46	4.18	8.73	-1.67997	CDX2		ncbi_770984	4.35	5.7	4.37	13.64	12.76	14.93	1.34825e-27	ZNF618	1.51912
ncbi_396037	0.15	0	0.39	1.31	1.73	2.38	NKX2-6	3.32726		ncbi_100858654	20.86	22.19	17.08	8.27	3.65	3.11	ZNF7L	-2.00024		ncbi_420179	0.16	0.2	0.3	2.84	2.97	2.23	3.60666	MSC		ncbi_428534	8.17	2.75	1.79	0.99	1.65	1.3	-1.6897	SOX17		ncbi_503512	1.23	2.11	1.84	4.7	6.72	3.4	0.000439218	FOXL2	1.51652
ncbi_395904	0.16	0.1	0.12	1.04	1.29	1.46	ZFHX4	3.31813		ncbi_423444	0.48	0.64	0.44	0.12	0.12	0.13	BCL11B	-2.07595		ncbi_771008	0.21	0.2	0.16	1.62	3.08	1.8	3.51141	EN1		ncbi_416720	14.59	10.78	11.85	4.07	2.52	4.8	-1.70831	OVOL2		ncbi_373976	3.11	4.29	3.49	10.76	10.84	9.53	1.27764e-10	ALX4	1.5153
ncbi_100858556	0.05	0.07	0.07	0.17	0.89	0.72	DMRT2	3.22781		ncbi_429107	0.92	0.94	0.99	0.3	0.22	0.15	DMRTB1	-2.08873		ncbi_396314	0.44	0.65	1.02	7.61	10.09	6.14	3.49807	PRRX2		ncbi_395792	6.15	6.35	3.93	1.23	1.64	2.11	-1.72211	TBX6		ncbi_101750015	14.93	19.8	16.56	48.83	50.19	46.88	3.64736e-31	LOC101750015	1.50823
ncbi_395943	0.37	0.58	0.48	2.99	5.37	5.03	PAX6	3.22707		ncbi_374125	1.31	6.6	2.32	0.5	0.56	1.34	LITAF	-2.0917		ncbi_770471	0	0.67	0.95	4.93	7.77	5.33	3.47633	HOXC10		ncbi_428218	10.43	5.47	5.51	2.05	1.85	2.39	-1.76715	MTF1		ncbi_374148	4.91	8.38	6.57	19.26	18.99	18.05	1.13512e-11	SOX9	1.50327
ncbi_373976	0	0.05	0.12	0.26	0.66	0.67	ALX4	3.22542		ncbi_101750689	0.92	1.35	1.2	0.32	0.2	0.28	BHLHE41	-2.11686		ncbi_554220	0.04	0.06	0	0.5	0.49	0.11	3.45943	OTP		ncbi_107053700	2.27	1.06	1.12	0.38	0.5	0.42	-1.77529	LOC107053700		ncbi_395327	2.78	3.69	2.19	7.54	8.19	8.81	5.25496e-10	HOXA11	1.5027
ncbi_107052956	0.31	0.05	0.33	1.87	2.07	2.37	HLX	3.19297		ncbi_395164	1.54	0.46	1.83	0.27	0.3	0.3	BHLHE22	-2.13826		ncbi_423315	0.06	0.1	0.27	1.19	2.48	0.99	3.43792	NPAS3		ncbi_107055291	2.09	1.18	0.19	0.31	0.27	0.42	-1.79077	SP6		ncbi_421713	0.81	0.84	0.8	2.53	2.44	1.97	1.91248e-11	SOGA3	1.50215
ncbi_101748749	0.1	0.09	0.13	0.7	1.05	1.12	ZNF469	3.16491		ncbi_100858585	1.43	0.93	2	0.3	0.24	0.42	OTX1	-2.18322		ncbi_107052333	0.02	0.23	0.18	1.14	2.14	1.35	3.4286	TAL2		ncbi_112531035	1.49	0.55	2.18	0.64	0.42	0.13	-1.82628	LOC112531035		ncbi_396208	1.35	1.08	1.48	3.41	4	3.6	6.39371e-06	NFIC	1.49357
ncbi_421050	0.26	0.09	0.3	1.26	1.8	2.73	MOG	3.15505		ncbi_424033	1.27	1.16	0.76	0.23	0.2	0.26	AHR2	-2.20889		ncbi_395536	0.07	0.06	0.26	0.93	2.41	0.82	3.41504	VSX2		ncbi_373902	0.61	0.54	0.56	0.2	0.21	0.07	-1.83289	NR1H4		ncbi_423315	1.19	2.48	0.99	4.82	4.33	3.89	0.000212845	NPAS3	1.48454
ncbi_395307	0.48	0.26	0.65	3.11	5.72	3.39	HOXA4	3.13609		ncbi_374101	1.42	1.79	1.95	0.27	0.56	0.28	SCX	-2.21681		ncbi_422976	0.64	1.54	1.46	10.59	17.39	10.63	3.40696	DBX1		ncbi_107050148	3.93	2.34	4.66	1.66	1.18	0.18	-1.85567	LOC107050148		ncbi_107056377	0.12	0.29	0.19	0.73	0.49	0.45	0.0138093	LOC107056377	1.47681
ncbi_101748691	0.01	0.26	0.02	0.26	1.51	0.74	FOXI2	3.11356		ncbi_422251	2.64	2.65	3.69	0.58	0.61	0.56	ZIC3	-2.35936		ncbi_416458	0.09	0.21	0.17	1.42	2.19	1.09	3.32193	UNCX		ncbi_112531061	6.88	3.73	5.32	1	2.94	0.37	-1.88599	LOC112531061		ncbi_395578	0.41	0.66	0.35	1.73	1.19	1.03	0.0138388	NHLH2	1.47596
ncbi_396096	0.27	0.25	0.53	1.33	3.59	4.08	HOXA9	3.09954		ncbi_770254	1.78	2.93	1	0.43	0.29	0.37	KLF4	-2.38916		ncbi_428612	0.19	0.33	0.59	3.08	4.76	2.87	3.27033	OLIG2		ncbi_423756	63.5	24.31	37.08	10.76	7.81	13.86	-1.94526	PITX3		ncbi_373940	1.14	1.48	0.67	3	3.34	2.75	0.000122516	LHX3	1.46619
ncbi_107053698	0.1	0.17	0.18	0.89	1.65	1.22	NKX2-3	3.06274		ncbi_374019	22.16	45.11	23.2	6.18	5.89	4.94	SOX3	-2.41106		ncbi_417873	0.08	0.03	0.29	1.41	1.38	1.01	3.24793	MYF6		ncbi_428206	110.47	107	98.22	26	20.61	29.22	-2.05767	LIN28A		ncbi_396381	3.16	4.48	2.44	10.57	8.26	8.86	7.19161e-07	LHX1	1.45787
ncbi_374137	0.08	0.11	0.14	0.72	1.24	0.79	MEOX2	3.05889		ncbi_100858518	0.12	1.55	0.78	0.25	0.07	0.14	SP9	-2.41308		ncbi_427871	0.18	0.46	0.44	2.84	4.97	2.38	3.23805	ALX1		ncbi_112531242	0.54	0.56	0.4	0.1	0.21	0.05	-2.05889	LOC112531242		ncbi_395714	1.91	2.78	1.62	6.14	5.81	5.2	4.97082e-05	BARX2	1.4425
ncbi_421138	0.17	0.04	0.02	0.6	0.64	0.66	TOX	3.04629		ncbi_768789	5.64	10.48	5.65	2.36	0.94	0.65	FOXE1	-2.46242		ncbi_419390	3.74	4.58	6.94	35.79	64.47	39.75	3.1977	LOC419390		ncbi_431047	2.49	2.25	1.68	0.67	0.12	0.73	-2.0785	NR1D1		ncbi_416898	0.62	1.26	0.52	2.36	2.48	1.66	0.00141405	FOXN4	1.43741
ncbi_396073	0.27	0.24	0.33	0.86	3.46	2.07	NKX2-5	2.92735		ncbi_395792	18.04	50.98	25.49	6.15	6.35	3.93	TBX6	-2.52413		ncbi_724086	0.48	0.39	0.72	4	6.02	4.56	3.19689	SIX2		ncbi_101750658	3.59	0.76	1.49	0.28	0.64	0.46	-2.0813	LOC101750658		ncbi_100859265	0.15	0.28	0.11	0.58	0.45	0.4	0.000194531	ZBTB20	1.40498
ncbi_100858404	0.63	0.04	1.17	2.94	5.26	5.45	HOXA5	2.89112		ncbi_428534	26.45	33.3	23.44	8.17	2.75	1.79	SOX17	-2.71045		ncbi_107054494	0.07	0.05	0.14	0.81	0.99	0.56	3.1822	TLX3		ncbi_395977	10.64	14.15	22.13	3.71	2.68	4.13	-2.15707	GFI1B		ncbi_395132	14.94	18.09	18.63	46.05	45.71	44.44	1.02812e-20	SMAD3	1.39861
ncbi_395879	0.12	0.12	0.24	1	1.46	1.07	SPI1	2.87856		ncbi_100858774	3.76	1.18	0.58	0.3	0.07	0.44	ZNF737L	-2.76867		ncbi_374017	0.57	0.19	0.9	4.74	6.28	3.99	3.17667	BARX1		ncbi_421050	1.26	1.8	2.73	0.5	0.3	0.47	-2.18873	MOG		ncbi_396207	0.9	0.91	0.44	1.47	2.22	2.24	0.002921	NFIX	1.39811
ncbi_395610	2.79	0.51	3.48	14.02	17.93	17.79	ANGPT2	2.87505		ncbi_101747537	46.02	78.76	39.55	11.66	4.4	5.03	LOC101747537	-2.96196		ncbi_395705	0.7	1.09	1.32	8.32	13.19	6.41	3.16631	LHX2		ncbi_395419	5.86	3.22	2.66	0.62	0.48	1.42	-2.21994	MSGN1		ncbi_431414	1.27	1.31	1.07	3.54	2.84	3.01	0.000648649	LBX2	1.36323
ncbi_373895	0.32	0.14	0.07	1.15	1.59	1.14	TBX22	2.87199		ncbi_100272166	54.99	106.66	52.31	14.4	4.76	5.42	NANOG	-3.12178		ncbi_107053098	0	0.03	0.04	0.17	0.23	0.22	3.14684	PRDM13		ncbi_427838	25.28	12.76	10.86	4.15	1.45	4.51	-2.27405	HNF1B		ncbi_419185	0.44	0.47	0.29	1.34	0.74	1	0.0102245	RBPJL	1.3599
ncbi_395795	0.03	0.09	0.13	0.36	0.67	0.79	FOXD2	2.86394		ncbi_395782	45.76	54.77	59.15	4.62	8.68	3.76	T	-3.22649		ncbi_396082	0.56	0.82	0.96	5.55	10.34	4.39	3.11548	NR2E1		ncbi_101747537	11.66	4.4	5.03	1.39	0.94	1.5	-2.46114	LOC101747537		ncbi_395577	1.74	3.31	2.24	8.67	5.91	3.92	0.00184729	NEUROG2	1.34353
ncbi_422976	0.15	0.23	0.13	0.64	1.54	1.46	DBX1	2.83537		ncbi_107050939	2.02	2.59	2.08	0.28	0.08	0.32	LOC107050939	-3.2984		ncbi_107057363	0.84	2.43	2.55	13.56	25.05	11.75	3.11319	LOC107057363		ncbi_772325	135.75	115.09	106.83	19.85	15.84	23.3	-2.60009	NR6A1		ncbi_386573	2.5	5.09	2.71	10.4	9.53	6.2	0.000198333	ASCL1	1.34306
ncbi_428859	2.07	2.52	2.81	24.48	15.9	9.91	ELF5	2.76467		ncbi_427781	585.94	788.26	625.05	113.17	44.13	39.24	Pou5f3	-3.34656		ncbi_374103	0.59	1.28	1.6	7.76	12.59	9.17	3.08869	ZIC1		ncbi_418060	23.49	15.99	14.56	2.93	0.56	4.77	-2.70981	ISX		ncbi_416762	1.63	2	1.72	3.43	4.82	5.2	1.44772e-08	CRAMP1	1.33
ncbi_100859138	0.22	0.12	0.22	0.64	1.57	1.58	PAX1	2.7587		ncbi_101750658	20.65	21.86	23.45	3.59	0.76	1.49	LOC101750658	-3.49755		ncbi_107053103	0.12	0.63	0.58	3.08	5.1	2.97	3.06755	POU3F2		ncbi_771938	0.25	0.41	0.27	0	0.07	0.07	-2.7318	ESRRB		ncbi_395682	6.36	8.06	5.33	15.81	16.27	16.85	4.38184e-15	ZFHX3	1.30887
ncbi_395624	1.03	0.1	2.07	5.39	8.03	8.13	FOXF1	2.75154		ncbi_112531063	0.28	1.36	3.1	0.4	0.01	0	LOC112531063	-3.53119		ncbi_100858585	0.3	0.24	0.42	1.85	3.78	2.18	3.02422	OTX1		ncbi_395961	42.47	24.27	26.17	4.9	2.23	6.74	-2.74387	NR5A2		ncbi_374048	0.59	1.14	0.69	1.87	1.67	2.45	0.00624995	MYOD1	1.30755
ncbi_415820	0.3	0.03	0.51	2.24	1.9	1.49	HNF4beta	2.74467		ncbi_107053700	18.7	22.47	18.24	2.27	1.06	1.12	LOC107053700	-3.73883		ncbi_416074	0.08	0.04	0.06	0.33	0.72	0.3	2.90689	FEZF2		ncbi_425791	1.9	0.46	0.74	0.14	0.16	0.15	-2.78427	EHF		ncbi_429524	2.48	3.17	1.26	5.99	5.27	5.84	0.000521792	TCF24	1.30724
ncbi_396209	0.14	0.14	0.08	0.49	1.17	0.74	NFIB	2.73697		ncbi_101750093	1.2	0.27	1.55	0.04	0.07	0.11	NPAS4	-3.77897		ncbi_395491	0.75	1.44	2.34	9.75	13.15	9.78	2.85083	TWIST1		ncbi_100857765	3.07	3.2	1.61	0.11	0.61	0.4	-2.8147	NKX1-2		ncbi_107052333	1.14	2.14	1.35	3.73	3.3	4.26	4.39936e-05	TAL2	1.28596
ncbi_373941	1.69	0.85	2.45	7.53	13.05	12.15	PRRX1	2.7135		ncbi_100858709	0.92	3.87	0.78	0.22	0.09	0.04	PRDM14	-3.99225		ncbi_374240	0.44	0.75	0.83	3.3	6.6	4.26	2.80939	SOX1		ncbi_100858654	8.27	3.65	3.11	0.6	0.65	0.69	-2.95372	ZNF7L		ncbi_396314	7.61	10.09	6.14	19.29	19.16	19.39	2.93319e-11	PRRX2	1.27868
ncbi_100857760	0.03	0.09	0	0.19	0.22	0.36	FOXF2	2.68182		ncbi_395252	3.27	2.4	2.85	0	0.27	0.09	MESP1	-4.56478		ncbi_421915	0.02	0.03	0.03	0.12	0.36	0.08	2.80735	MYT1L		ncbi_100857713	0.79	0.35	0.42	0.06	0	0.12	-3.11548	ETV3L		ncbi_107054176	0.66	1.16	0.49	1.97	1.44	2.17	0.00352538	ONECUT1	1.27237
ncbi_427493	0.11	0.04	0.03	0.35	0.37	0.39	KLF13	2.62449		ncbi_428443	30.09	55.24	23.08	2.13	0.78	0.63	EOMES	-4.9366		ncbi_107051027	1.66	1.83	1.83	9.57	19.3	7.89	2.78864	SOX21		ncbi_428859	24.48	15.9	9.91	2.15	0.88	2.63	-3.1514	ELF5		ncbi_373934	1.55	3.1	1.81	3.61	5.72	6.17	0.00505174	HOXA13	1.26266
ncbi_107055411	0.1	0.15	0.13	0.33	1.18	0.83	HOXC4	2.62244		ncbi_101748883	0.75	1.47	0.5	0.04	0.02	0	LOC101748883	-5.5025		ncbi_373976	0.26	0.66	0.67	3.11	4.29	3.49	2.77591	ALX4		ncbi_374120	43.25	23.11	22.57	3.83	1.96	4.05	-3.17594	PPARA		ncbi_107049602	2.74	3.66	4.05	7.6	8.92	8.55	3.32065e-07	HIF3A	1.26246
ncbi_424063	0.58	0.11	0.3	1.9	2.14	1.89	SATB2	2.58253												ncbi_430270	0	0.13	0.28	0.84	1.36	0.6	2.77173	POU3F1		ncbi_395320	10.75	10.02	5.66	1.05	0.69	1	-3.26993	CDX4		ncbi_429283	1.16	2.51	1.26	5.01	3.3	3.48	0.00785182	DLX1	1.2579
ncbi_418070	0.41	0.04	0.27	1.3	1.41	1.54	RFX4	2.56139												ncbi_373893	0.09	0.06	0.09	0.5	0.86	0.27	2.76377	RAX2		ncbi_422317	9.6	11.34	6.28	0.57	0.28	0.98	-3.89475	HOXCDX1L		ncbi_428208	0.38	0.44	0.43	0.85	1.08	1.05	2.19802e-06	HIVEP3	1.25338
ncbi_101750316	0.07	0.05	0.05	0.05	0.49	0.39	HOXD1	2.4517												ncbi_395591	1.71	1.55	1.17	9.01	13.18	7.23	2.73142	NKX6-2		ncbi_427781	113.17	44.13	39.24	2.98	3.32	5.39	-4.07148	Pou5f3		ncbi_395505	33.75	51.62	29.28	89.42	90.26	89.93	1.30258e-05	PBX1	1.23364
ncbi_416967	1.96	0.57	1.42	8.83	5.95	6.54	HNF1A	2.43228												ncbi_395322	0.15	0.13	0.21	0.88	1.68	0.67	2.72068	NKX2-1		ncbi_100272166	14.4	4.76	5.42	0.34	0.31	0.44	-4.49508	NANOG		ncbi_396178	3.25	4.97	2.92	7.89	8.7	9.6	1.21835e-05	HOXD12	1.23327
ncbi_100857713	0.14	0	0.15	0.79	0.35	0.42	ETV3L	2.42742												ncbi_416898	0.08	0.08	0.21	0.62	1.26	0.52	2.69744	FOXN4		ncbi_107050939	0.28	0.08	0.32	0	0.02	0.01	-4.5025	LOC107050939		ncbi_395754	1.69	3.41	1.28	5.6	5.23	4.14	0.00394141	NEUROD1	1.23045
ncbi_431212	0.82	0.21	0.64	1.62	4.46	2.69	HOXD3	2.39273												ncbi_395633	0.13	1.18	0.53	4.78	3.67	3.36	2.68223	MYF5		ncbi_396117	0.31	0.77	0.13	0.05	0	0	-4.59694	GNOT2		ncbi_771284	0.4	0.67	0.39	0.89	1.32	1.21	0.00327288	MKX	1.22803
ncbi_395812	10.11	1.09	11.9	23.79	45.35	48.71	HAND1	2.35099												ncbi_395752	4.03	3.74	2.39	18.78	29.59	16.02	2.66394	NKX6-1												ncbi_421138	3.48	5.03	2.15	9.09	8.01	7.86	0.000880999	TOX	1.22741
ncbi_395588	5.64	0.97	7.38	12.94	30.94	27.12	MEIS2	2.34342												ncbi_374048	0.13	0.05	0.21	0.59	1.14	0.69	2.63346	MYOD1												ncbi_100857850	2.57	3.91	2.38	5.98	6.48	8.22	5.34859e-06	ZNF252L	1.22286
ncbi_395483	0.35	0.13	0.82	2.63	1.78	2.18	SOX8	2.34177												ncbi_395740	0.18	0.32	0.62	2.28	2.52	2.1	2.6231	PAX9												ncbi_428021	5.24	12.25	6.25	20.31	19.28	15.66	0.000146356	ZIC2	1.21865
ncbi_395802	0.08	0.07	0.14	0.56	0.47	0.43	PROX1	2.33184												ncbi_374137	0.72	1.24	0.79	4.7	6.38	5.86	2.62293	MEOX2												ncbi_428218	2.05	1.85	2.39	5.16	4.5	4.86	2.57654e-06	MTF1	1.20691
ncbi_395433	0.23	0.11	0.11	0.54	0.81	0.9	NPAS2	2.32193												ncbi_395769	1.41	0.88	0.68	4.68	9.25	4.16	2.60666	MNR2												ncbi_423661	4.97	5.4	5.15	10.97	11.98	12.79	2.24652e-12	ARID5B	1.20341
ncbi_100857312	0.09	0.12	0.03	0.28	0.38	0.52	ONECUT3	2.29768												ncbi_107054273	0.91	1.63	1.55	6.43	11.35	6.88	2.592	IRX3												ncbi_107052848	1.75	2.52	1.41	4.43	5.3	3.35	0.000716405	INSM1	1.2034
ncbi_404300	0.46	0.38	0.5	2.52	2.57	1.42	GCM1	2.28042												ncbi_107052848	0.23	0.45	0.33	1.75	2.52	1.41	2.49154	INSM1												ncbi_373988	6.7	6.25	4.86	10.42	12.27	18.16	1.92731e-05	TBX5	1.19765
ncbi_422165	0.27	0.13	0.28	0.86	0.97	1.25	AR	2.17932												ncbi_421138	0.6	0.64	0.66	3.48	5.03	2.15	2.48814	TOX												ncbi_424885	1.67	3.39	1.81	5.6	5	5.07	4.7507e-06	ZIC4	1.18962
ncbi_417996	5.33	4.41	4.49	19.58	19.29	23.1	ZC3H7B	2.12263												ncbi_100857760	0.19	0.22	0.36	1.29	1.59	1.39	2.47131	FOXF2												ncbi_419115	1.05	1.16	0.99	2.2	2.58	2.47	3.31567e-07	L3MBTL1	1.17991
ncbi_419341	0.14	0.14	0.21	0.38	0.9	0.83	TSHZ2	2.10639												ncbi_396110	0.4	0.71	0.56	2.31	4.68	2.12	2.4476	FOXG1												ncbi_419434	7.86	9.61	7.22	17.63	18.9	19.03	1.14731e-16	SAMD11	1.17012
ncbi_419032	0.24	0.14	0.19	0.71	0.93	0.72	NOBOX	2.04975												ncbi_777179	0.14	0.14	0.08	0.22	1.41	0.31	2.42999	SOX12												ncbi_415761	2.68	4.23	1.81	7.25	6.88	5.41	0.000155238	ZNF536	1.16403
ncbi_396397	0.24	0.14	0.28	0.73	0.94	0.97	LHX9	2												ncbi_417183	0.54	0.77	0.58	2.6	4.92	2.57	2.41647	PRDM12												ncbi_420437	3.58	4.05	3.87	8.85	8.05	8.83	7.70751e-26	KMT2C	1.16182
ncbi_396045	1.26	0.62	0.97	3.06	4.1	3.96	GLI1	1.96412												ncbi_418070	1.3	1.41	1.54	6.02	9.98	6.68	2.41589	RFX4												ncbi_425183	3.35	7.72	3.22	12.75	9.9	8.95	0.00312678	CSDC2	1.14492
ncbi_431047	1.17	0.18	0.3	2.49	2.25	1.68	NR1D1	1.96011												ncbi_395104	0.45	0.43	0.61	2.86	2.97	2.02	2.39738	TBX18												ncbi_420179	2.84	2.97	2.23	5.07	6.14	6.36	1.29218e-05	MSC	1.12785
ncbi_423988	3.21	2.2	3.9	10.4	12.81	12.93	GULP1	1.95674												ncbi_395577	0.62	0.37	0.4	1.74	3.31	2.24	2.39083	NEUROG2												ncbi_395165	0.34	0.41	0.27	0.79	0.84	0.59	0.0103439	BHLHE23	1.12199
ncbi_396029	2.02	0.66	2.84	4.94	7.73	8.58	ZEB1	1.94472												ncbi_428549	0.27	0.61	0.35	1.64	3	1.78	2.38391	NKX2-2												ncbi_420269	1.76	1.66	1.31	2.49	3.74	4.04	8.97822e-05	ZFPM2	1.11852
ncbi_395956	1.7	0.83	1.63	3.7	6.14	5.7	GLI2	1.90133												ncbi_771284	0.11	0.05	0.12	0.4	0.67	0.39	2.38247	MKX												ncbi_771259	2.86	5.02	2.6	7.37	8.3	7.06	0.000485311	LHX5	1.11696
ncbi_420996	0.1	0.04	0.11	0.11	0.41	0.41	NR4A3	1.8953												ncbi_396109	0.35	0.87	0.94	2.82	4.81	3.6	2.37825	FOXD1												ncbi_396164	5.01	5.16	4.66	9.69	11.52	10.92	6.95299e-14	HIC1	1.1154
ncbi_425096	2.4	0.69	4.46	7.23	10.27	10.25	HOXB5	1.87794												ncbi_395271	1.04	0.76	0.42	3.69	4.79	2.97	2.36672	DMBX1												ncbi_100316920	2.94	3.36	3.49	4.07	7.02	9.99	0.00798083	OSR1	1.10649
ncbi_373988	0.58	0.11	0.59	0.64	2.17	1.87	TBX5	1.87036												ncbi_100858534	0.26	0.94	1.12	3.08	4.99	3.89	2.36602	HOXC5												ncbi_769935	8.52	10.52	7.07	19.1	18.49	18.13	3.865e-07	FOXP2	1.09359
ncbi_420269	0.5	0.23	0.56	0.95	1.68	2.03	ZFPM2	1.85296												ncbi_100859519	1.41	3.68	3.69	12.54	21.57	11.14	2.36562	NR2F1												ncbi_419505	0.42	0.55	0.42	1.23	0.79	0.93	0.00512295	ZBTB40	1.08563
ncbi_396082	0.23	0.21	0.22	0.56	0.82	0.96	NR2E1	1.82597												ncbi_425183	0.65	0.88	1.3	3.35	7.72	3.22	2.33613	CSDC2												ncbi_374146	6.45	6.45	5.57	11.96	12.18	14.57	0.000100098	ERG	1.06752
ncbi_374103	0.5	0.1	0.42	0.59	1.28	1.6	ZIC1	1.76637												ncbi_776143	0.05	0.92	0.63	2.23	3.28	2.29	2.2854	HOXA10												ncbi_112533549	1.61	2.45	1.82	3.93	4.48	3.58	0.000722881	LOC112533549	1.02794
ncbi_396152	0.28	0.1	0.83	1.02	1.69	1.33	RUNX1	1.73935												ncbi_415724	0.83	2.02	1.75	7.29	10.17	4.91	2.28186	TOX3												ncbi_427871	2.84	4.97	2.38	6.21	6.89	7.48	0.00123199	ALX1	1.01409
ncbi_424238	14.29	5.04	8.79	31.26	29.51	33.09	TFCP2L1	1.73891												ncbi_107055411	0.33	1.18	0.83	4.01	4.26	3.06	2.27557	HOXC4												ncbi_422165	1.59	2.62	1.96	3.94	4.03	4.39	3.22394e-05	AR	1.00234
ncbi_420050	2.57	3.03	3.34	6.92	12.87	9.74	CERS4	1.72383												ncbi_395950	1.04	1.78	1.87	6.26	9.94	6.28	2.26098	GBX2
ncbi_395752	1.25	0.67	1.18	4.03	3.74	2.39	NKX6-1	1.71256												ncbi_101747322	1.11	1.71	1.71	7.44	8.47	5.55	2.24407	WT1
ncbi_396231	9.78	5.72	9.03	34.11	23.58	22.65	RXRG	1.71157												ncbi_107054041	0.78	0.77	0.39	1.98	4.07	3.11	2.23929	DMRTA2
ncbi_419390	1.48	1.97	1.21	3.74	4.58	6.94	LOC419390	1.71135												ncbi_771375	0.02	0.03	0.08	0.17	0.22	0.21	2.20645	EVX2
ncbi_395590	2.01	0.73	2.01	6.9	4.95	3.64	DLX3	1.70534												ncbi_395904	1.04	1.29	1.46	5.7	6.97	4.59	2.18716	ZFHX4
ncbi_425033	18.45	18.67	15.72	40.49	54.39	77.13	MBNL1	1.70279												ncbi_503512	0.22	0.55	0.37	1.23	2.11	1.84	2.18392	FOXL2
ncbi_396314	0.27	0.24	0.14	0.44	0.65	1.02	PRRX2	1.69873												ncbi_771214	0.1	0.66	0.66	1.6	3.3	1.54	2.18117	HOXD9
ncbi_395961	14.06	2.78	11.94	42.47	24.27	26.17	NR5A2	1.69077												ncbi_396346	0.39	1.45	0.92	2.6	6.85	3.02	2.17572	SOHO-1
ncbi_395132	7.82	6.82	8.09	26.85	22.59	23.62	SMAD3	1.68448												ncbi_107054265	0.6	1.08	0.94	3.13	4.44	4.13	2.15887	IRX6
ncbi_422966	5.15	3.56	5.34	13.52	16.51	15.11	C5H11ORF9	1.68384												ncbi_387330	0.24	0.04	0.28	1	0.98	0.52	2.15843	PAX5
ncbi_395502	2.75	0.54	4.05	5.84	10.17	7.49	HOXB3	1.67881												ncbi_373941	7.53	13.05	12.15	45	58.73	41.74	2.15204	PRRX1
ncbi_395988	2.69	1.57	2.86	6.21	7.67	8.81	VDR	1.67211												ncbi_421697	1.09	1.61	2.05	7.96	6.87	6.2	2.14645	TCF21
ncbi_101752179	2.88	2.39	3.04	13.71	6.18	6.31	FOXA1	1.65665												ncbi_395942	0.54	1.3	1.19	3.41	6.23	3.72	2.14053	PAX7
ncbi_770136	1.46	0.54	1.51	2.3	4.57	4.02	ZNF503	1.63346												ncbi_417801	2.86	2.45	2.27	10.39	14.48	8.4	2.13395	DBX2
ncbi_426800	0.63	0.28	0.45	0.87	1.69	1.57	PRDM6	1.60254												ncbi_395191	3.51	3.51	1.5	10.14	16.84	10.24	2.12715	OTX2
ncbi_374231	3.47	0.87	2.39	6.54	6.82	6.76	FOXO1	1.57995												ncbi_395843	0.61	0.53	1.9	3.78	6.14	3.34	2.12494	SIX6
ncbi_419759	4.71	1.94	2.88	11.11	8.55	8.67	ZBTB32	1.57178												ncbi_770775	0.54	0.99	0.63	3.19	3.81	2.42	2.1247	IRX5
ncbi_396164	1.1	0.28	1.09	1.47	2.71	2.82	HIC1	1.50284												ncbi_422251	0.58	0.61	0.56	2	3.29	2.33	2.12244	ZIC3
ncbi_395705	0.4	0.21	0.51	0.7	1.09	1.32	LHX2	1.47342												ncbi_396312	1.98	1.87	1.63	7.22	10.38	6.25	2.12174	LMX1B
ncbi_419156	2.56	2	3.35	7.4	7.24	7.11	TOX2	1.45927												ncbi_693262	2.21	4.09	2.75	10.34	17.67	11.27	2.11781	SIX1
ncbi_374148	1.22	0.74	1.22	2.37	3.65	2.68	SOX9	1.45199												ncbi_396105	3.89	4.75	4.68	15.89	25.82	14.33	2.07286	SOX2
ncbi_420647	0.99	0.79	0.89	2.21	2.6	2.47	SATB1	1.4471												ncbi_100859279	0.17	0.5	0.4	0.77	2.33	1.26	2.02672	FEZF1
ncbi_100857919	0.29	0.4	0.32	0.8	1.01	0.92	OLIG3	1.43455												ncbi_395795	0.36	0.67	0.79	2.3	3.03	2.07	2.02359	FOXD2
ncbi_373915	1.53	2.11	2.91	6.7	6.3	4.7	SREBF1	1.43418												ncbi_769935	1.74	2.55	2.15	8.52	10.52	7.07	2.01947	FOXP2
ncbi_420148	1.17	0.92	3.25	7.74	2.25	4.44	KLF2	1.43416												ncbi_396397	0.73	0.94	0.97	2.54	6.26	1.86	2.0136	LHX9
ncbi_419388	0.26	0.22	0.34	0.56	0.88	0.77	PRDM16	1.43035												ncbi_768977	0.1	0.56	0.72	1.36	2.44	1.74	2.00522	EMX1
ncbi_374201	21.2	5.83	21.79	51.79	42.19	35.71	PITX1	1.40952												ncbi_428956	0.31	0.23	0.24	0.93	1.21	0.99	2.00462	ZNF488
ncbi_374185	1.61	0.45	0.65	1.58	2.83	2.65	IRX1	1.38138												ncbi_112531056	5.14	9.07	5.9	17.42	37.43	25.15	1.99209	LOC112531056
ncbi_420194	6.7	4.14	7.69	13.74	15.38	19.08	ZNF704	1.37917												ncbi_395537	0.3	0.22	0.49	1.35	1.72	0.93	1.98564	VSX1
ncbi_374269	2.12	1.34	2.04	4.22	5.66	4.37	TP63	1.37346												ncbi_107051270	0.51	0.62	0.47	1.18	3.05	1.97	1.9542	ZIC5
ncbi_419198	24.63	7.64	20.69	54.55	38.87	38.34	HNF4A	1.31494												ncbi_374127	1.77	3.92	3.44	10.45	15.56	9.28	1.95057	PAX3
ncbi_772101	0.58	0.44	0.54	0.87	1.35	1.64	CSRNP3	1.30705												ncbi_395573	0.92	2.19	2.15	6.74	8.29	5.15	1.93979	SOX10
ncbi_424997	1.65	1.28	1.06	2.42	3.74	3.7	MECOM	1.3052												ncbi_386585	7.38	13.97	13.04	37.34	56.43	37.51	1.93259	NR2F2
ncbi_422673	1.3	0.74	1.35	2.5	2.53	3.18	PRDM5	1.2761												ncbi_373988	0.64	2.17	1.87	6.7	6.25	4.86	1.92811	TBX5
ncbi_420769	1.85	1.62	1.97	3.57	5.05	4.4	GLI3	1.25905												ncbi_419388	0.56	0.88	0.77	2.21	3.94	2.03	1.88805	PRDM16
ncbi_419723	7.64	2.54	10.36	12.93	17.67	17.96	FLI1	1.24133												ncbi_396383	0.5	1.27	1.76	3.35	5.02	4.65	1.88299	ISL1
ncbi_422841	7.17	4.41	8.45	13.7	17.16	15.84	ZNF518B	1.22126												ncbi_395405	0.74	1.56	2.31	5.43	6.73	4.84	1.8827	TWIST2
ncbi_419631	2.41	1.79	3.19	5.25	6.76	5.16	TFAP2E	1.21624												ncbi_101747242	0.1	0.16	0.18	0.39	0.68	0.53	1.8625	TLX2
ncbi_423068	0.14	0.17	0.21	0.52	0.44	0.24	SOX6	1.20645												ncbi_100857767	0.48	1.37	1.46	3.94	4.61	3.2	1.82776	FOXO6
ncbi_771738	1.35	0.89	1.72	1.86	3.09	4.13	ATOH8	1.19719												ncbi_374101	0.27	0.56	0.28	1.64	1.41	0.89	1.82764	SCX
ncbi_771523	4.53	2.05	5.52	9.03	9.05	9.47	OSR2	1.18705												ncbi_424997	2.42	3.74	3.7	11.04	14.27	8.89	1.79434	MECOM
ncbi_373907	2.95	2.43	3.22	5.44	6.29	7.16	AHR	1.13521												ncbi_100859138	0.64	1.57	1.58	4.06	5.33	3.67	1.78489	PAX1
ncbi_416875	0.88	0.46	0.83	1.28	1.85	1.57	CUX2	1.11497												ncbi_776034	0.45	1.03	0.99	2.24	3.92	2.35	1.78465	SP8
ncbi_424912	2.88	1.42	2.1	4.47	4.77	4.58	BCL6	1.11061												ncbi_373932	1.28	2.49	2.17	5.6	6.95	7.9	1.78357	NKX3-2
ncbi_423661	8.9	3.06	9.63	22.67	12.03	11.63	ARID5B	1.10158												ncbi_428805	0.21	0.26	0.14	0.59	1.06	0.43	1.7697	FBXO41
ncbi_771616	3.89	3.69	3.34	7.34	7.81	8.08	ZNF512B	1.08902												ncbi_421199	0.74	0.51	0.41	1.64	2.73	1.18	1.7413	BCL11A
ncbi_373990	1.14	0.48	1.99	2.55	2.31	2.79	TBX2	1.08346												ncbi_776211	1.46	2.14	1.41	4.71	7.18	4.85	1.74042	ZNF853
ncbi_421083	7.3	7.37	8.3	13.68	16.59	18.03	ZNF521	1.07227												ncbi_423923	1.29	3.71	3.1	8.16	11.85	7.03	1.7391	EMX2
ncbi_373931	1.55	1.35	1.45	2.64	2.92	3.51	EGR1	1.06009												ncbi_395747	3.28	4.97	3.84	11.54	17.06	11.63	1.73446	ETV4
ncbi_101747322	1.03	0.62	0.53	1.11	1.71	1.71	WT1	1.05518												ncbi_100858556	0.17	0.89	0.72	1.49	2.35	2.02	1.71902	DMRT2
ncbi_423402	7.23	5.64	8.29	15.01	12.12	16.18	FOXN3	1.03336												ncbi_395164	0.27	0.3	0.3	0.89	1.18	0.77	1.7068	BHLHE22
ncbi_395556	11.1	11.15	9.39	23.38	18.16	22.62	STAT5B	1.01992												ncbi_770136	2.3	4.57	4.02	9.94	15.61	9.81	1.69911	ZNF503
																				ncbi_107049457	1.18	1.48	0.8	3.27	4.9	2.99	1.68949	LOC107049457
																				ncbi_423444	0.12	0.12	0.13	0.29	0.63	0.27	1.68536	BCL11B
																				ncbi_420996	0.11	0.41	0.41	0.93	1.28	0.78	1.68484	NR4A3
																				ncbi_395588	12.94	30.94	27.12	71.04	90.54	65.52	1.67744	MEIS2
																				ncbi_771397	0.36	0.31	0.32	0.89	1.2	1.04	1.66066	NKX2-8
																				ncbi_419341	0.38	0.9	0.83	2.05	2.6	1.91	1.63645	TSHZ2
																				ncbi_395589	14.48	28.95	26.16	70.56	85.1	58.66	1.62281	MEIS1
																				ncbi_373975	1.22	2.12	1.88	4.37	6.85	4.7	1.60872	IRX2
																				ncbi_396055	3.15	6.93	4.42	11.12	18.39	14.37	1.59751	HOXA2
																				ncbi_770009	1	0.55	0.89	2.37	2.79	2.17	1.58693	FOXJ1
																				ncbi_424139	0.67	4.57	4.22	9.21	11.21	7.95	1.58445	HOXD4
																				ncbi_428021	2.28	3.03	2.7	5.24	12.25	6.25	1.56745	ZIC2
																				ncbi_374185	1.58	2.83	2.65	6.21	8.61	5.91	1.55398	IRX1
																				ncbi_395802	0.56	0.47	0.43	1.44	1.85	0.99	1.55164	PROX1
																				ncbi_425723	1.6	2.81	2.45	6.57	7.16	6.35	1.54948	HOXC9
																				ncbi_771101	1.24	3.4	2.76	7.2	8.23	6.21	1.5481	HEYL
																				ncbi_396381	0.69	1.55	1.31	3.16	4.48	2.44	1.5056	LHX1
																				ncbi_374019	6.18	5.89	4.94	11.75	22.38	14.14	1.50474	SOX3
																				ncbi_101750337	0.55	0.3	0.35	1.04	1.56	0.8	1.5025	HELT
																				ncbi_395143	2.61	3.75	4.03	7.36	14.67	7.39	1.5016	SOX4
																				ncbi_374150	4.02	6.59	5.76	13.19	18.81	14.08	1.49309	ID4
																				ncbi_395282	13.86	28.4	21.72	53.43	69.46	54.95	1.47489	ID1
																				ncbi_429940	0.67	0.76	0.77	1.48	2.68	1.83	1.44505	HOXB2
																				ncbi_100857919	0.8	1.01	0.92	1.71	3.95	1.77	1.44446	OLIG3
																				ncbi_395307	3.11	5.72	3.39	6.65	14.73	10.76	1.39513	HOXA4
																				ncbi_427095	1.62	3.93	2.37	7.29	6.97	6.47	1.38815	ZNF692
																				ncbi_777133	0.44	0.37	1.11	1.51	2.05	1.46	1.38658	LMX1A
																				ncbi_771259	1.36	1.15	1.52	2.86	5.02	2.6	1.37879	LHX5
																				ncbi_395713	1.59	5.06	3.37	7.99	9.91	8.07	1.37396	TFAP2B
																				ncbi_770891	2.38	3.27	3.75	7.13	10.22	6.75	1.3583	ZNF648
																				ncbi_101751218	0.57	1.25	0.53	1.82	1.98	2.21	1.3547	MXD3
																				ncbi_420769	3.57	5.05	4.4	9.72	13.77	9.33	1.33385	GLI3
																				ncbi_395856	0.29	0.74	0.72	1.41	1.79	1.16	1.31697	FOXC1
																				ncbi_395943	2.99	5.37	5.03	9.42	14.05	9.67	1.30742	PAX6
																				ncbi_107054176	0.33	0.29	0.32	0.66	1.16	0.49	1.29716	ONECUT1
																				ncbi_395576	3.14	7.11	6.65	10.86	18.93	11.74	1.29713	DACH2
																				ncbi_769039	12.9	13.56	10.65	25.83	37.38	27.9	1.2958	HES1
																				ncbi_771328	0.62	0.59	0.82	1.26	2.03	1.62	1.27424	TBX1
																				ncbi_395574	1.42	1.66	2.11	3.86	5.13	3.52	1.26928	PAX2
																				ncbi_430233	4.26	4.69	4.93	9.41	14.17	9.3	1.2442	TFAP4
																				ncbi_396129	0.28	0.44	0.31	0.81	1	0.61	1.23236	SIM1
																				ncbi_100859347	0.43	0.75	0.73	1.39	1.78	1.26	1.21373	AHR1B
																				ncbi_373990	2.55	2.31	2.79	5.55	7.06	5.07	1.20859	TBX2
																				ncbi_428365	10.56	16.83	17.47	29.58	40.93	32.34	1.19704	HEY1
																				ncbi_374148	2.37	3.65	2.68	4.91	8.38	6.57	1.19078	SOX9
																				ncbi_420289	1.2	1.16	1.12	2.15	3.4	2.36	1.18459	TRPS1
																				ncbi_428231	7.94	13.8	10.16	20.02	30.76	20.29	1.15568	MYCL
																				ncbi_420647	2.21	2.6	2.47	5.87	5.34	4.98	1.15309	SATB1
																				ncbi_107051857	3.59	9.63	5.68	12.46	18.24	11.1	1.14512	LOC107051857
																				ncbi_100859030	1.32	1.95	1	2.71	4.21	2.51	1.14302	FOXB1
																				ncbi_416875	1.28	1.85	1.57	3.74	3.53	3.07	1.1375	CUX2
																				ncbi_419106	0.44	1.81	1.58	2.52	4	1.89	1.13476	GATA3
																				ncbi_772070	0.73	0.66	0.64	0.98	1.98	1.46	1.12257	DLX6
																				ncbi_395502	5.84	10.17	7.49	16.38	21.54	12.81	1.11018	HOXB3
																				ncbi_427922	1.29	2.02	1.92	3.19	4.61	3.48	1.10888	ZFP2
																				ncbi_428513	1.26	2.71	2.15	3.55	5.65	3.96	1.10456	TSHZ1
																				ncbi_374067	5.29	6.5	5.35	11.49	14.99	10.25	1.09959	PKNOX2
																				ncbi_396482	209.56	239.65	230.84	452.34	589.43	408.86	1.09297	HMGB2
																				ncbi_396164	1.47	2.71	2.82	5.01	5.16	4.66	1.08309	HIC1
																				ncbi_107053698	0.89	1.65	1.22	2.57	2.89	2.5	1.08204	NKX2-3
																				ncbi_421718	1.58	3.14	2.06	4.51	5.1	4.7	1.07767	HEY2
																				ncbi_395230	2.83	3.47	3.43	6.25	8.74	5.53	1.07652	TCF7L1
																				ncbi_772259	0.56	0.8	0.72	1.39	1.8	1.13	1.05445	LHX6
																				ncbi_420050	6.92	12.87	9.74	21.63	23.38	16.28	1.05347	CERS4
																				ncbi_423888	7.59	7.05	8.39	13.06	21.38	13.13	1.04654	MXI1
																				ncbi_396039	1.37	2.79	2.65	4.32	5.12	4.62	1.04587	FOXC2
																				ncbi_101748192	5.33	7.28	5	11.02	14.55	10.6	1.0384	ZNF629L
																				ncbi_395231	5.12	9.16	6.93	13.32	17.97	12.21	1.03627	HOXA3
																				ncbi_415738	19.31	27.84	30.48	48.2	67.63	42.86	1.03153	ZNF423
																				ncbi_395229	1.3	2.41	2.58	3.31	5.55	3.87	1.0171	TCF7
																				ncbi_415878	4.52	5.14	5.05	9.84	12.33	7.48	1.01123	ZNF821
																				ncbi_422165	0.86	0.97	1.25	1.59	2.62	1.96	1.00234	AR

## Sheet: Proportion of TFs (1 vs 2)
Table S5. Differentially expressed transcription factors
DE-TFs in Em1d vs Em2d			Proportion of different TF family							TF family
Gene	TF family		TF family	Percentage						zf-C2H2	bHLH	Homeobox
ncbi_100272166	Homeobox		zf-C2H2	0.244541						ncbi_100316920	ncbi_100857919	ncbi_100272166
ncbi_100316920	zf-C2H2		Homeobox	0.266376						ncbi_100858518	ncbi_100859347	ncbi_100858368
ncbi_100857312	CUT		bHLH	0.0960699						ncbi_100858654	ncbi_101750093	ncbi_100858404
ncbi_100857713	ETS		HMG	0.0611354						ncbi_100858709	ncbi_101750689	ncbi_100858534
ncbi_100857760	Fork head		ARID	0.0131004						ncbi_100858774	ncbi_107057363	ncbi_100858585
ncbi_100857919	bHLH		Fork head	0.0524017						ncbi_100859279	ncbi_373907	ncbi_101748883
ncbi_100858368	Homeobox		MYB	0.00436681						ncbi_101747322	ncbi_373915	ncbi_101750316
ncbi_100858404	Homeobox		ZBTB	0.0131004						ncbi_101747537	ncbi_374101	ncbi_101750658
ncbi_100858518	zf-C2H2		ETS	0.0218341						ncbi_101748749	ncbi_395164	ncbi_107052956
ncbi_100858534	Homeobox		THR-like	0.0131004						ncbi_107048990	ncbi_395252	ncbi_107053698
ncbi_100858556	DM		T-box	0.0262009						ncbi_107049132	ncbi_395405	ncbi_107053700
ncbi_100858585	Homeobox		POU	0.00325733						ncbi_107049901	ncbi_395433	ncbi_107055411
ncbi_100858654	zf-C2H2		MH1	0.00873362						ncbi_107050186	ncbi_395812	ncbi_373932
ncbi_100858709	zf-C2H2		zf-GATA	0.00436681						ncbi_107050668	ncbi_395886	ncbi_373941
ncbi_100858774	zf-C2H2		E2F	0						ncbi_107050939	ncbi_417773	ncbi_373974
ncbi_100859138	PAX		HSF	0						ncbi_112531014	ncbi_419390	ncbi_373976
ncbi_100859279	zf-C2H2		THAP	0						ncbi_112531015	ncbi_424033	ncbi_374067
ncbi_100859347	bHLH		PAX	0.0131004						ncbi_112531020	ncbi_771446	ncbi_374137
ncbi_100859519	RXR-like		STAT	0.00436681						ncbi_112531026	ncbi_771515	ncbi_374185
ncbi_101747322	zf-C2H2									ncbi_112531063	ncbi_771738	ncbi_374201
ncbi_101747537	zf-C2H2									ncbi_112531071	ncbi_771883	ncbi_374205
ncbi_101748691	Fork head									ncbi_373931		ncbi_395191
ncbi_101748749	zf-C2H2									ncbi_374103		ncbi_395290
ncbi_101748883	Homeobox									ncbi_395956		ncbi_395307
ncbi_101749459	ARID									ncbi_395974		ncbi_395320
ncbi_101750093	bHLH									ncbi_395977		ncbi_395502
ncbi_101750316	Homeobox									ncbi_396029		ncbi_395588
ncbi_101750658	Homeobox									ncbi_396045		ncbi_395590
ncbi_101750689	bHLH									ncbi_418818		ncbi_395705
ncbi_101752179	Fork head									ncbi_419341		ncbi_395711
ncbi_107048990	zf-C2H2									ncbi_419388		ncbi_395737
ncbi_107049132	zf-C2H2									ncbi_420148		ncbi_395752
ncbi_107049901	zf-C2H2									ncbi_420194		ncbi_395843
ncbi_107050186	zf-C2H2									ncbi_420269		ncbi_395868
ncbi_107050668	zf-C2H2									ncbi_420769		ncbi_395904
ncbi_107050939	zf-C2H2									ncbi_421083		ncbi_395950
ncbi_107052956	Homeobox									ncbi_421199		ncbi_396037
ncbi_107053698	Homeobox									ncbi_422251		ncbi_396073
ncbi_107053700	Homeobox									ncbi_422673		ncbi_396096
ncbi_107055411	Homeobox											ncbi_396301
ncbi_107057363	bHLH									ncbi_423444		ncbi_396314
ncbi_112531014	zf-C2H2									ncbi_424577		ncbi_396381
ncbi_112531015	zf-C2H2									ncbi_424997		ncbi_396397
ncbi_112531020	zf-C2H2									ncbi_426800		ncbi_396484
ncbi_112531026	zf-C2H2									ncbi_427493		ncbi_416967
ncbi_112531063	zf-C2H2									ncbi_427504		ncbi_419032
ncbi_112531071	zf-C2H2									ncbi_428805		ncbi_420050
ncbi_373895	T-box									ncbi_429811		ncbi_420630
ncbi_373907	bHLH									ncbi_431599		ncbi_422976
ncbi_373915	bHLH									ncbi_431604		ncbi_423923
ncbi_373931	zf-C2H2									ncbi_769286		ncbi_424139
ncbi_373932	Homeobox									ncbi_770136		ncbi_425096
ncbi_373941	Homeobox									ncbi_770254		ncbi_425723
ncbi_373974	Homeobox									ncbi_771523		ncbi_425962
ncbi_373976	Homeobox									ncbi_771616		ncbi_428131
ncbi_373988	T-box											ncbi_431212
ncbi_373990	T-box											ncbi_770471
ncbi_374019	HMG											ncbi_771246
ncbi_374067	Homeobox											ncbi_771259
ncbi_374101	bHLH											ncbi_771865
ncbi_374103	zf-C2H2											ncbi_777548
ncbi_374125	zf-LITAF-like
ncbi_374137	Homeobox
ncbi_374146	ETS
ncbi_374148	HMG
ncbi_374185	Homeobox
ncbi_374200	HMG
ncbi_374201	Homeobox
ncbi_374205	Homeobox
ncbi_374231	Fork head
ncbi_374240	HMG
ncbi_374269	P53
ncbi_386585	RXR-like
ncbi_387330	PAX
ncbi_395132	MH1
ncbi_395164	bHLH
ncbi_395191	Homeobox
ncbi_395229	HMG
ncbi_395252	bHLH
ncbi_395290	Homeobox
ncbi_395307	Homeobox
ncbi_395320	Homeobox
ncbi_395405	bHLH
ncbi_395433	bHLH
ncbi_395483	HMG
ncbi_395502	Homeobox
ncbi_395556	STAT
ncbi_395573	HMG
ncbi_395588	Homeobox
ncbi_395590	Homeobox
ncbi_395610	DACH
ncbi_395624	Fork head
ncbi_395705	Homeobox
ncbi_395711	Homeobox
ncbi_395713	AP-2
ncbi_395737	Homeobox
ncbi_395752	Homeobox
ncbi_395782	T-box
ncbi_395792	T-box
ncbi_395795	Fork head
ncbi_395802	HPD
ncbi_395812	bHLH
ncbi_395843	Homeobox
ncbi_395868	Homeobox
ncbi_395879	ETS
ncbi_395886	bHLH
ncbi_395904	Homeobox
ncbi_395943	PAX
ncbi_395950	Homeobox
ncbi_395956	zf-C2H2
ncbi_395961	SF-like
ncbi_395974	zf-C2H2
ncbi_395977	zf-C2H2
ncbi_395982	AP-2
ncbi_395988	THR-like
ncbi_396029	zf-C2H2
ncbi_396037	Homeobox
ncbi_396045	zf-C2H2
ncbi_396073	Homeobox
ncbi_396082	RXR-like
ncbi_396096	Homeobox
ncbi_396109	Fork head
ncbi_396152	Runt
ncbi_396164	ZBTB
ncbi_396209	MH1
ncbi_396231	RXR-like
ncbi_396301	Homeobox
ncbi_396314	Homeobox
ncbi_396381	Homeobox
ncbi_396392	zf-GATA
ncbi_396397	Homeobox
ncbi_396484	Homeobox
ncbi_404300	GCM
ncbi_415820	RXR-like
ncbi_416875	CUT
ncbi_416967	Homeobox
ncbi_417717	MYB
ncbi_417773	bHLH
ncbi_417996	zf-CCCH
ncbi_418070	RFX
ncbi_418195	HMG
ncbi_418818	zf-C2H2
ncbi_419032	Homeobox
ncbi_419156	HMG
ncbi_419198	RXR-like
ncbi_419327	AP-2
ncbi_419341	zf-C2H2
ncbi_419388	zf-C2H2
ncbi_419390	bHLH
ncbi_419631	AP-2
ncbi_419723	ETS
ncbi_419759	ZBTB
ncbi_419820	HMG
ncbi_419888	THR-like
ncbi_420050	Homeobox
ncbi_420148	zf-C2H2
ncbi_420194	zf-C2H2
ncbi_420269	zf-C2H2
ncbi_420630	Homeobox
ncbi_420647	CUT
ncbi_420769	zf-C2H2
ncbi_420815	RHD
ncbi_420839	ARID
ncbi_420996	NGFIB-like
ncbi_421050	TSC22
ncbi_421083	zf-C2H2
ncbi_421096	zf-MIZ
ncbi_421138	HMG
ncbi_421199	zf-C2H2
ncbi_421705	zf-C2HC
ncbi_422165	ESR-like
ncbi_422251	zf-C2H2
ncbi_422673	zf-C2H2
ncbi_422841	zf-C2H2
ncbi_422966	NDT80/PhoG
ncbi_422976	Homeobox
ncbi_423068	HMG
ncbi_423402	Fork head
ncbi_423444	zf-C2H2
ncbi_423661	ARID
ncbi_423923	Homeobox
ncbi_423988	TSC22
ncbi_424033	bHLH
ncbi_424063	CUT
ncbi_424139	Homeobox
ncbi_424238	CP2
ncbi_424577	zf-C2H2
ncbi_424912	ZBTB
ncbi_424997	zf-C2H2
ncbi_425033	zf-CCCH
ncbi_425096	Homeobox
ncbi_425723	Homeobox
ncbi_425962	Homeobox
ncbi_426800	zf-C2H2
ncbi_427493	zf-C2H2
ncbi_427504	zf-C2H2
ncbi_427781	Pou
ncbi_428131	Homeobox
ncbi_428443	T-box
ncbi_428534	HMG
ncbi_428801	Fork head
ncbi_428805	zf-C2H2
ncbi_428859	ETS
ncbi_429107	DM
ncbi_429506	CP2
ncbi_429811	zf-C2H2
ncbi_431047	THR-like
ncbi_431212	Homeobox
ncbi_431599	zf-C2H2
ncbi_431604	zf-C2H2
ncbi_693250	Fork head
ncbi_768789	Fork head
ncbi_769007	SRF
ncbi_769286	zf-C2H2
ncbi_770009	Fork head
ncbi_770136	zf-C2H2
ncbi_770254	zf-C2H2
ncbi_770471	Homeobox
ncbi_771246	Homeobox
ncbi_771259	Homeobox
ncbi_771446	bHLH
ncbi_771515	bHLH
ncbi_771523	zf-C2H2
ncbi_771616	zf-C2H2
ncbi_771738	bHLH
ncbi_771865	Homeobox
ncbi_771883	bHLH
ncbi_772101	CSRNPN
ncbi_777548	Homeobox

## Sheet: Proportion of TFs (2 vs 3)
Table S5. Differentially expressed transcription factors
DE-TFs in Em2d vs Em3d					Proportion of different TF family						TF family
Gene	TF family				TF family	Percentage					zf-C2H2	Homeobox	bHLH
ncbi_100272166	Homeobox				zf-C2H2	0.172638					ncbi_100379662	ncbi_100272166	ncbi_100857919
ncbi_100379662	zf-C2H2				Homeobox	0.338762					ncbi_100858654	ncbi_100431103	ncbi_100859347
ncbi_100431103	Homeobox				bHLH	0.156352					ncbi_100859279	ncbi_100857765	ncbi_101750213
ncbi_100857422	Pou				HMG	0.0488599					ncbi_101747322	ncbi_100858534	ncbi_101750337
ncbi_100857713	ETS				ARID	0.0130293					ncbi_101747537	ncbi_100858585	ncbi_101751218
ncbi_100857760	Fork head				Fork head	0.0488599					ncbi_101748192	ncbi_100859435	ncbi_107051857
ncbi_100857765	Homeobox				MYB	0					ncbi_107049132	ncbi_101747242	ncbi_107052333
ncbi_100857767	Fork head				ZBTB	0.00325733					ncbi_107049457	ncbi_101750658	ncbi_107057363
ncbi_100857919	bHLH				ETS	0.0162866					ncbi_107050148	ncbi_107052208	ncbi_373910
ncbi_100857974	CUT				THR-like	0.0162866					ncbi_107050939	ncbi_107053698	ncbi_374004
ncbi_100858440	ARID				T-box	0.029316					ncbi_107051270	ncbi_107053700	ncbi_374048
ncbi_100858534	Homeobox				Pou	0.019544						ncbi_107053847	ncbi_374101
ncbi_100858556	DM				MH1	0.00325733					ncbi_107052848	ncbi_107054265	ncbi_374150
ncbi_100858585	Homeobox				zf-GATA	0.0130293					ncbi_107053098	ncbi_107054273	ncbi_386573
ncbi_100858654	zf-C2H2				E2F	0					ncbi_107055291	ncbi_107054494	ncbi_395164
ncbi_100858693	ARID				HSF	0					ncbi_112531020	ncbi_107055411	ncbi_395282
ncbi_100859030	Fork head				THAP	0					ncbi_112531035	ncbi_107057587	ncbi_395405
ncbi_100859138	PAX				PAX	0.0228013					ncbi_112531056	ncbi_373893	ncbi_395419
ncbi_100859279	zf-C2H2				STAT	0					ncbi_112531061	ncbi_373932	ncbi_395491
ncbi_100859347	bHLH										ncbi_112531242	ncbi_373940	ncbi_395577
ncbi_100859435	Homeobox										ncbi_374103	ncbi_373941	ncbi_395578
ncbi_100859519	RXR-like										ncbi_395920	ncbi_373975	ncbi_395633
ncbi_101747242	Homeobox										ncbi_395977	ncbi_373976	ncbi_395699
ncbi_101747322	zf-C2H2										ncbi_415738	ncbi_374017	ncbi_395754
ncbi_101747537	zf-C2H2										ncbi_415761	ncbi_374051	ncbi_395959
ncbi_101748192	zf-C2H2										ncbi_415878	ncbi_374067	ncbi_396129
ncbi_101750213	bHLH										ncbi_416074	ncbi_374137	ncbi_396298
ncbi_101750337	bHLH										ncbi_416720	ncbi_374185	ncbi_417773
ncbi_101750658	Homeobox										ncbi_417183	ncbi_374201	ncbi_417873
ncbi_101751218	bHLH										ncbi_418818	ncbi_374205	ncbi_418515
ncbi_101752179	Fork head										ncbi_419341	ncbi_395191	ncbi_419390
ncbi_107049132	zf-C2H2										ncbi_419388	ncbi_395231	ncbi_419392
ncbi_107049457	zf-C2H2										ncbi_420769	ncbi_395271	ncbi_420176
ncbi_107050148	zf-C2H2										ncbi_421199	ncbi_395307	ncbi_420179
ncbi_107050939	zf-C2H2										ncbi_421672	ncbi_395320	ncbi_421697
ncbi_107051027	HMG										ncbi_422251	ncbi_395322	ncbi_421718
ncbi_107051270	zf-C2H2										ncbi_423444	ncbi_395327	ncbi_423315
ncbi_107051857	bHLH										ncbi_424885	ncbi_395328	ncbi_423888
ncbi_107051987	Pou										ncbi_424997	ncbi_395397	ncbi_424829
ncbi_107052208	Homeobox										ncbi_427095	ncbi_395502	ncbi_426886
ncbi_107052333	bHLH										ncbi_427922	ncbi_395536	ncbi_428231
ncbi_107052848	zf-C2H2										ncbi_428021	ncbi_395537	ncbi_428365
ncbi_107053098	zf-C2H2										ncbi_428218	ncbi_395548	ncbi_428429
ncbi_107053103	Pou										ncbi_428513	ncbi_395582	ncbi_428612
ncbi_107053698	Homeobox										ncbi_428805	ncbi_395588	ncbi_430233
ncbi_107053700	Homeobox											ncbi_395589	ncbi_769039
ncbi_107053847	Homeobox										ncbi_428956	ncbi_395591	ncbi_771101
ncbi_107054041	DM										ncbi_445340	ncbi_395705
ncbi_107054176	CUT										ncbi_770136	ncbi_395752
ncbi_107054265	Homeobox										ncbi_770891	ncbi_395769
ncbi_107054273	Homeobox										ncbi_771523	ncbi_395843
ncbi_107054494	Homeobox										ncbi_776034	ncbi_395904
ncbi_107055291	zf-C2H2										ncbi_776211	ncbi_395950
ncbi_107055411	Homeobox										ncbi_777386	ncbi_396037
ncbi_107057363	bHLH											ncbi_396055
ncbi_107057587	Homeobox											ncbi_396117
ncbi_112531020	zf-C2H2											ncbi_396178
ncbi_112531035	zf-C2H2											ncbi_396312
ncbi_112531056	zf-C2H2											ncbi_396314
ncbi_112531061	zf-C2H2											ncbi_396346
ncbi_112531242	zf-C2H2											ncbi_396381
ncbi_373893	Homeobox											ncbi_396382
ncbi_373902	THR-like											ncbi_396383
ncbi_373910	bHLH											ncbi_396397
ncbi_373928	THR-like											ncbi_396415
ncbi_373932	Homeobox											ncbi_416458
ncbi_373940	Homeobox											ncbi_416967
ncbi_373941	Homeobox											ncbi_417801
ncbi_373943	T-box											ncbi_418060
ncbi_373975	Homeobox											ncbi_420050
ncbi_373976	Homeobox											ncbi_422024
ncbi_373988	T-box											ncbi_422317
ncbi_373989	T-box											ncbi_422976
ncbi_373990	T-box											ncbi_423756
ncbi_374004	bHLH											ncbi_423923
ncbi_374017	Homeobox											ncbi_424139
ncbi_374019	HMG											ncbi_425723
ncbi_374048	bHLH											ncbi_427838
ncbi_374051	Homeobox											ncbi_427871
ncbi_374067	Homeobox											ncbi_428549
ncbi_374101	bHLH											ncbi_429283
ncbi_374103	zf-C2H2											ncbi_429400
ncbi_374120	THR-like											ncbi_429940
ncbi_374127	PAX											ncbi_430698
ncbi_374137	Homeobox											ncbi_554220
ncbi_374148	HMG											ncbi_693262
ncbi_374150	bHLH											ncbi_724086
ncbi_374185	Homeobox											ncbi_768977
ncbi_374201	Homeobox											ncbi_770471
ncbi_374202	T-box											ncbi_770775
ncbi_374205	Homeobox											ncbi_771008
ncbi_374240	HMG											ncbi_771214
ncbi_386573	bHLH											ncbi_771259
ncbi_386585	RXR-like											ncbi_771284
ncbi_387330	PAX											ncbi_771375
ncbi_395104	T-box											ncbi_771397
ncbi_395143	HMG											ncbi_771955
ncbi_395164	bHLH											ncbi_772070
ncbi_395191	Homeobox											ncbi_772259
ncbi_395229	HMG											ncbi_776024
ncbi_395230	HMG											ncbi_776143
ncbi_395231	Homeobox											ncbi_777133
ncbi_395271	Homeobox											ncbi_777244
ncbi_395282	bHLH
ncbi_395307	Homeobox
ncbi_395320	Homeobox
ncbi_395322	Homeobox
ncbi_395327	Homeobox
ncbi_395328	Homeobox
ncbi_395397	Homeobox
ncbi_395405	bHLH
ncbi_395419	bHLH
ncbi_395491	bHLH
ncbi_395502	Homeobox
ncbi_395536	Homeobox
ncbi_395537	Homeobox
ncbi_395539	Fork head
ncbi_395543	MH1
ncbi_395548	Homeobox
ncbi_395573	HMG
ncbi_395574	PAX
ncbi_395576	DACH
ncbi_395577	bHLH
ncbi_395578	bHLH
ncbi_395582	Homeobox
ncbi_395588	Homeobox
ncbi_395589	Homeobox
ncbi_395591	Homeobox
ncbi_395633	bHLH
ncbi_395699	bHLH
ncbi_395705	Homeobox
ncbi_395713	AP-2
ncbi_395740	PAX
ncbi_395747	ETS
ncbi_395752	Homeobox
ncbi_395754	bHLH
ncbi_395769	Homeobox
ncbi_395792	T-box
ncbi_395795	Fork head
ncbi_395802	HPD
ncbi_395843	Homeobox
ncbi_395856	Fork head
ncbi_395904	Homeobox
ncbi_395920	zf-C2H2
ncbi_395942	PAX
ncbi_395943	PAX
ncbi_395950	Homeobox
ncbi_395959	bHLH
ncbi_395961	SF-like
ncbi_395977	zf-C2H2
ncbi_395988	THR-like
ncbi_396037	Homeobox
ncbi_396039	Fork head
ncbi_396055	Homeobox
ncbi_396082	RXR-like
ncbi_396105	HMG
ncbi_396109	Fork head
ncbi_396110	Fork head
ncbi_396117	Homeobox
ncbi_396129	bHLH
ncbi_396164	ZBTB
ncbi_396178	Homeobox
ncbi_396231	RXR-like
ncbi_396298	bHLH
ncbi_396312	Homeobox
ncbi_396314	Homeobox
ncbi_396346	Homeobox
ncbi_396381	Homeobox
ncbi_396382	Homeobox
ncbi_396383	Homeobox
ncbi_396384	IRF
ncbi_396392	zf-GATA
ncbi_396397	Homeobox
ncbi_396415	Homeobox
ncbi_396482	HMG
ncbi_404300	GCM
ncbi_415724	HMG
ncbi_415738	zf-C2H2
ncbi_415761	zf-C2H2
ncbi_415878	zf-C2H2
ncbi_416018	zf-GATA
ncbi_416074	zf-C2H2
ncbi_416458	Homeobox
ncbi_416720	zf-C2H2
ncbi_416875	CUT
ncbi_416898	Fork head
ncbi_416967	Homeobox
ncbi_417183	zf-C2H2
ncbi_417773	bHLH
ncbi_417801	Homeobox
ncbi_417873	bHLH
ncbi_418060	Homeobox
ncbi_418070	RFX
ncbi_418313	T-box
ncbi_418515	bHLH
ncbi_418818	zf-C2H2
ncbi_419106	zf-GATA
ncbi_419249	zf-C2HC
ncbi_419341	zf-C2H2
ncbi_419388	zf-C2H2
ncbi_419390	bHLH
ncbi_419392	bHLH
ncbi_419695	CP2
ncbi_419863	IRF
ncbi_420050	Homeobox
ncbi_420176	bHLH
ncbi_420179	bHLH
ncbi_420289	zf-GATA
ncbi_420437	HMG
ncbi_420647	CUT
ncbi_420769	zf-C2H2
ncbi_420996	NGFIB-like
ncbi_421050	TSC22
ncbi_421115	zf-C2HC
ncbi_421138	HMG
ncbi_421177	ETS
ncbi_421199	zf-C2H2
ncbi_421357	ESR-like
ncbi_421672	zf-C2H2
ncbi_421697	bHLH
ncbi_421718	bHLH
ncbi_421915	zf-C2HC
ncbi_422024	Homeobox
ncbi_422165	ESR-like
ncbi_422251	zf-C2H2
ncbi_422317	Homeobox
ncbi_422976	Homeobox
ncbi_423315	bHLH
ncbi_423444	zf-C2H2
ncbi_423661	ARID
ncbi_423756	Homeobox
ncbi_423888	bHLH
ncbi_423923	Homeobox
ncbi_424139	Homeobox
ncbi_424829	bHLH
ncbi_424885	zf-C2H2
ncbi_424997	zf-C2H2
ncbi_425183	CSD
ncbi_425723	Homeobox
ncbi_425791	ETS
ncbi_426373	SRF
ncbi_426886	bHLH
ncbi_427095	zf-C2H2
ncbi_427114	ARID
ncbi_427781	Pou
ncbi_427838	Homeobox
ncbi_427871	Homeobox
ncbi_427922	zf-C2H2
ncbi_428021	zf-C2H2
ncbi_428206	CSD
ncbi_428218	zf-C2H2
ncbi_428231	bHLH
ncbi_428240	Pou
ncbi_428365	bHLH
ncbi_428429	bHLH
ncbi_428513	zf-C2H2
ncbi_428534	HMG
ncbi_428549	Homeobox
ncbi_428612	bHLH
ncbi_428651	CP2
ncbi_428805	zf-C2H2
ncbi_428859	ETS
ncbi_428956	zf-C2H2
ncbi_429283	Homeobox
ncbi_429400	Homeobox
ncbi_429506	CP2
ncbi_429940	Homeobox
ncbi_430233	bHLH
ncbi_430270	Pou
ncbi_430698	Homeobox
ncbi_431047	THR-like
ncbi_445340	zf-C2H2
ncbi_503512	Fork head
ncbi_554220	Homeobox
ncbi_693262	Homeobox
ncbi_724086	Homeobox
ncbi_768977	Homeobox
ncbi_769039	bHLH
ncbi_769687	Runt
ncbi_769935	Fork head
ncbi_770009	Fork head
ncbi_770136	zf-C2H2
ncbi_770471	Homeobox
ncbi_770775	Homeobox
ncbi_770891	zf-C2H2
ncbi_771008	Homeobox
ncbi_771101	bHLH
ncbi_771214	Homeobox
ncbi_771259	Homeobox
ncbi_771284	Homeobox
ncbi_771328	T-box
ncbi_771375	Homeobox
ncbi_771397	Homeobox
ncbi_771523	zf-C2H2
ncbi_771938	ESR-like
ncbi_771955	Homeobox
ncbi_772070	Homeobox
ncbi_772259	Homeobox
ncbi_772325	GCNF-like
ncbi_776024	Homeobox
ncbi_776034	zf-C2H2
ncbi_776143	Homeobox
ncbi_776211	zf-C2H2
ncbi_777133	Homeobox
ncbi_777179	HMG
ncbi_777244	Homeobox
ncbi_777386	zf-C2H2

## Sheet: Proportion of TFs (3 vs 4)
Table S5. Differentially expressed transcription factors
DE-TFs in Em3d vs Em4d
Gene	TF family				Proportion of different TF family						TF family
ncbi_100316920	zf-C2H2				TF family	Percentage					zf-C2H2	Homeobox	bHLH
ncbi_100379662	zf-C2H2				zf-C2H2	0.164384					ncbi_100316920	ncbi_107052956	ncbi_107049602
ncbi_100857623	Pou				Homeobox	0.30137					ncbi_100379662	ncbi_107053698	ncbi_107052333
ncbi_100857850	zf-C2H2				bHLH	0.123288					ncbi_100857850	ncbi_107053700	ncbi_374048
ncbi_100858452	zf-C2H2				HMG	0.0342466					ncbi_100858452	ncbi_107056377	ncbi_374101
ncbi_100858693	ARID				ARID	0.0136986					ncbi_100858774	ncbi_373934	ncbi_386573
ncbi_100858774	zf-C2H2				Fork head	0.0410959					ncbi_101747537	ncbi_373940	ncbi_395165
ncbi_100859265	ZBTB				MYB	0.00684932					ncbi_107052848	ncbi_373976	ncbi_395405
ncbi_101747537	zf-C2H2				ZBTB	0.0205479					ncbi_112533549	ncbi_374051	ncbi_395419
ncbi_101750015	HMG				ETS	0.0205479					ncbi_415761	ncbi_374205	ncbi_395577
ncbi_101752179	Fork head				THR-like	0.0136986					ncbi_416720	ncbi_395320	ncbi_395578
ncbi_107049602	bHLH				T-box	0.0410959					ncbi_419388	ncbi_395327	ncbi_395754
ncbi_107052333	bHLH				Pou	0.0205479					ncbi_420269	ncbi_395397	ncbi_395812
ncbi_107052848	zf-C2H2				MH1	0.0342466					ncbi_421199	ncbi_395505	ncbi_418320
ncbi_107052956	Homeobox				zf-GATA	0.0136986					ncbi_423444	ncbi_395682	ncbi_418515
ncbi_107053698	Homeobox				E2F	0					ncbi_424652	ncbi_395714	ncbi_420179
ncbi_107053700	Homeobox				HSF	0					ncbi_424885	ncbi_395862	ncbi_423315
ncbi_107054176	CUT				THAP	0					ncbi_424997	ncbi_395868	ncbi_426886
ncbi_107056377	Homeobox				PAX	0					ncbi_428021	ncbi_395900	ncbi_429524
ncbi_112533549	zf-C2H2				STAT	0					ncbi_428208	ncbi_395904
ncbi_373934	Homeobox										ncbi_428218	ncbi_396037
ncbi_373940	Homeobox										ncbi_429088	ncbi_396178
ncbi_373976	Homeobox										ncbi_445340	ncbi_396273
ncbi_373988	T-box										ncbi_693261	ncbi_396314
ncbi_374048	bHLH										ncbi_770984	ncbi_396381
ncbi_374051	Homeobox											ncbi_396397
ncbi_374101	bHLH											ncbi_416967
ncbi_374146	ETS											ncbi_417567
ncbi_374148	HMG											ncbi_418060
ncbi_374205	Homeobox											ncbi_418669
ncbi_386573	bHLH											ncbi_419032
ncbi_395104	T-box											ncbi_422024
ncbi_395132	MH1											ncbi_422317
ncbi_395165	bHLH											ncbi_427871
ncbi_395320	Homeobox											ncbi_429283
ncbi_395327	Homeobox											ncbi_431414
ncbi_395397	Homeobox											ncbi_724086
ncbi_395405	bHLH											ncbi_771259
ncbi_395419	bHLH											ncbi_771284
ncbi_395483	HMG											ncbi_771373
ncbi_395505	Homeobox											ncbi_771375
ncbi_395521	Pou											ncbi_771676
ncbi_395539	Fork head											ncbi_772259
ncbi_395577	bHLH											ncbi_776143
ncbi_395578	bHLH											ncbi_777244
ncbi_395682	Homeobox
ncbi_395714	Homeobox
ncbi_395754	bHLH
ncbi_395792	T-box
ncbi_395812	bHLH
ncbi_395862	Homeobox
ncbi_395868	Homeobox
ncbi_395900	Homeobox
ncbi_395904	Homeobox
ncbi_395961	SF-like
ncbi_395980	THR-like
ncbi_395988	THR-like
ncbi_396037	Homeobox
ncbi_396164	ZBTB
ncbi_396178	Homeobox
ncbi_396207	MH1
ncbi_396208	MH1
ncbi_396209	MH1
ncbi_396210	MH1
ncbi_396231	RXR-like
ncbi_396273	Homeobox
ncbi_396314	Homeobox
ncbi_396330	IRF
ncbi_396381	Homeobox
ncbi_396390	zf-GATA
ncbi_396397	Homeobox
ncbi_396417	TSC22
ncbi_404300	GCM
ncbi_415761	zf-C2H2
ncbi_416018	zf-GATA
ncbi_416720	zf-C2H2
ncbi_416762	MYB
ncbi_416898	Fork head
ncbi_416967	Homeobox
ncbi_417567	Homeobox
ncbi_418060	Homeobox
ncbi_418313	T-box
ncbi_418320	bHLH
ncbi_418515	bHLH
ncbi_418669	Homeobox
ncbi_419032	Homeobox
ncbi_419115	zf-C2HC
ncbi_419185	CSL
ncbi_419198	RXR-like
ncbi_419249	zf-C2HC
ncbi_419388	zf-C2H2
ncbi_419434	SAND
ncbi_419505	ZBTB
ncbi_420179	bHLH
ncbi_420269	zf-C2H2
ncbi_420437	HMG
ncbi_421115	zf-C2HC
ncbi_421138	HMG
ncbi_421199	zf-C2H2
ncbi_421713	TSC22
ncbi_421915	zf-C2HC
ncbi_422024	Homeobox
ncbi_422165	ESR-like
ncbi_422317	Homeobox
ncbi_423315	bHLH
ncbi_423444	zf-C2H2
ncbi_423661	ARID
ncbi_424238	CP2
ncbi_424320	NGFIB-like
ncbi_424652	zf-C2H2
ncbi_424885	zf-C2H2
ncbi_424997	zf-C2H2
ncbi_425183	CSD
ncbi_426886	bHLH
ncbi_427871	Homeobox
ncbi_428021	zf-C2H2
ncbi_428156	Fork head
ncbi_428206	CSD
ncbi_428208	zf-C2H2
ncbi_428218	zf-C2H2
ncbi_428271	ETS
ncbi_428443	T-box
ncbi_428735	Pou
ncbi_428859	ETS
ncbi_429029	T-box
ncbi_429088	zf-C2H2
ncbi_429283	Homeobox
ncbi_429524	bHLH
ncbi_431414	Homeobox
ncbi_445340	zf-C2H2
ncbi_503512	Fork head
ncbi_693261	zf-C2H2
ncbi_724086	Homeobox
ncbi_769687	Runt
ncbi_769935	Fork head
ncbi_770984	zf-C2H2
ncbi_771259	Homeobox
ncbi_771284	Homeobox
ncbi_771373	Homeobox
ncbi_771375	Homeobox
ncbi_771525	AP-2
ncbi_771551	PC4
ncbi_771676	Homeobox
ncbi_772259	Homeobox
ncbi_776143	Homeobox
ncbi_777244	Homeobox

## Sheet: Proportion of TFs (4 vs 5)
Table S5. Differentially expressed transcription factors
		DE-TFs in Em4d vs Em5d				Proportion of different TF family
		Gene	TF family			TF family	Percentage			TF family
		ncbi_101750337	bHLH			zf-C2H2	0.0740741			zf-C2H2	Homeobox	bHLH
		ncbi_373893	Homeobox			Homeobox	0.148148			ncbi_769286	ncbi_373893	ncbi_101750337
		ncbi_373895	T-box			bHLH	0.222222			ncbi_771523	ncbi_395769	ncbi_374048
		ncbi_373919	Runt			HMG	0.037037				ncbi_395900	ncbi_395388
		ncbi_374048	bHLH			ARID	0				ncbi_771284	ncbi_418515
		ncbi_395388	bHLH			Fork head	0					ncbi_420754
		ncbi_395526	HMG			MYB	0					ncbi_426886
		ncbi_395769	Homeobox			ZBTB	0.037037
		ncbi_395900	Homeobox			ETS	0
		ncbi_395980	THR-like			THR-like	0.0740741
		ncbi_396207	MH1			T-box	0.111111
		ncbi_396210	MH1			Pou	0
		ncbi_396431	THR-like			MH1	0.0740741
		ncbi_418515	bHLH			zf-GATA	0
		ncbi_419759	ZBTB			E2F	0
		ncbi_420754	bHLH			HSF	0
		ncbi_420815	RHD			THAP	0
		ncbi_421786	CSD			PAX	0
		ncbi_424320	NGFIB-like			STAT	0
		ncbi_426886	bHLH
		ncbi_428206	CSD
		ncbi_428443	T-box
		ncbi_429029	T-box
		ncbi_769286	zf-C2H2
		ncbi_771284	Homeobox
		ncbi_771523	zf-C2H2
		ncbi_771525	AP-2
