# Supplementary material for: Transcriptomic analysis reveals the dynamic changes of transcription factors during early development of chicken embryo
Source: BMC Genomics. 2022 Dec 13;23:825. doi: 10.1186/s12864-022-09054-x (PMC9746114; doi:10.1186/s12864-022-09054-x)
Supplement: Supplementary file 5 — Additional file 5: Table S4. Go enrichment of DE-TF in different stages. [file 12864_2022_9054_MOESM5_ESM.xls]

## Sheet: all.reads_info
Table S1.Data quality assessment in sequencing
Statistics of clean reads at 5 stages of chicken embryo
Sample	RawData(bp)	BF_Q20(%)	BF_Q30(%)	BF_N(%)	BF_GC(%)	CleanData(bp)	AF_Q20(%)	AF_Q30(%)	AF_N(%)	AF_GC(%)
Em1d-1	7449792900	7265016062 (97.52%)	6926030346 (92.97%)	636097 (0.01%)	3507337813 (47.08%)	7387522932	7215833974 (97.68%)	6883057341 (93.17%)	56064 (0.00%)	3471040335 (46.99%)
Em1d-2	7251844500	7073046436 (97.53%)	6753874072 (93.13%)	619336 (0.01%)	3422640816 (47.20%)	7181131527	7016720606 (97.71%)	6704420426 (93.36%)	54042 (0.00%)	3380612759 (47.08%)
Em1d-3	8437726200	8198375041 (97.16%)	7791688483 (92.34%)	711992 (0.01%)	3981546312 (47.19%)	8338414851	8120099380 (97.38%)	7723377472 (92.62%)	64303 (0.00%)	3923522544 (47.05%)
Em2d-1	7557741600	7372662958 (97.55%)	7039725671 (93.15%)	649203 (0.01%)	3579369749 (47.36%)	7493217500	7321901806 (97.71%)	6995428993 (93.36%)	57266 (0.00%)	3542010752 (47.27%)
Em2d-2	10270647000	10031110381 (97.67%)	9595265972 (93.42%)	873580 (0.01%)	4862709065 (47.35%)	10174299590	9954243508 (97.84%)	9527708270 (93.64%)	77825 (0.00%)	4806385425 (47.24%)
Em2d-3	7331893200	7151071180 (97.53%)	6822480512 (93.05%)	626249 (0.01%)	3457607725 (47.16%)	7273697199	7105871404 (97.69%)	6783131605 (93.26%)	55853 (0.00%)	3423733812 (47.07%)
Em3d-1	8663725800	8440175493 (97.42%)	8049806540 (92.91%)	741776 (0.01%)	4091551418 (47.23%)	8582878508	8377585531 (97.61%)	7995555465 (93.16%)	65527 (0.00%)	4043416923 (47.11%)
Em3d-2	8152218300	7948460034 (97.50%)	7590974710 (93.12%)	706723 (0.01%)	3855269550 (47.29%)	8068046120	7881755099 (97.69%)	7532585489 (93.36%)	62840 (0.00%)	3805495214 (47.17%)
Em3d-3	8530132500	8311427216 (97.44%)	7932177057 (92.99%)	730714 (0.01%)	4039519338 (47.36%)	8429904895	8231924212 (97.65%)	7862519001 (93.27%)	64056 (0.00%)	3980795984 (47.22%)
Em4d-1	7593363600	7399939425 (97.45%)	7064083254 (93.03%)	652941 (0.01%)	3645083358 (48.00%)	7516380143	7339936944 (97.65%)	7011976321 (93.29%)	58174 (0.00%)	3599325109 (47.89%)
Em4d-2	8007033900	7805082902 (97.48%)	7452402530 (93.07%)	689337 (0.01%)	3847948314 (48.06%)	7924146933	7740123857 (97.68%)	7395750952 (93.33%)	60203 (0.00%)	3798970840 (47.94%)
Em4d-3	6949362000	6767572913 (97.38%)	6450177725 (92.82%)	592894 (0.01%)	3320825947 (47.79%)	6881653476	6715187278 (97.58%)	6404820289 (93.07%)	51006 (0.00%)	3280794091 (47.67%)
Em5d-1	9004875300	8781705392 (97.52%)	8388982165 (93.16%)	773187 (0.01%)	4346229477 (48.27%)	8909491611	8705336504 (97.71%)	8321940694 (93.41%)	69190 (0.00%)	4289625303 (48.15%)
Em5d-2	8779401000	8549464362 (97.38%)	8149621707 (92.83%)	764645 (0.01%)	4187316313 (47.69%)	8699663325	8488223750 (97.57%)	8096662560 (93.07%)	64788 (0.00%)	4139935651 (47.59%)
Em5d-3	8099945400	7888954492 (97.40%)	7530664197 (92.97%)	684514 (0.01%)	3910087884 (48.27%)	7996230411	7807645058 (97.64%)	7460030938 (93.29%)	60263 (0.00%)	3847481980 (48.12%)

## Sheet: all.rRNA.stat
Table S1.Data quality assessment in sequencing
Alignment of rRNA
Sample	clean_reads	Mapped_Reads(%)	Unmapped_Reads(%)
Em1d-1	49450960	126304 ( 0.26% )	49324656 ( 99.74% )
Em1d-2	48101400	90770 ( 0.19% )	48010630 ( 99.81% )
Em1d-3	55916008	108648 ( 0.19% )	55807360 ( 99.81% )
Em2d-1	50151494	122862 ( 0.24% )	50028632 ( 99.76% )
Em2d-2	68144236	145872 ( 0.21% )	67998364 ( 99.79% )
Em2d-3	48659688	130418 ( 0.27% )	48529270 ( 99.73% )
Em3d-1	57429794	276828 ( 0.48% )	57152966 ( 99.52% )
Em3d-2	54053772	200350 ( 0.37% )	53853422 ( 99.63% )
Em3d-3	56543532	186704 ( 0.33% )	56356828 ( 99.67% )
Em4d-1	50346002	101696 ( 0.20% )	50244306 ( 99.80% )
Em4d-2	53089116	127824 ( 0.24% )	52961292 ( 99.76% )
Em4d-3	46073388	124030 ( 0.27% )	45949358 ( 99.73% )
Em5d-1	59719788	137296 ( 0.23% )	59582492 ( 99.77% )
Em5d-2	58212484	302338 ( 0.52% )	57910146 ( 99.48% )
Em5d-3	53635336	143254 ( 0.27% )	53492082 ( 99.73% )

## Sheet: all.align_stat
Table S1.Data quality assessment in sequencing
Alignment of reference genome
Sample	Total	Unmapped(%)	Unique_Mapped(%)	Multiple_Mapped(%)	Total_Mapped(%)
Em1d-1	49324656	2516914 (5.10%)	45852403 (92.96%)	955339 (1.94%)	46807742 (94.90%)
Em1d-2	48010630	2555919 (5.32%)	44453118 (92.59%)	1001593 (2.09%)	45454711 (94.68%)
Em1d-3	55807360	3113706 (5.58%)	51595086 (92.45%)	1098568 (1.97%)	52693654 (94.42%)
Em2d-1	50028632	2498991 (5.00%)	46506255 (92.96%)	1023386 (2.05%)	47529641 (95.00%)
Em2d-2	67998364	3258999 (4.79%)	63449538 (93.31%)	1289827 (1.90%)	64739365 (95.21%)
Em2d-3	48529270	2381812 (4.91%)	45235163 (93.21%)	912295 (1.88%)	46147458 (95.09%)
Em3d-1	57152966	3075783 (5.38%)	53008889 (92.75%)	1068294 (1.87%)	54077183 (94.62%)
Em3d-2	53853422	3048672 (5.66%)	49835691 (92.54%)	969059 (1.80%)	50804750 (94.34%)
Em3d-3	56356828	3161069 (5.61%)	52165574 (92.56%)	1030185 (1.83%)	53195759 (94.39%)
Em4d-1	50244306	2893654 (5.76%)	46373891 (92.30%)	976761 (1.94%)	47350652 (94.24%)
Em4d-2	52961292	3032283 (5.73%)	48877218 (92.29%)	1051791 (1.99%)	49929009 (94.27%)
Em4d-3	45949358	2570418 (5.59%)	42517789 (92.53%)	861151 (1.87%)	43378940 (94.41%)
Em5d-1	59582492	3420809 (5.74%)	54986870 (92.29%)	1174813 (1.97%)	56161683 (94.26%)
Em5d-2	57910146	3160540 (5.46%)	53622594 (92.60%)	1127012 (1.95%)	54749606 (94.54%)
Em5d-3	53492082	3262830 (6.10%)	49204530 (91.98%)	1024722 (1.92%)	50229252 (93.90%)
