# Supplementary material for: Transcriptomic analysis reveals the dynamic changes of transcription factors during early development of chicken embryo
Source: BMC Genomics. 2022 Dec 13;23:825. doi: 10.1186/s12864-022-09054-x (PMC9746114; doi:10.1186/s12864-022-09054-x)
Supplement: Supplementary file 6 — Additional file 6: Table S5. Differentially expressed transcription factors (DE-TFs). [file 12864_2022_9054_MOESM6_ESM.xlsx]

## Sheet: GO-up-TFs-1 vs. 2
Table S4. Go enrichment of DE-TF in different stages (up-regulation in Em1d vs. Em2d)
GO ID	Description	out (144)	All (12155)	pvalue	p.adjust	Genes
GO:0006355	regulation of transcription, DNA-templated	135	2002	4.70433e-95	6.83581e-92	ENSGALG00000000365;ENSGALG00000001035;ENSGALG00000001124;ENSGALG00000001136;ENSGALG00000001161;ENSGALG00000001276;ENSGALG00000002170;ENSGALG00000002182;ENSGALG00000002223;ENSGALG00000002886;ENSGALG00000003106;ENSGALG00000003282;ENSGALG00000003324;ENSGALG00000003478;ENSGALG00000003939;ENSGALG00000003965;ENSGALG00000004093;ENSGALG00000004285;ENSGALG00000004386;ENSGALG00000004598;ENSGALG00000005263;…
GO:1903506	regulation of nucleic acid-templated transcription	135	2004	5.39917e-95	6.83581e-92	ENSGALG00000000365;ENSGALG00000001035;ENSGALG00000001124;ENSGALG00000001136;ENSGALG00000001161;ENSGALG00000001276;ENSGALG00000002170;ENSGALG00000002182;ENSGALG00000002223;ENSGALG00000002886;ENSGALG00000003106;ENSGALG00000003282;ENSGALG00000003324;ENSGALG00000003478;ENSGALG00000003939;ENSGALG00000003965;ENSGALG00000004093;ENSGALG00000004285;ENSGALG00000004386;ENSGALG00000004598;ENSGALG00000005263;…
GO:2001141	regulation of RNA biosynthetic process	135	2007	6.63671e-95	6.83581e-92	ENSGALG00000000365;ENSGALG00000001035;ENSGALG00000001124;ENSGALG00000001136;ENSGALG00000001161;ENSGALG00000001276;ENSGALG00000002170;ENSGALG00000002182;ENSGALG00000002223;ENSGALG00000002886;ENSGALG00000003106;ENSGALG00000003282;ENSGALG00000003324;ENSGALG00000003478;ENSGALG00000003939;ENSGALG00000003965;ENSGALG00000004093;ENSGALG00000004285;ENSGALG00000004386;ENSGALG00000004598;ENSGALG00000005263;…
GO:0006351	transcription, DNA-templated	135	2103	4.14926e-92	2.92263e-89	ENSGALG00000000365;ENSGALG00000001035;ENSGALG00000001124;ENSGALG00000001136;ENSGALG00000001161;ENSGALG00000001276;ENSGALG00000002170;ENSGALG00000002182;ENSGALG00000002223;ENSGALG00000002886;ENSGALG00000003106;ENSGALG00000003282;ENSGALG00000003324;ENSGALG00000003478;ENSGALG00000003939;ENSGALG00000003965;ENSGALG00000004093;ENSGALG00000004285;ENSGALG00000004386;ENSGALG00000004598;ENSGALG00000005263;…
GO:0097659	nucleic acid-templated transcription	135	2105	4.72918e-92	2.92263e-89	ENSGALG00000000365;ENSGALG00000001035;ENSGALG00000001124;ENSGALG00000001136;ENSGALG00000001161;ENSGALG00000001276;ENSGALG00000002170;ENSGALG00000002182;ENSGALG00000002223;ENSGALG00000002886;ENSGALG00000003106;ENSGALG00000003282;ENSGALG00000003324;ENSGALG00000003478;ENSGALG00000003939;ENSGALG00000003965;ENSGALG00000004093;ENSGALG00000004285;ENSGALG00000004386;ENSGALG00000004598;ENSGALG00000005263;…
GO:0051252	regulation of RNA metabolic process	136	2178	6.95387e-92	3.51835e-89	ENSGALG00000000365;ENSGALG00000001035;ENSGALG00000001124;ENSGALG00000001136;ENSGALG00000001161;ENSGALG00000001276;ENSGALG00000002170;ENSGALG00000002182;ENSGALG00000002223;ENSGALG00000002886;ENSGALG00000003106;ENSGALG00000003282;ENSGALG00000003324;ENSGALG00000003478;ENSGALG00000003939;ENSGALG00000003965;ENSGALG00000004093;ENSGALG00000004285;ENSGALG00000004386;ENSGALG00000004598;ENSGALG00000005263;…
GO:0032774	RNA biosynthetic process	135	2113	7.97038e-92	3.51835e-89	ENSGALG00000000365;ENSGALG00000001035;ENSGALG00000001124;ENSGALG00000001136;ENSGALG00000001161;ENSGALG00000001276;ENSGALG00000002170;ENSGALG00000002182;ENSGALG00000002223;ENSGALG00000002886;ENSGALG00000003106;ENSGALG00000003282;ENSGALG00000003324;ENSGALG00000003478;ENSGALG00000003939;ENSGALG00000003965;ENSGALG00000004093;ENSGALG00000004285;ENSGALG00000004386;ENSGALG00000004598;ENSGALG00000005263;…
GO:0019219	regulation of nucleobase-containing compound metabolic process	137	2355	4.56709e-89	1.76404e-86	ENSGALG00000000365;ENSGALG00000001035;ENSGALG00000001124;ENSGALG00000001136;ENSGALG00000001161;ENSGALG00000001276;ENSGALG00000002170;ENSGALG00000002182;ENSGALG00000002223;ENSGALG00000002886;ENSGALG00000003106;ENSGALG00000003282;ENSGALG00000003324;ENSGALG00000003478;ENSGALG00000003939;ENSGALG00000003965;ENSGALG00000004093;ENSGALG00000004285;ENSGALG00000004386;ENSGALG00000004598;ENSGALG00000005263;…
GO:2000112	regulation of cellular macromolecule biosynthetic process	135	2258	7.26004e-88	2.49261e-85	ENSGALG00000000365;ENSGALG00000001035;ENSGALG00000001124;ENSGALG00000001136;ENSGALG00000001161;ENSGALG00000001276;ENSGALG00000002170;ENSGALG00000002182;ENSGALG00000002223;ENSGALG00000002886;ENSGALG00000003106;ENSGALG00000003282;ENSGALG00000003324;ENSGALG00000003478;ENSGALG00000003939;ENSGALG00000003965;ENSGALG00000004093;ENSGALG00000004285;ENSGALG00000004386;ENSGALG00000004598;ENSGALG00000005263;…
GO:0010556	regulation of macromolecule biosynthetic process	135	2270	1.50167e-87	4.64016e-85	ENSGALG00000000365;ENSGALG00000001035;ENSGALG00000001124;ENSGALG00000001136;ENSGALG00000001161;ENSGALG00000001276;ENSGALG00000002170;ENSGALG00000002182;ENSGALG00000002223;ENSGALG00000002886;ENSGALG00000003106;ENSGALG00000003282;ENSGALG00000003324;ENSGALG00000003478;ENSGALG00000003939;ENSGALG00000003965;ENSGALG00000004093;ENSGALG00000004285;ENSGALG00000004386;ENSGALG00000004598;ENSGALG00000005263;…
GO:0010468	regulation of gene expression	138	2579	1.82902e-85	5.13788e-83	ENSGALG00000000365;ENSGALG00000001035;ENSGALG00000001124;ENSGALG00000001136;ENSGALG00000001161;ENSGALG00000001276;ENSGALG00000002170;ENSGALG00000002182;ENSGALG00000002223;ENSGALG00000002886;ENSGALG00000003106;ENSGALG00000003282;ENSGALG00000003324;ENSGALG00000003478;ENSGALG00000003939;ENSGALG00000003965;ENSGALG00000004093;ENSGALG00000004285;ENSGALG00000004386;ENSGALG00000004598;ENSGALG00000005263;…
GO:0031326	regulation of cellular biosynthetic process	135	2355	2.30881e-85	5.94517e-83	ENSGALG00000000365;ENSGALG00000001035;ENSGALG00000001124;ENSGALG00000001136;ENSGALG00000001161;ENSGALG00000001276;ENSGALG00000002170;ENSGALG00000002182;ENSGALG00000002223;ENSGALG00000002886;ENSGALG00000003106;ENSGALG00000003282;ENSGALG00000003324;ENSGALG00000003478;ENSGALG00000003939;ENSGALG00000003965;ENSGALG00000004093;ENSGALG00000004285;ENSGALG00000004386;ENSGALG00000004598;ENSGALG00000005263;…
GO:0009889	regulation of biosynthetic process	135	2386	1.38158e-84	3.28391e-82	ENSGALG00000000365;ENSGALG00000001035;ENSGALG00000001124;ENSGALG00000001136;ENSGALG00000001161;ENSGALG00000001276;ENSGALG00000002170;ENSGALG00000002182;ENSGALG00000002223;ENSGALG00000002886;ENSGALG00000003106;ENSGALG00000003282;ENSGALG00000003324;ENSGALG00000003478;ENSGALG00000003939;ENSGALG00000003965;ENSGALG00000004093;ENSGALG00000004285;ENSGALG00000004386;ENSGALG00000004598;ENSGALG00000005263;…
GO:0034654	nucleobase-containing compound biosynthetic process	135	2437	2.48814e-83	5.49168e-81	ENSGALG00000000365;ENSGALG00000001035;ENSGALG00000001124;ENSGALG00000001136;ENSGALG00000001161;ENSGALG00000001276;ENSGALG00000002170;ENSGALG00000002182;ENSGALG00000002223;ENSGALG00000002886;ENSGALG00000003106;ENSGALG00000003282;ENSGALG00000003324;ENSGALG00000003478;ENSGALG00000003939;ENSGALG00000003965;ENSGALG00000004093;ENSGALG00000004285;ENSGALG00000004386;ENSGALG00000004598;ENSGALG00000005263;…
GO:0018130	heterocycle biosynthetic process	135	2489	4.44537e-82	9.06889e-80	ENSGALG00000000365;ENSGALG00000001035;ENSGALG00000001124;ENSGALG00000001136;ENSGALG00000001161;ENSGALG00000001276;ENSGALG00000002170;ENSGALG00000002182;ENSGALG00000002223;ENSGALG00000002886;ENSGALG00000003106;ENSGALG00000003282;ENSGALG00000003324;ENSGALG00000003478;ENSGALG00000003939;ENSGALG00000003965;ENSGALG00000004093;ENSGALG00000004285;ENSGALG00000004386;ENSGALG00000004598;ENSGALG00000005263;…
GO:0019438	aromatic compound biosynthetic process	135	2490	4.69587e-82	9.06889e-80	ENSGALG00000000365;ENSGALG00000001035;ENSGALG00000001124;ENSGALG00000001136;ENSGALG00000001161;ENSGALG00000001276;ENSGALG00000002170;ENSGALG00000002182;ENSGALG00000002223;ENSGALG00000002886;ENSGALG00000003106;ENSGALG00000003282;ENSGALG00000003324;ENSGALG00000003478;ENSGALG00000003939;ENSGALG00000003965;ENSGALG00000004093;ENSGALG00000004285;ENSGALG00000004386;ENSGALG00000004598;ENSGALG00000005263;…
GO:1901362	organic cyclic compound biosynthetic process	135	2560	2.05955e-80	3.74354e-78	ENSGALG00000000365;ENSGALG00000001035;ENSGALG00000001124;ENSGALG00000001136;ENSGALG00000001161;ENSGALG00000001276;ENSGALG00000002170;ENSGALG00000002182;ENSGALG00000002223;ENSGALG00000002886;ENSGALG00000003106;ENSGALG00000003282;ENSGALG00000003324;ENSGALG00000003478;ENSGALG00000003939;ENSGALG00000003965;ENSGALG00000004093;ENSGALG00000004285;ENSGALG00000004386;ENSGALG00000004598;ENSGALG00000005263;…
GO:0016070	RNA metabolic process	137	2828	4.99408e-78	8.57317e-76	ENSGALG00000000365;ENSGALG00000001035;ENSGALG00000001124;ENSGALG00000001136;ENSGALG00000001161;ENSGALG00000001276;ENSGALG00000002170;ENSGALG00000002182;ENSGALG00000002223;ENSGALG00000002886;ENSGALG00000003106;ENSGALG00000003282;ENSGALG00000003324;ENSGALG00000003478;ENSGALG00000003939;ENSGALG00000003965;ENSGALG00000004093;ENSGALG00000004285;ENSGALG00000004386;ENSGALG00000004598;ENSGALG00000005263;…
GO:0044271	cellular nitrogen compound biosynthetic process	135	2891	3.08042e-73	5.00974e-71	ENSGALG00000000365;ENSGALG00000001035;ENSGALG00000001124;ENSGALG00000001136;ENSGALG00000001161;ENSGALG00000001276;ENSGALG00000002170;ENSGALG00000002182;ENSGALG00000002223;ENSGALG00000002886;ENSGALG00000003106;ENSGALG00000003282;ENSGALG00000003324;ENSGALG00000003478;ENSGALG00000003939;ENSGALG00000003965;ENSGALG00000004093;ENSGALG00000004285;ENSGALG00000004386;ENSGALG00000004598;ENSGALG00000005263;…
GO:0034645	cellular macromolecule biosynthetic process	135	2898	4.27424e-73	6.60371e-71	ENSGALG00000000365;ENSGALG00000001035;ENSGALG00000001124;ENSGALG00000001136;ENSGALG00000001161;ENSGALG00000001276;ENSGALG00000002170;ENSGALG00000002182;ENSGALG00000002223;ENSGALG00000002886;ENSGALG00000003106;ENSGALG00000003282;ENSGALG00000003324;ENSGALG00000003478;ENSGALG00000003939;ENSGALG00000003965;ENSGALG00000004093;ENSGALG00000004285;ENSGALG00000004386;ENSGALG00000004598;ENSGALG00000005263;…
GO:0009059	macromolecule biosynthetic process	135	2917	1.0355e-72	1.52367e-70	ENSGALG00000000365;ENSGALG00000001035;ENSGALG00000001124;ENSGALG00000001136;ENSGALG00000001161;ENSGALG00000001276;ENSGALG00000002170;ENSGALG00000002182;ENSGALG00000002223;ENSGALG00000002886;ENSGALG00000003106;ENSGALG00000003282;ENSGALG00000003324;ENSGALG00000003478;ENSGALG00000003939;ENSGALG00000003965;ENSGALG00000004093;ENSGALG00000004285;ENSGALG00000004386;ENSGALG00000004598;ENSGALG00000005263;…
GO:0090304	nucleic acid metabolic process	138	3196	1.83342e-72	2.57512e-70	ENSGALG00000000365;ENSGALG00000001035;ENSGALG00000001124;ENSGALG00000001136;ENSGALG00000001161;ENSGALG00000001276;ENSGALG00000002170;ENSGALG00000002182;ENSGALG00000002223;ENSGALG00000002886;ENSGALG00000003106;ENSGALG00000003282;ENSGALG00000003324;ENSGALG00000003478;ENSGALG00000003939;ENSGALG00000003965;ENSGALG00000004093;ENSGALG00000004285;ENSGALG00000004386;ENSGALG00000004598;ENSGALG00000005263;…
GO:0010467	gene expression	139	3300	2.40415e-72	3.22992e-70	ENSGALG00000000365;ENSGALG00000001035;ENSGALG00000001124;ENSGALG00000001136;ENSGALG00000001161;ENSGALG00000001276;ENSGALG00000002170;ENSGALG00000002182;ENSGALG00000002223;ENSGALG00000002886;ENSGALG00000003106;ENSGALG00000003282;ENSGALG00000003324;ENSGALG00000003478;ENSGALG00000003939;ENSGALG00000003965;ENSGALG00000004093;ENSGALG00000004285;ENSGALG00000004386;ENSGALG00000004598;ENSGALG00000005263;…
GO:0006357	regulation of transcription by RNA polymerase II	105	1328	1.00309e-69	1.29148e-67	ENSGALG00000001124;ENSGALG00000001161;ENSGALG00000001276;ENSGALG00000002182;ENSGALG00000002886;ENSGALG00000003106;ENSGALG00000003324;ENSGALG00000003478;ENSGALG00000003939;ENSGALG00000003965;ENSGALG00000004093;ENSGALG00000004285;ENSGALG00000004386;ENSGALG00000004598;ENSGALG00000005263;ENSGALG00000005351;ENSGALG00000005441;ENSGALG00000006968;ENSGALG00000007000;ENSGALG00000007260;ENSGALG00000007324;…
GO:0006366	transcription by RNA polymerase II	105	1379	5.13104e-68	6.34196e-66	ENSGALG00000001124;ENSGALG00000001161;ENSGALG00000001276;ENSGALG00000002182;ENSGALG00000002886;ENSGALG00000003106;ENSGALG00000003324;ENSGALG00000003478;ENSGALG00000003939;ENSGALG00000003965;ENSGALG00000004093;ENSGALG00000004285;ENSGALG00000004386;ENSGALG00000004598;ENSGALG00000005263;ENSGALG00000005351;ENSGALG00000005441;ENSGALG00000006968;ENSGALG00000007000;ENSGALG00000007260;ENSGALG00000007324;…
GO:0060255	regulation of macromolecule metabolic process	139	3555	8.02511e-68	9.53753e-66	ENSGALG00000000365;ENSGALG00000001035;ENSGALG00000001124;ENSGALG00000001136;ENSGALG00000001161;ENSGALG00000001276;ENSGALG00000002170;ENSGALG00000002182;ENSGALG00000002223;ENSGALG00000002886;ENSGALG00000003106;ENSGALG00000003282;ENSGALG00000003324;ENSGALG00000003478;ENSGALG00000003939;ENSGALG00000003965;ENSGALG00000004093;ENSGALG00000004285;ENSGALG00000004386;ENSGALG00000004598;ENSGALG00000005263;…
GO:0051171	regulation of nitrogen compound metabolic process	137	3399	4.99239e-67	5.71351e-65	ENSGALG00000000365;ENSGALG00000001035;ENSGALG00000001124;ENSGALG00000001136;ENSGALG00000001161;ENSGALG00000001276;ENSGALG00000002170;ENSGALG00000002182;ENSGALG00000002223;ENSGALG00000002886;ENSGALG00000003106;ENSGALG00000003282;ENSGALG00000003324;ENSGALG00000003478;ENSGALG00000003939;ENSGALG00000003965;ENSGALG00000004093;ENSGALG00000004285;ENSGALG00000004386;ENSGALG00000004598;ENSGALG00000005263;…
GO:0006139	nucleobase-containing compound metabolic process	138	3564	6.65348e-66	7.3426e-64	ENSGALG00000000365;ENSGALG00000001035;ENSGALG00000001124;ENSGALG00000001136;ENSGALG00000001161;ENSGALG00000001276;ENSGALG00000002170;ENSGALG00000002182;ENSGALG00000002223;ENSGALG00000002886;ENSGALG00000003106;ENSGALG00000003282;ENSGALG00000003324;ENSGALG00000003478;ENSGALG00000003939;ENSGALG00000003965;ENSGALG00000004093;ENSGALG00000004285;ENSGALG00000004386;ENSGALG00000004598;ENSGALG00000005263;…
GO:0080090	regulation of primary metabolic process	137	3480	1.25904e-65	1.34153e-63	ENSGALG00000000365;ENSGALG00000001035;ENSGALG00000001124;ENSGALG00000001136;ENSGALG00000001161;ENSGALG00000001276;ENSGALG00000002170;ENSGALG00000002182;ENSGALG00000002223;ENSGALG00000002886;ENSGALG00000003106;ENSGALG00000003282;ENSGALG00000003324;ENSGALG00000003478;ENSGALG00000003939;ENSGALG00000003965;ENSGALG00000004093;ENSGALG00000004285;ENSGALG00000004386;ENSGALG00000004598;ENSGALG00000005263;…
GO:0046483	heterocycle metabolic process	138	3647	1.60191e-64	1.64997e-62	ENSGALG00000000365;ENSGALG00000001035;ENSGALG00000001124;ENSGALG00000001136;ENSGALG00000001161;ENSGALG00000001276;ENSGALG00000002170;ENSGALG00000002182;ENSGALG00000002223;ENSGALG00000002886;ENSGALG00000003106;ENSGALG00000003282;ENSGALG00000003324;ENSGALG00000003478;ENSGALG00000003939;ENSGALG00000003965;ENSGALG00000004093;ENSGALG00000004285;ENSGALG00000004386;ENSGALG00000004598;ENSGALG00000005263;…
GO:0006725	cellular aromatic compound metabolic process	138	3682	5.98973e-64	5.97041e-62	ENSGALG00000000365;ENSGALG00000001035;ENSGALG00000001124;ENSGALG00000001136;ENSGALG00000001161;ENSGALG00000001276;ENSGALG00000002170;ENSGALG00000002182;ENSGALG00000002223;ENSGALG00000002886;ENSGALG00000003106;ENSGALG00000003282;ENSGALG00000003324;ENSGALG00000003478;ENSGALG00000003939;ENSGALG00000003965;ENSGALG00000004093;ENSGALG00000004285;ENSGALG00000004386;ENSGALG00000004598;ENSGALG00000005263;…
GO:0031323	regulation of cellular metabolic process	137	3586	7.6483e-64	7.38539e-62	ENSGALG00000000365;ENSGALG00000001035;ENSGALG00000001124;ENSGALG00000001136;ENSGALG00000001161;ENSGALG00000001276;ENSGALG00000002170;ENSGALG00000002182;ENSGALG00000002223;ENSGALG00000002886;ENSGALG00000003106;ENSGALG00000003282;ENSGALG00000003324;ENSGALG00000003478;ENSGALG00000003939;ENSGALG00000003965;ENSGALG00000004093;ENSGALG00000004285;ENSGALG00000004386;ENSGALG00000004598;ENSGALG00000005263;…
GO:0019222	regulation of metabolic process	139	3857	6.97743e-63	6.53341e-61	ENSGALG00000000365;ENSGALG00000001035;ENSGALG00000001124;ENSGALG00000001136;ENSGALG00000001161;ENSGALG00000001276;ENSGALG00000002170;ENSGALG00000002182;ENSGALG00000002223;ENSGALG00000002886;ENSGALG00000003106;ENSGALG00000003282;ENSGALG00000003324;ENSGALG00000003478;ENSGALG00000003939;ENSGALG00000003965;ENSGALG00000004093;ENSGALG00000004285;ENSGALG00000004386;ENSGALG00000004598;ENSGALG00000005263;…
GO:1901360	organic cyclic compound metabolic process	138	3791	3.35225e-62	3.0466e-60	ENSGALG00000000365;ENSGALG00000001035;ENSGALG00000001124;ENSGALG00000001136;ENSGALG00000001161;ENSGALG00000001276;ENSGALG00000002170;ENSGALG00000002182;ENSGALG00000002223;ENSGALG00000002886;ENSGALG00000003106;ENSGALG00000003282;ENSGALG00000003324;ENSGALG00000003478;ENSGALG00000003939;ENSGALG00000003965;ENSGALG00000004093;ENSGALG00000004285;ENSGALG00000004386;ENSGALG00000004598;ENSGALG00000005263;…
GO:0044249	cellular biosynthetic process	135	3499	4.56857e-62	4.0334e-60	ENSGALG00000000365;ENSGALG00000001035;ENSGALG00000001124;ENSGALG00000001136;ENSGALG00000001161;ENSGALG00000001276;ENSGALG00000002170;ENSGALG00000002182;ENSGALG00000002223;ENSGALG00000002886;ENSGALG00000003106;ENSGALG00000003282;ENSGALG00000003324;ENSGALG00000003478;ENSGALG00000003939;ENSGALG00000003965;ENSGALG00000004093;ENSGALG00000004285;ENSGALG00000004386;ENSGALG00000004598;ENSGALG00000005263;…
GO:1901576	organic substance biosynthetic process	135	3549	3.05824e-61	2.62499e-59	ENSGALG00000000365;ENSGALG00000001035;ENSGALG00000001124;ENSGALG00000001136;ENSGALG00000001161;ENSGALG00000001276;ENSGALG00000002170;ENSGALG00000002182;ENSGALG00000002223;ENSGALG00000002886;ENSGALG00000003106;ENSGALG00000003282;ENSGALG00000003324;ENSGALG00000003478;ENSGALG00000003939;ENSGALG00000003965;ENSGALG00000004093;ENSGALG00000004285;ENSGALG00000004386;ENSGALG00000004598;ENSGALG00000005263;…
GO:0009058	biosynthetic process	135	3600	2.06579e-60	1.72522e-58	ENSGALG00000000365;ENSGALG00000001035;ENSGALG00000001124;ENSGALG00000001136;ENSGALG00000001161;ENSGALG00000001276;ENSGALG00000002170;ENSGALG00000002182;ENSGALG00000002223;ENSGALG00000002886;ENSGALG00000003106;ENSGALG00000003282;ENSGALG00000003324;ENSGALG00000003478;ENSGALG00000003939;ENSGALG00000003965;ENSGALG00000004093;ENSGALG00000004285;ENSGALG00000004386;ENSGALG00000004598;ENSGALG00000005263;…
GO:0034641	cellular nitrogen compound metabolic process	138	4033	1.67818e-58	1.36463e-56	ENSGALG00000000365;ENSGALG00000001035;ENSGALG00000001124;ENSGALG00000001136;ENSGALG00000001161;ENSGALG00000001276;ENSGALG00000002170;ENSGALG00000002182;ENSGALG00000002223;ENSGALG00000002886;ENSGALG00000003106;ENSGALG00000003282;ENSGALG00000003324;ENSGALG00000003478;ENSGALG00000003939;ENSGALG00000003965;ENSGALG00000004093;ENSGALG00000004285;ENSGALG00000004386;ENSGALG00000004598;ENSGALG00000005263;…
GO:0045893	positive regulation of transcription, DNA-templated	77	977	1.80515e-46	1.39448e-44	ENSGALG00000001124;ENSGALG00000001161;ENSGALG00000001276;ENSGALG00000002182;ENSGALG00000002886;ENSGALG00000003106;ENSGALG00000003324;ENSGALG00000004285;ENSGALG00000004386;ENSGALG00000005263;ENSGALG00000005441;ENSGALG00000006041;ENSGALG00000006968;ENSGALG00000007000;ENSGALG00000007260;ENSGALG00000007324;ENSGALG00000007669;ENSGALG00000007831;ENSGALG00000008127;ENSGALG00000008135;ENSGALG00000008253;…
GO:1903508	positive regulation of nucleic acid-templated transcription	77	977	1.80515e-46	1.39448e-44	ENSGALG00000001124;ENSGALG00000001161;ENSGALG00000001276;ENSGALG00000002182;ENSGALG00000002886;ENSGALG00000003106;ENSGALG00000003324;ENSGALG00000004285;ENSGALG00000004386;ENSGALG00000005263;ENSGALG00000005441;ENSGALG00000006041;ENSGALG00000006968;ENSGALG00000007000;ENSGALG00000007260;ENSGALG00000007324;ENSGALG00000007669;ENSGALG00000007831;ENSGALG00000008127;ENSGALG00000008135;ENSGALG00000008253;…
GO:1902680	positive regulation of RNA biosynthetic process	77	978	1.94785e-46	1.46801e-44	ENSGALG00000001124;ENSGALG00000001161;ENSGALG00000001276;ENSGALG00000002182;ENSGALG00000002886;ENSGALG00000003106;ENSGALG00000003324;ENSGALG00000004285;ENSGALG00000004386;ENSGALG00000005263;ENSGALG00000005441;ENSGALG00000006041;ENSGALG00000006968;ENSGALG00000007000;ENSGALG00000007260;ENSGALG00000007324;ENSGALG00000007669;ENSGALG00000007831;ENSGALG00000008127;ENSGALG00000008135;ENSGALG00000008253;…
GO:0045944	positive regulation of transcription by RNA polymerase II	70	753	2.45722e-46	1.80781e-44	ENSGALG00000001124;ENSGALG00000001161;ENSGALG00000001276;ENSGALG00000002182;ENSGALG00000002886;ENSGALG00000003106;ENSGALG00000003324;ENSGALG00000004285;ENSGALG00000004386;ENSGALG00000005263;ENSGALG00000005441;ENSGALG00000006968;ENSGALG00000007000;ENSGALG00000007260;ENSGALG00000007324;ENSGALG00000007669;ENSGALG00000007831;ENSGALG00000008127;ENSGALG00000008135;ENSGALG00000008253;ENSGALG00000009270;…
GO:0051254	positive regulation of RNA metabolic process	77	1041	1.98392e-44	1.42565e-42	ENSGALG00000001124;ENSGALG00000001161;ENSGALG00000001276;ENSGALG00000002182;ENSGALG00000002886;ENSGALG00000003106;ENSGALG00000003324;ENSGALG00000004285;ENSGALG00000004386;ENSGALG00000005263;ENSGALG00000005441;ENSGALG00000006041;ENSGALG00000006968;ENSGALG00000007000;ENSGALG00000007260;ENSGALG00000007324;ENSGALG00000007669;ENSGALG00000007831;ENSGALG00000008127;ENSGALG00000008135;ENSGALG00000008253;…
GO:0010557	positive regulation of macromolecule biosynthetic process	77	1107	1.81309e-42	1.27328e-40	ENSGALG00000001124;ENSGALG00000001161;ENSGALG00000001276;ENSGALG00000002182;ENSGALG00000002886;ENSGALG00000003106;ENSGALG00000003324;ENSGALG00000004285;ENSGALG00000004386;ENSGALG00000005263;ENSGALG00000005441;ENSGALG00000006041;ENSGALG00000006968;ENSGALG00000007000;ENSGALG00000007260;ENSGALG00000007324;ENSGALG00000007669;ENSGALG00000007831;ENSGALG00000008127;ENSGALG00000008135;ENSGALG00000008253;…
GO:0045935	positive regulation of nucleobase-containing compound metabolic process	78	1155	3.38369e-42	2.32347e-40	ENSGALG00000001124;ENSGALG00000001161;ENSGALG00000001276;ENSGALG00000002182;ENSGALG00000002886;ENSGALG00000003106;ENSGALG00000003324;ENSGALG00000004285;ENSGALG00000004386;ENSGALG00000005263;ENSGALG00000005441;ENSGALG00000006041;ENSGALG00000006968;ENSGALG00000007000;ENSGALG00000007260;ENSGALG00000007324;ENSGALG00000007669;ENSGALG00000007831;ENSGALG00000008127;ENSGALG00000008135;ENSGALG00000008253;…
GO:0031328	positive regulation of cellular biosynthetic process	77	1150	2.92198e-41	1.96281e-39	ENSGALG00000001124;ENSGALG00000001161;ENSGALG00000001276;ENSGALG00000002182;ENSGALG00000002886;ENSGALG00000003106;ENSGALG00000003324;ENSGALG00000004285;ENSGALG00000004386;ENSGALG00000005263;ENSGALG00000005441;ENSGALG00000006041;ENSGALG00000006968;ENSGALG00000007000;ENSGALG00000007260;ENSGALG00000007324;ENSGALG00000007669;ENSGALG00000007831;ENSGALG00000008127;ENSGALG00000008135;ENSGALG00000008253;…
GO:0044260	cellular macromolecule metabolic process	136	5154	3.88415e-41	2.55362e-39	ENSGALG00000000365;ENSGALG00000001035;ENSGALG00000001124;ENSGALG00000001136;ENSGALG00000001161;ENSGALG00000001276;ENSGALG00000002170;ENSGALG00000002182;ENSGALG00000002223;ENSGALG00000002886;ENSGALG00000003106;ENSGALG00000003282;ENSGALG00000003324;ENSGALG00000003478;ENSGALG00000003939;ENSGALG00000003965;ENSGALG00000004093;ENSGALG00000004285;ENSGALG00000004386;ENSGALG00000004598;ENSGALG00000005263;…
GO:0009891	positive regulation of biosynthetic process	77	1165	7.4943e-41	4.82446e-39	ENSGALG00000001124;ENSGALG00000001161;ENSGALG00000001276;ENSGALG00000002182;ENSGALG00000002886;ENSGALG00000003106;ENSGALG00000003324;ENSGALG00000004285;ENSGALG00000004386;ENSGALG00000005263;ENSGALG00000005441;ENSGALG00000006041;ENSGALG00000006968;ENSGALG00000007000;ENSGALG00000007260;ENSGALG00000007324;ENSGALG00000007669;ENSGALG00000007831;ENSGALG00000008127;ENSGALG00000008135;ENSGALG00000008253;…
GO:0007389	pattern specification process	47	300	2.00372e-40	1.26357e-38	ENSGALG00000001124;ENSGALG00000001276;ENSGALG00000002886;ENSGALG00000003965;ENSGALG00000007000;ENSGALG00000007260;ENSGALG00000007324;ENSGALG00000008135;ENSGALG00000008253;ENSGALG00000008941;ENSGALG00000009270;ENSGALG00000009302;ENSGALG00000010794;ENSGALG00000012123;ENSGALG00000012647;ENSGALG00000016473;ENSGALG00000022622;ENSGALG00000023420;ENSGALG00000025929;ENSGALG00000026790;ENSGALG00000026989;…
GO:0010628	positive regulation of gene expression	78	1251	1.19255e-39	7.36994e-38	ENSGALG00000001124;ENSGALG00000001161;ENSGALG00000001276;ENSGALG00000002182;ENSGALG00000002886;ENSGALG00000003106;ENSGALG00000003324;ENSGALG00000004285;ENSGALG00000004386;ENSGALG00000004598;ENSGALG00000005263;ENSGALG00000005441;ENSGALG00000006041;ENSGALG00000006968;ENSGALG00000007000;ENSGALG00000007260;ENSGALG00000007324;ENSGALG00000007669;ENSGALG00000007831;ENSGALG00000008127;ENSGALG00000008135;…
GO:0000122	negative regulation of transcription by RNA polymerase II	54	498	3.98283e-38	2.41312e-36	ENSGALG00000002886;ENSGALG00000003324;ENSGALG00000003478;ENSGALG00000004093;ENSGALG00000004386;ENSGALG00000004598;ENSGALG00000005351;ENSGALG00000005441;ENSGALG00000007000;ENSGALG00000007260;ENSGALG00000007324;ENSGALG00000007357;ENSGALG00000007669;ENSGALG00000008127;ENSGALG00000008135;ENSGALG00000008941;ENSGALG00000009791;ENSGALG00000011254;ENSGALG00000011635;ENSGALG00000011963;ENSGALG00000012123;…
GO:0045892	negative regulation of transcription, DNA-templated	61	710	1.41777e-37	8.42483e-36	ENSGALG00000002886;ENSGALG00000003324;ENSGALG00000003478;ENSGALG00000004093;ENSGALG00000004285;ENSGALG00000004386;ENSGALG00000004598;ENSGALG00000005263;ENSGALG00000005351;ENSGALG00000005441;ENSGALG00000007000;ENSGALG00000007260;ENSGALG00000007324;ENSGALG00000007357;ENSGALG00000007669;ENSGALG00000008127;ENSGALG00000008135;ENSGALG00000008941;ENSGALG00000009791;ENSGALG00000010665;ENSGALG00000011254;…
GO:1902679	negative regulation of RNA biosynthetic process	61	712	1.67207e-37	9.56798e-36	ENSGALG00000002886;ENSGALG00000003324;ENSGALG00000003478;ENSGALG00000004093;ENSGALG00000004285;ENSGALG00000004386;ENSGALG00000004598;ENSGALG00000005263;ENSGALG00000005351;ENSGALG00000005441;ENSGALG00000007000;ENSGALG00000007260;ENSGALG00000007324;ENSGALG00000007357;ENSGALG00000007669;ENSGALG00000008127;ENSGALG00000008135;ENSGALG00000008941;ENSGALG00000009791;ENSGALG00000010665;ENSGALG00000011254;…
GO:1903507	negative regulation of nucleic acid-templated transcription	61	712	1.67207e-37	9.56798e-36	ENSGALG00000002886;ENSGALG00000003324;ENSGALG00000003478;ENSGALG00000004093;ENSGALG00000004285;ENSGALG00000004386;ENSGALG00000004598;ENSGALG00000005263;ENSGALG00000005351;ENSGALG00000005441;ENSGALG00000007000;ENSGALG00000007260;ENSGALG00000007324;ENSGALG00000007357;ENSGALG00000007669;ENSGALG00000008127;ENSGALG00000008135;ENSGALG00000008941;ENSGALG00000009791;ENSGALG00000010665;ENSGALG00000011254;…
GO:0043170	macromolecule metabolic process	140	6093	5.23974e-37	2.94378e-35	ENSGALG00000000365;ENSGALG00000001035;ENSGALG00000001124;ENSGALG00000001136;ENSGALG00000001161;ENSGALG00000001276;ENSGALG00000002170;ENSGALG00000002182;ENSGALG00000002223;ENSGALG00000002886;ENSGALG00000003106;ENSGALG00000003282;ENSGALG00000003324;ENSGALG00000003478;ENSGALG00000003939;ENSGALG00000003965;ENSGALG00000004093;ENSGALG00000004285;ENSGALG00000004386;ENSGALG00000004598;ENSGALG00000005263;…
GO:0051253	negative regulation of RNA metabolic process	61	775	2.34077e-35	1.2916e-33	ENSGALG00000002886;ENSGALG00000003324;ENSGALG00000003478;ENSGALG00000004093;ENSGALG00000004285;ENSGALG00000004386;ENSGALG00000004598;ENSGALG00000005263;ENSGALG00000005351;ENSGALG00000005441;ENSGALG00000007000;ENSGALG00000007260;ENSGALG00000007324;ENSGALG00000007357;ENSGALG00000007669;ENSGALG00000008127;ENSGALG00000008135;ENSGALG00000008941;ENSGALG00000009791;ENSGALG00000010665;ENSGALG00000011254;…
GO:0003002	regionalization	40	243	4.55261e-35	2.46799e-33	ENSGALG00000001124;ENSGALG00000001276;ENSGALG00000002886;ENSGALG00000003965;ENSGALG00000007000;ENSGALG00000007324;ENSGALG00000008941;ENSGALG00000009270;ENSGALG00000009302;ENSGALG00000010794;ENSGALG00000012123;ENSGALG00000012647;ENSGALG00000016473;ENSGALG00000022622;ENSGALG00000023420;ENSGALG00000025929;ENSGALG00000026790;ENSGALG00000026989;ENSGALG00000028908;ENSGALG00000029393;ENSGALG00000029439;…
GO:2000113	negative regulation of cellular macromolecule biosynthetic process	61	820	6.07088e-34	3.23432e-32	ENSGALG00000002886;ENSGALG00000003324;ENSGALG00000003478;ENSGALG00000004093;ENSGALG00000004285;ENSGALG00000004386;ENSGALG00000004598;ENSGALG00000005263;ENSGALG00000005351;ENSGALG00000005441;ENSGALG00000007000;ENSGALG00000007260;ENSGALG00000007324;ENSGALG00000007357;ENSGALG00000007669;ENSGALG00000008127;ENSGALG00000008135;ENSGALG00000008941;ENSGALG00000009791;ENSGALG00000010665;ENSGALG00000011254;…
GO:0010558	negative regulation of macromolecule biosynthetic process	61	826	9.22576e-34	4.8318e-32	ENSGALG00000002886;ENSGALG00000003324;ENSGALG00000003478;ENSGALG00000004093;ENSGALG00000004285;ENSGALG00000004386;ENSGALG00000004598;ENSGALG00000005263;ENSGALG00000005351;ENSGALG00000005441;ENSGALG00000007000;ENSGALG00000007260;ENSGALG00000007324;ENSGALG00000007357;ENSGALG00000007669;ENSGALG00000008127;ENSGALG00000008135;ENSGALG00000008941;ENSGALG00000009791;ENSGALG00000010665;ENSGALG00000011254;…
GO:0009887	animal organ morphogenesis	55	636	1.22394e-33	6.30328e-32	ENSGALG00000001161;ENSGALG00000001276;ENSGALG00000002182;ENSGALG00000002223;ENSGALG00000002886;ENSGALG00000003324;ENSGALG00000004386;ENSGALG00000005263;ENSGALG00000005441;ENSGALG00000006968;ENSGALG00000007260;ENSGALG00000007324;ENSGALG00000008135;ENSGALG00000008253;ENSGALG00000009270;ENSGALG00000009302;ENSGALG00000009791;ENSGALG00000010665;ENSGALG00000012123;ENSGALG00000016431;ENSGALG00000016473;…
GO:0045934	negative regulation of nucleobase-containing compound metabolic process	61	852	5.43679e-33	2.75405e-31	ENSGALG00000002886;ENSGALG00000003324;ENSGALG00000003478;ENSGALG00000004093;ENSGALG00000004285;ENSGALG00000004386;ENSGALG00000004598;ENSGALG00000005263;ENSGALG00000005351;ENSGALG00000005441;ENSGALG00000007000;ENSGALG00000007260;ENSGALG00000007324;ENSGALG00000007357;ENSGALG00000007669;ENSGALG00000008127;ENSGALG00000008135;ENSGALG00000008941;ENSGALG00000009791;ENSGALG00000010665;ENSGALG00000011254;…
GO:0031327	negative regulation of cellular biosynthetic process	61	862	1.05783e-32	5.27211e-31	ENSGALG00000002886;ENSGALG00000003324;ENSGALG00000003478;ENSGALG00000004093;ENSGALG00000004285;ENSGALG00000004386;ENSGALG00000004598;ENSGALG00000005263;ENSGALG00000005351;ENSGALG00000005441;ENSGALG00000007000;ENSGALG00000007260;ENSGALG00000007324;ENSGALG00000007357;ENSGALG00000007669;ENSGALG00000008127;ENSGALG00000008135;ENSGALG00000008941;ENSGALG00000009791;ENSGALG00000010665;ENSGALG00000011254;…
GO:0050794	regulation of cellular process	140	6567	1.53378e-32	7.52282e-31	ENSGALG00000000365;ENSGALG00000001035;ENSGALG00000001124;ENSGALG00000001136;ENSGALG00000001161;ENSGALG00000001276;ENSGALG00000002170;ENSGALG00000002182;ENSGALG00000002223;ENSGALG00000002886;ENSGALG00000003106;ENSGALG00000003282;ENSGALG00000003324;ENSGALG00000003478;ENSGALG00000003939;ENSGALG00000003965;ENSGALG00000004093;ENSGALG00000004274;ENSGALG00000004285;ENSGALG00000004386;ENSGALG00000004598;…
GO:0009890	negative regulation of biosynthetic process	61	871	1.9111e-32	9.22703e-31	ENSGALG00000002886;ENSGALG00000003324;ENSGALG00000003478;ENSGALG00000004093;ENSGALG00000004285;ENSGALG00000004386;ENSGALG00000004598;ENSGALG00000005263;ENSGALG00000005351;ENSGALG00000005441;ENSGALG00000007000;ENSGALG00000007260;ENSGALG00000007324;ENSGALG00000007357;ENSGALG00000007669;ENSGALG00000008127;ENSGALG00000008135;ENSGALG00000008941;ENSGALG00000009791;ENSGALG00000010665;ENSGALG00000011254;…
GO:0048513	animal organ development	84	1901	5.38485e-32	2.55987e-30	ENSGALG00000001124;ENSGALG00000001161;ENSGALG00000001276;ENSGALG00000002182;ENSGALG00000002223;ENSGALG00000002886;ENSGALG00000003324;ENSGALG00000003965;ENSGALG00000004285;ENSGALG00000004386;ENSGALG00000005263;ENSGALG00000005441;ENSGALG00000006968;ENSGALG00000007000;ENSGALG00000007260;ENSGALG00000007324;ENSGALG00000007357;ENSGALG00000007669;ENSGALG00000007831;ENSGALG00000008127;ENSGALG00000008135;…
GO:0009790	embryo development	55	705	2.65876e-31	1.24478e-29	ENSGALG00000001124;ENSGALG00000001276;ENSGALG00000002886;ENSGALG00000003324;ENSGALG00000004285;ENSGALG00000004386;ENSGALG00000005263;ENSGALG00000006968;ENSGALG00000007000;ENSGALG00000007260;ENSGALG00000007324;ENSGALG00000008135;ENSGALG00000008253;ENSGALG00000009270;ENSGALG00000009791;ENSGALG00000010794;ENSGALG00000012123;ENSGALG00000012290;ENSGALG00000016316;ENSGALG00000016431;ENSGALG00000016473;…
GO:0010629	negative regulation of gene expression	64	1029	3.22958e-31	1.48946e-29	ENSGALG00000001124;ENSGALG00000002886;ENSGALG00000003324;ENSGALG00000003478;ENSGALG00000004093;ENSGALG00000004285;ENSGALG00000004386;ENSGALG00000004598;ENSGALG00000005263;ENSGALG00000005351;ENSGALG00000005441;ENSGALG00000007000;ENSGALG00000007260;ENSGALG00000007324;ENSGALG00000007357;ENSGALG00000007669;ENSGALG00000008127;ENSGALG00000008135;ENSGALG00000008941;ENSGALG00000009791;ENSGALG00000010665;…
GO:0050789	regulation of biological process	141	6965	1.74618e-30	7.93483e-29	ENSGALG00000000365;ENSGALG00000001035;ENSGALG00000001124;ENSGALG00000001136;ENSGALG00000001161;ENSGALG00000001276;ENSGALG00000002170;ENSGALG00000002182;ENSGALG00000002223;ENSGALG00000002886;ENSGALG00000003106;ENSGALG00000003282;ENSGALG00000003324;ENSGALG00000003478;ENSGALG00000003939;ENSGALG00000003965;ENSGALG00000004093;ENSGALG00000004274;ENSGALG00000004285;ENSGALG00000004386;ENSGALG00000004598;…
GO:0048598	embryonic morphogenesis	44	412	2.29827e-30	1.02923e-28	ENSGALG00000001124;ENSGALG00000001276;ENSGALG00000002886;ENSGALG00000003324;ENSGALG00000004285;ENSGALG00000004386;ENSGALG00000005263;ENSGALG00000006968;ENSGALG00000007260;ENSGALG00000007324;ENSGALG00000008135;ENSGALG00000008253;ENSGALG00000009270;ENSGALG00000009791;ENSGALG00000012123;ENSGALG00000016316;ENSGALG00000016431;ENSGALG00000016473;ENSGALG00000022622;ENSGALG00000023420;ENSGALG00000025929;…
GO:0006807	nitrogen compound metabolic process	138	6537	4.1633e-30	1.8378e-28	ENSGALG00000000365;ENSGALG00000001035;ENSGALG00000001124;ENSGALG00000001136;ENSGALG00000001161;ENSGALG00000001276;ENSGALG00000002170;ENSGALG00000002182;ENSGALG00000002223;ENSGALG00000002886;ENSGALG00000003106;ENSGALG00000003282;ENSGALG00000003324;ENSGALG00000003478;ENSGALG00000003939;ENSGALG00000003965;ENSGALG00000004093;ENSGALG00000004285;ENSGALG00000004386;ENSGALG00000004598;ENSGALG00000005263;…
GO:0048731	system development	94	2616	7.89471e-30	3.43587e-28	ENSGALG00000001124;ENSGALG00000001161;ENSGALG00000001276;ENSGALG00000002182;ENSGALG00000002223;ENSGALG00000002886;ENSGALG00000003324;ENSGALG00000003965;ENSGALG00000004285;ENSGALG00000004386;ENSGALG00000004598;ENSGALG00000005263;ENSGALG00000005351;ENSGALG00000005441;ENSGALG00000006968;ENSGALG00000007000;ENSGALG00000007260;ENSGALG00000007324;ENSGALG00000007357;ENSGALG00000007669;ENSGALG00000007831;…
GO:0001501	skeletal system development	40	338	2.94899e-29	1.26561e-27	ENSGALG00000001161;ENSGALG00000001276;ENSGALG00000003324;ENSGALG00000004386;ENSGALG00000005441;ENSGALG00000007260;ENSGALG00000007324;ENSGALG00000008135;ENSGALG00000009270;ENSGALG00000010665;ENSGALG00000016431;ENSGALG00000016473;ENSGALG00000022622;ENSGALG00000023420;ENSGALG00000025929;ENSGALG00000026790;ENSGALG00000026989;ENSGALG00000028908;ENSGALG00000029393;ENSGALG00000029439;ENSGALG00000030237;…
GO:0007275	multicellular organism development	97	2854	3.25414e-29	1.37744e-27	ENSGALG00000001124;ENSGALG00000001161;ENSGALG00000001276;ENSGALG00000002182;ENSGALG00000002223;ENSGALG00000002886;ENSGALG00000003324;ENSGALG00000003478;ENSGALG00000003965;ENSGALG00000004285;ENSGALG00000004386;ENSGALG00000004598;ENSGALG00000005263;ENSGALG00000005351;ENSGALG00000005441;ENSGALG00000006968;ENSGALG00000007000;ENSGALG00000007260;ENSGALG00000007324;ENSGALG00000007357;ENSGALG00000007669;…
GO:0009952	anterior/posterior pattern specification	30	153	1.3053e-28	5.45049e-27	ENSGALG00000001276;ENSGALG00000007000;ENSGALG00000008941;ENSGALG00000009270;ENSGALG00000009302;ENSGALG00000010794;ENSGALG00000012123;ENSGALG00000016473;ENSGALG00000022622;ENSGALG00000023420;ENSGALG00000025929;ENSGALG00000026790;ENSGALG00000026989;ENSGALG00000028908;ENSGALG00000029393;ENSGALG00000029439;ENSGALG00000030416;ENSGALG00000032584;ENSGALG00000032740;ENSGALG00000034111;ENSGALG00000034907;…
GO:0009653	anatomical structure morphogenesis	74	1593	1.42051e-28	5.85248e-27	ENSGALG00000001124;ENSGALG00000001161;ENSGALG00000001276;ENSGALG00000002182;ENSGALG00000002223;ENSGALG00000002886;ENSGALG00000003324;ENSGALG00000004285;ENSGALG00000004386;ENSGALG00000004598;ENSGALG00000005263;ENSGALG00000005441;ENSGALG00000006968;ENSGALG00000007000;ENSGALG00000007260;ENSGALG00000007324;ENSGALG00000007357;ENSGALG00000008127;ENSGALG00000008135;ENSGALG00000008253;ENSGALG00000008941;…
GO:0065007	biological regulation	142	7420	3.50603e-28	1.42548e-26	ENSGALG00000000365;ENSGALG00000001035;ENSGALG00000001124;ENSGALG00000001136;ENSGALG00000001161;ENSGALG00000001276;ENSGALG00000002170;ENSGALG00000002182;ENSGALG00000002223;ENSGALG00000002886;ENSGALG00000003106;ENSGALG00000003282;ENSGALG00000003324;ENSGALG00000003478;ENSGALG00000003939;ENSGALG00000003965;ENSGALG00000004093;ENSGALG00000004274;ENSGALG00000004285;ENSGALG00000004386;ENSGALG00000004598;…
GO:0032502	developmental process	103	3358	4.30738e-28	1.72855e-26	ENSGALG00000001124;ENSGALG00000001161;ENSGALG00000001276;ENSGALG00000002182;ENSGALG00000002223;ENSGALG00000002886;ENSGALG00000003324;ENSGALG00000003478;ENSGALG00000003965;ENSGALG00000004274;ENSGALG00000004285;ENSGALG00000004386;ENSGALG00000004598;ENSGALG00000005263;ENSGALG00000005351;ENSGALG00000005441;ENSGALG00000006041;ENSGALG00000006968;ENSGALG00000007000;ENSGALG00000007260;ENSGALG00000007324;…
GO:0051173	positive regulation of nitrogen compound metabolic process	79	1878	4.90067e-28	1.94142e-26	ENSGALG00000001124;ENSGALG00000001161;ENSGALG00000001276;ENSGALG00000002182;ENSGALG00000002886;ENSGALG00000003106;ENSGALG00000003324;ENSGALG00000004285;ENSGALG00000004386;ENSGALG00000005263;ENSGALG00000005441;ENSGALG00000006041;ENSGALG00000006968;ENSGALG00000007000;ENSGALG00000007260;ENSGALG00000007324;ENSGALG00000007357;ENSGALG00000007669;ENSGALG00000007831;ENSGALG00000008127;ENSGALG00000008135;…
GO:0044237	cellular metabolic process	138	6781	5.30622e-28	2.07547e-26	ENSGALG00000000365;ENSGALG00000001035;ENSGALG00000001124;ENSGALG00000001136;ENSGALG00000001161;ENSGALG00000001276;ENSGALG00000002170;ENSGALG00000002182;ENSGALG00000002223;ENSGALG00000002886;ENSGALG00000003106;ENSGALG00000003282;ENSGALG00000003324;ENSGALG00000003478;ENSGALG00000003939;ENSGALG00000003965;ENSGALG00000004093;ENSGALG00000004285;ENSGALG00000004386;ENSGALG00000004598;ENSGALG00000005263;…
GO:0048706	embryonic skeletal system development	25	92	9.03121e-28	3.48831e-26	ENSGALG00000001276;ENSGALG00000003324;ENSGALG00000007260;ENSGALG00000008135;ENSGALG00000009270;ENSGALG00000016431;ENSGALG00000016473;ENSGALG00000022622;ENSGALG00000023420;ENSGALG00000025929;ENSGALG00000026790;ENSGALG00000026989;ENSGALG00000028908;ENSGALG00000029439;ENSGALG00000030416;ENSGALG00000032584;ENSGALG00000032740;ENSGALG00000034907;ENSGALG00000035701;ENSGALG00000037619;ENSGALG00000037695;…
GO:0010604	positive regulation of macromolecule metabolic process	80	1979	2.70149e-27	1.03057e-25	ENSGALG00000001124;ENSGALG00000001161;ENSGALG00000001276;ENSGALG00000002182;ENSGALG00000002886;ENSGALG00000003106;ENSGALG00000003324;ENSGALG00000004285;ENSGALG00000004386;ENSGALG00000004598;ENSGALG00000005263;ENSGALG00000005441;ENSGALG00000006041;ENSGALG00000006968;ENSGALG00000007000;ENSGALG00000007260;ENSGALG00000007324;ENSGALG00000007357;ENSGALG00000007669;ENSGALG00000007831;ENSGALG00000008127;…
GO:0048562	embryonic organ morphogenesis	32	205	3.31816e-27	1.25038e-25	ENSGALG00000001276;ENSGALG00000002886;ENSGALG00000003324;ENSGALG00000004386;ENSGALG00000007260;ENSGALG00000008135;ENSGALG00000009270;ENSGALG00000009791;ENSGALG00000012123;ENSGALG00000016431;ENSGALG00000016473;ENSGALG00000022622;ENSGALG00000023420;ENSGALG00000025929;ENSGALG00000026989;ENSGALG00000028908;ENSGALG00000029439;ENSGALG00000031920;ENSGALG00000032584;ENSGALG00000032740;ENSGALG00000034111;…
GO:0071704	organic substance metabolic process	140	7188	3.424e-27	1.27472e-25	ENSGALG00000000365;ENSGALG00000001035;ENSGALG00000001124;ENSGALG00000001136;ENSGALG00000001161;ENSGALG00000001276;ENSGALG00000002170;ENSGALG00000002182;ENSGALG00000002223;ENSGALG00000002886;ENSGALG00000003106;ENSGALG00000003282;ENSGALG00000003324;ENSGALG00000003478;ENSGALG00000003939;ENSGALG00000003965;ENSGALG00000004093;ENSGALG00000004285;ENSGALG00000004386;ENSGALG00000004598;ENSGALG00000005263;…
GO:0048568	embryonic organ development	36	288	4.05017e-27	1.48989e-25	ENSGALG00000001276;ENSGALG00000002886;ENSGALG00000003324;ENSGALG00000004386;ENSGALG00000007000;ENSGALG00000007260;ENSGALG00000008135;ENSGALG00000009270;ENSGALG00000009791;ENSGALG00000012123;ENSGALG00000016316;ENSGALG00000016431;ENSGALG00000016473;ENSGALG00000022622;ENSGALG00000023420;ENSGALG00000025929;ENSGALG00000026989;ENSGALG00000028908;ENSGALG00000029439;ENSGALG00000031920;ENSGALG00000032584;…
GO:0044238	primary metabolic process	138	6893	4.59813e-27	1.67155e-25	ENSGALG00000000365;ENSGALG00000001035;ENSGALG00000001124;ENSGALG00000001136;ENSGALG00000001161;ENSGALG00000001276;ENSGALG00000002170;ENSGALG00000002182;ENSGALG00000002223;ENSGALG00000002886;ENSGALG00000003106;ENSGALG00000003282;ENSGALG00000003324;ENSGALG00000003478;ENSGALG00000003939;ENSGALG00000003965;ENSGALG00000004093;ENSGALG00000004285;ENSGALG00000004386;ENSGALG00000004598;ENSGALG00000005263;…
GO:0031325	positive regulation of cellular metabolic process	79	1969	1.25902e-26	4.5237e-25	ENSGALG00000001124;ENSGALG00000001161;ENSGALG00000001276;ENSGALG00000002182;ENSGALG00000002886;ENSGALG00000003106;ENSGALG00000003324;ENSGALG00000004285;ENSGALG00000004386;ENSGALG00000005263;ENSGALG00000005441;ENSGALG00000006041;ENSGALG00000006968;ENSGALG00000007000;ENSGALG00000007260;ENSGALG00000007324;ENSGALG00000007357;ENSGALG00000007669;ENSGALG00000007831;ENSGALG00000008127;ENSGALG00000008135;…
GO:0043009	chordate embryonic development	42	455	2.3345e-26	8.2915e-25	ENSGALG00000001124;ENSGALG00000001276;ENSGALG00000002886;ENSGALG00000003324;ENSGALG00000004386;ENSGALG00000005263;ENSGALG00000006968;ENSGALG00000007000;ENSGALG00000007260;ENSGALG00000008135;ENSGALG00000009270;ENSGALG00000010794;ENSGALG00000012123;ENSGALG00000012290;ENSGALG00000016316;ENSGALG00000016431;ENSGALG00000016473;ENSGALG00000022622;ENSGALG00000023420;ENSGALG00000025929;ENSGALG00000026790;…
GO:0048704	embryonic skeletal system morphogenesis	22	69	2.92248e-26	1.02619e-24	ENSGALG00000001276;ENSGALG00000003324;ENSGALG00000007260;ENSGALG00000008135;ENSGALG00000009270;ENSGALG00000016431;ENSGALG00000016473;ENSGALG00000022622;ENSGALG00000023420;ENSGALG00000025929;ENSGALG00000026989;ENSGALG00000028908;ENSGALG00000029439;ENSGALG00000032584;ENSGALG00000032740;ENSGALG00000034907;ENSGALG00000035701;ENSGALG00000037619;ENSGALG00000037695;ENSGALG00000040266;ENSGALG00000040320;…
GO:0048856	anatomical structure development	98	3166	3.02566e-26	1.05048e-24	ENSGALG00000001124;ENSGALG00000001161;ENSGALG00000001276;ENSGALG00000002182;ENSGALG00000002223;ENSGALG00000002886;ENSGALG00000003324;ENSGALG00000003478;ENSGALG00000003965;ENSGALG00000004285;ENSGALG00000004386;ENSGALG00000004598;ENSGALG00000005263;ENSGALG00000005351;ENSGALG00000005441;ENSGALG00000006041;ENSGALG00000006968;ENSGALG00000007000;ENSGALG00000007260;ENSGALG00000007324;ENSGALG00000007357;…
GO:0009792	embryo development ending in birth or egg hatching	42	464	5.11804e-26	1.75719e-24	ENSGALG00000001124;ENSGALG00000001276;ENSGALG00000002886;ENSGALG00000003324;ENSGALG00000004386;ENSGALG00000005263;ENSGALG00000006968;ENSGALG00000007000;ENSGALG00000007260;ENSGALG00000008135;ENSGALG00000009270;ENSGALG00000010794;ENSGALG00000012123;ENSGALG00000012290;ENSGALG00000016316;ENSGALG00000016431;ENSGALG00000016473;ENSGALG00000022622;ENSGALG00000023420;ENSGALG00000025929;ENSGALG00000026790;…
GO:0009888	tissue development	60	1122	1.91005e-25	6.48579e-24	ENSGALG00000001124;ENSGALG00000002182;ENSGALG00000002886;ENSGALG00000003324;ENSGALG00000004285;ENSGALG00000004386;ENSGALG00000005263;ENSGALG00000005441;ENSGALG00000006968;ENSGALG00000007000;ENSGALG00000007260;ENSGALG00000007324;ENSGALG00000007669;ENSGALG00000008127;ENSGALG00000008135;ENSGALG00000008253;ENSGALG00000009270;ENSGALG00000009791;ENSGALG00000010794;ENSGALG00000011635;ENSGALG00000012123;…
GO:0009893	positive regulation of metabolic process	80	2140	5.82981e-25	1.95806e-23	ENSGALG00000001124;ENSGALG00000001161;ENSGALG00000001276;ENSGALG00000002182;ENSGALG00000002886;ENSGALG00000003106;ENSGALG00000003324;ENSGALG00000004285;ENSGALG00000004386;ENSGALG00000004598;ENSGALG00000005263;ENSGALG00000005441;ENSGALG00000006041;ENSGALG00000006968;ENSGALG00000007000;ENSGALG00000007260;ENSGALG00000007324;ENSGALG00000007357;ENSGALG00000007669;ENSGALG00000007831;ENSGALG00000008127;…
GO:0048705	skeletal system morphogenesis	28	166	8.42745e-25	2.80009e-23	ENSGALG00000001276;ENSGALG00000003324;ENSGALG00000004386;ENSGALG00000007260;ENSGALG00000008135;ENSGALG00000009270;ENSGALG00000010665;ENSGALG00000016431;ENSGALG00000016473;ENSGALG00000022622;ENSGALG00000023420;ENSGALG00000025929;ENSGALG00000026989;ENSGALG00000028908;ENSGALG00000029439;ENSGALG00000031534;ENSGALG00000032584;ENSGALG00000032740;ENSGALG00000034907;ENSGALG00000035701;ENSGALG00000037262;…
GO:0030154	cell differentiation	80	2179	1.98625e-24	6.52927e-23	ENSGALG00000001124;ENSGALG00000001161;ENSGALG00000002182;ENSGALG00000002886;ENSGALG00000003324;ENSGALG00000003965;ENSGALG00000004274;ENSGALG00000004285;ENSGALG00000004386;ENSGALG00000004598;ENSGALG00000005263;ENSGALG00000005351;ENSGALG00000005441;ENSGALG00000006041;ENSGALG00000007000;ENSGALG00000007260;ENSGALG00000007324;ENSGALG00000007357;ENSGALG00000007669;ENSGALG00000008127;ENSGALG00000008135;…
GO:0008152	metabolic process	140	7618	8.83652e-24	2.8742e-22	ENSGALG00000000365;ENSGALG00000001035;ENSGALG00000001124;ENSGALG00000001136;ENSGALG00000001161;ENSGALG00000001276;ENSGALG00000002170;ENSGALG00000002182;ENSGALG00000002223;ENSGALG00000002886;ENSGALG00000003106;ENSGALG00000003282;ENSGALG00000003324;ENSGALG00000003478;ENSGALG00000003939;ENSGALG00000003965;ENSGALG00000004093;ENSGALG00000004285;ENSGALG00000004386;ENSGALG00000004598;ENSGALG00000005263;…
GO:0051172	negative regulation of nitrogen compound metabolic process	62	1330	3.52476e-23	1.13453e-21	ENSGALG00000002886;ENSGALG00000003324;ENSGALG00000003478;ENSGALG00000004093;ENSGALG00000004285;ENSGALG00000004386;ENSGALG00000004598;ENSGALG00000005263;ENSGALG00000005351;ENSGALG00000005441;ENSGALG00000007000;ENSGALG00000007260;ENSGALG00000007324;ENSGALG00000007357;ENSGALG00000007669;ENSGALG00000008127;ENSGALG00000008135;ENSGALG00000008941;ENSGALG00000009791;ENSGALG00000010665;ENSGALG00000011254;…
GO:0010605	negative regulation of macromolecule metabolic process	65	1482	5.14997e-23	1.64056e-21	ENSGALG00000001124;ENSGALG00000002886;ENSGALG00000003324;ENSGALG00000003478;ENSGALG00000004093;ENSGALG00000004285;ENSGALG00000004386;ENSGALG00000004598;ENSGALG00000005263;ENSGALG00000005351;ENSGALG00000005441;ENSGALG00000007000;ENSGALG00000007260;ENSGALG00000007324;ENSGALG00000007357;ENSGALG00000007669;ENSGALG00000008127;ENSGALG00000008135;ENSGALG00000008941;ENSGALG00000009791;ENSGALG00000010665;…
GO:0048869	cellular developmental process	80	2298	7.08402e-23	2.23363e-21	ENSGALG00000001124;ENSGALG00000001161;ENSGALG00000002182;ENSGALG00000002886;ENSGALG00000003324;ENSGALG00000003965;ENSGALG00000004274;ENSGALG00000004285;ENSGALG00000004386;ENSGALG00000004598;ENSGALG00000005263;ENSGALG00000005351;ENSGALG00000005441;ENSGALG00000006041;ENSGALG00000007000;ENSGALG00000007260;ENSGALG00000007324;ENSGALG00000007357;ENSGALG00000007669;ENSGALG00000008127;ENSGALG00000008135;…
GO:0031324	negative regulation of cellular metabolic process	63	1432	2.96864e-22	9.26576e-21	ENSGALG00000002886;ENSGALG00000003324;ENSGALG00000003478;ENSGALG00000004093;ENSGALG00000004285;ENSGALG00000004386;ENSGALG00000004598;ENSGALG00000005263;ENSGALG00000005351;ENSGALG00000005441;ENSGALG00000007000;ENSGALG00000007260;ENSGALG00000007324;ENSGALG00000007357;ENSGALG00000007669;ENSGALG00000008127;ENSGALG00000008135;ENSGALG00000008941;ENSGALG00000009791;ENSGALG00000010665;ENSGALG00000010971;…
GO:0009892	negative regulation of metabolic process	66	1627	1.55398e-21	4.80179e-20	ENSGALG00000001124;ENSGALG00000002886;ENSGALG00000003324;ENSGALG00000003478;ENSGALG00000004093;ENSGALG00000004285;ENSGALG00000004386;ENSGALG00000004598;ENSGALG00000005263;ENSGALG00000005351;ENSGALG00000005441;ENSGALG00000007000;ENSGALG00000007260;ENSGALG00000007324;ENSGALG00000007357;ENSGALG00000007669;ENSGALG00000008127;ENSGALG00000008135;ENSGALG00000008941;ENSGALG00000009791;ENSGALG00000010665;…
GO:0032501	multicellular organismal process	100	3867	1.40817e-20	4.30816e-19	ENSGALG00000001124;ENSGALG00000001161;ENSGALG00000001276;ENSGALG00000002182;ENSGALG00000002223;ENSGALG00000002886;ENSGALG00000003324;ENSGALG00000003478;ENSGALG00000003965;ENSGALG00000004274;ENSGALG00000004285;ENSGALG00000004386;ENSGALG00000004598;ENSGALG00000005263;ENSGALG00000005351;ENSGALG00000005441;ENSGALG00000006041;ENSGALG00000006968;ENSGALG00000007000;ENSGALG00000007260;ENSGALG00000007324;…
GO:0045165	cell fate commitment	24	165	9.35498e-20	2.83401e-18	ENSGALG00000002886;ENSGALG00000003324;ENSGALG00000003965;ENSGALG00000004386;ENSGALG00000005263;ENSGALG00000007000;ENSGALG00000008135;ENSGALG00000008253;ENSGALG00000009270;ENSGALG00000009791;ENSGALG00000012123;ENSGALG00000015112;ENSGALG00000015305;ENSGALG00000016316;ENSGALG00000029393;ENSGALG00000030237;ENSGALG00000030353;ENSGALG00000030879;ENSGALG00000032713;ENSGALG00000032768;ENSGALG00000034118;…
GO:0035295	tube development	41	643	1.3157e-19	3.9471e-18	ENSGALG00000001124;ENSGALG00000002886;ENSGALG00000003324;ENSGALG00000004386;ENSGALG00000005263;ENSGALG00000005441;ENSGALG00000007000;ENSGALG00000007260;ENSGALG00000007324;ENSGALG00000008127;ENSGALG00000008253;ENSGALG00000009302;ENSGALG00000009791;ENSGALG00000010794;ENSGALG00000012123;ENSGALG00000012290;ENSGALG00000015305;ENSGALG00000016473;ENSGALG00000016680;ENSGALG00000025929;ENSGALG00000026989;…
GO:0048732	gland development	27	245	6.35197e-19	1.88727e-17	ENSGALG00000001276;ENSGALG00000002886;ENSGALG00000004285;ENSGALG00000004386;ENSGALG00000005441;ENSGALG00000006968;ENSGALG00000007324;ENSGALG00000009791;ENSGALG00000011635;ENSGALG00000012123;ENSGALG00000012290;ENSGALG00000023420;ENSGALG00000025929;ENSGALG00000030237;ENSGALG00000030879;ENSGALG00000030932;ENSGALG00000031534;ENSGALG00000032713;ENSGALG00000033090;ENSGALG00000034111;ENSGALG00000034297;…
GO:0035239	tube morphogenesis	36	519	2.3416e-18	6.89098e-17	ENSGALG00000001124;ENSGALG00000002886;ENSGALG00000003324;ENSGALG00000004386;ENSGALG00000005263;ENSGALG00000005441;ENSGALG00000007000;ENSGALG00000007260;ENSGALG00000007324;ENSGALG00000008127;ENSGALG00000009302;ENSGALG00000009791;ENSGALG00000010794;ENSGALG00000012290;ENSGALG00000015305;ENSGALG00000016473;ENSGALG00000016680;ENSGALG00000025929;ENSGALG00000026989;ENSGALG00000030879;ENSGALG00000030932;…
GO:0048522	positive regulation of cellular process	87	3195	4.65017e-18	1.35557e-16	ENSGALG00000001124;ENSGALG00000001161;ENSGALG00000001276;ENSGALG00000002182;ENSGALG00000002886;ENSGALG00000003106;ENSGALG00000003324;ENSGALG00000004274;ENSGALG00000004285;ENSGALG00000004386;ENSGALG00000004598;ENSGALG00000005263;ENSGALG00000005441;ENSGALG00000006041;ENSGALG00000006968;ENSGALG00000007000;ENSGALG00000007260;ENSGALG00000007324;ENSGALG00000007357;ENSGALG00000007669;ENSGALG00000007831;…
GO:0060429	epithelium development	40	683	8.34511e-18	2.40994e-16	ENSGALG00000001124;ENSGALG00000002182;ENSGALG00000002886;ENSGALG00000004285;ENSGALG00000004386;ENSGALG00000005263;ENSGALG00000005441;ENSGALG00000007000;ENSGALG00000007260;ENSGALG00000007324;ENSGALG00000008253;ENSGALG00000009791;ENSGALG00000010794;ENSGALG00000011635;ENSGALG00000012123;ENSGALG00000012290;ENSGALG00000016316;ENSGALG00000016473;ENSGALG00000016680;ENSGALG00000025929;ENSGALG00000026790;…
GO:2000026	regulation of multicellular organismal development	51	1157	1.44006e-17	4.12018e-16	ENSGALG00000001124;ENSGALG00000002886;ENSGALG00000003324;ENSGALG00000004285;ENSGALG00000004386;ENSGALG00000004598;ENSGALG00000005263;ENSGALG00000005441;ENSGALG00000007260;ENSGALG00000007324;ENSGALG00000007357;ENSGALG00000008127;ENSGALG00000008253;ENSGALG00000008941;ENSGALG00000009791;ENSGALG00000010794;ENSGALG00000012123;ENSGALG00000012290;ENSGALG00000012647;ENSGALG00000014645;ENSGALG00000015305;…
GO:0045595	regulation of cell differentiation	46	1010	2.8545e-16	8.09212e-15	ENSGALG00000001124;ENSGALG00000002886;ENSGALG00000003324;ENSGALG00000004274;ENSGALG00000004386;ENSGALG00000004598;ENSGALG00000005263;ENSGALG00000005351;ENSGALG00000006041;ENSGALG00000007260;ENSGALG00000007324;ENSGALG00000007357;ENSGALG00000008127;ENSGALG00000008253;ENSGALG00000008941;ENSGALG00000009791;ENSGALG00000012123;ENSGALG00000012290;ENSGALG00000014645;ENSGALG00000015305;ENSGALG00000016316;…
GO:0050793	regulation of developmental process	56	1492	2.91226e-16	8.18082e-15	ENSGALG00000001124;ENSGALG00000002886;ENSGALG00000003324;ENSGALG00000004274;ENSGALG00000004285;ENSGALG00000004386;ENSGALG00000004598;ENSGALG00000005263;ENSGALG00000005351;ENSGALG00000005441;ENSGALG00000006041;ENSGALG00000007260;ENSGALG00000007324;ENSGALG00000007357;ENSGALG00000008127;ENSGALG00000008253;ENSGALG00000008941;ENSGALG00000009791;ENSGALG00000010794;ENSGALG00000012123;ENSGALG00000012290;…
GO:0048523	negative regulation of cellular process	77	2726	3.60416e-16	1.00332e-14	ENSGALG00000001124;ENSGALG00000002886;ENSGALG00000003324;ENSGALG00000003478;ENSGALG00000004093;ENSGALG00000004274;ENSGALG00000004285;ENSGALG00000004386;ENSGALG00000004598;ENSGALG00000005263;ENSGALG00000005351;ENSGALG00000005441;ENSGALG00000007000;ENSGALG00000007260;ENSGALG00000007324;ENSGALG00000007357;ENSGALG00000007669;ENSGALG00000008127;ENSGALG00000008135;ENSGALG00000008253;ENSGALG00000008941;…
GO:0007417	central nervous system development	33	507	5.18432e-16	1.43032e-14	ENSGALG00000001124;ENSGALG00000003965;ENSGALG00000004386;ENSGALG00000005263;ENSGALG00000005441;ENSGALG00000007000;ENSGALG00000007260;ENSGALG00000008135;ENSGALG00000008941;ENSGALG00000009270;ENSGALG00000009302;ENSGALG00000009791;ENSGALG00000012123;ENSGALG00000012290;ENSGALG00000012647;ENSGALG00000015305;ENSGALG00000016316;ENSGALG00000016431;ENSGALG00000016680;ENSGALG00000020359;ENSGALG00000029393;…
GO:0048518	positive regulation of biological process	89	3614	1.14042e-15	3.1185e-14	ENSGALG00000001124;ENSGALG00000001161;ENSGALG00000001276;ENSGALG00000002182;ENSGALG00000002886;ENSGALG00000003106;ENSGALG00000003324;ENSGALG00000004274;ENSGALG00000004285;ENSGALG00000004386;ENSGALG00000004598;ENSGALG00000005263;ENSGALG00000005441;ENSGALG00000006041;ENSGALG00000006968;ENSGALG00000007000;ENSGALG00000007260;ENSGALG00000007324;ENSGALG00000007357;ENSGALG00000007669;ENSGALG00000007831;…
GO:0042127	regulation of cell proliferation	42	878	1.51805e-15	4.1147e-14	ENSGALG00000001124;ENSGALG00000002182;ENSGALG00000002886;ENSGALG00000003324;ENSGALG00000004285;ENSGALG00000004386;ENSGALG00000005263;ENSGALG00000005441;ENSGALG00000007000;ENSGALG00000007260;ENSGALG00000007324;ENSGALG00000007357;ENSGALG00000008253;ENSGALG00000008941;ENSGALG00000009791;ENSGALG00000012123;ENSGALG00000012290;ENSGALG00000013568;ENSGALG00000014645;ENSGALG00000015305;ENSGALG00000016473;…
GO:0008283	cell proliferation	46	1062	1.93482e-15	5.19877e-14	ENSGALG00000001124;ENSGALG00000002182;ENSGALG00000002223;ENSGALG00000002886;ENSGALG00000003324;ENSGALG00000004285;ENSGALG00000004386;ENSGALG00000005263;ENSGALG00000005441;ENSGALG00000007000;ENSGALG00000007260;ENSGALG00000007324;ENSGALG00000007357;ENSGALG00000008253;ENSGALG00000008941;ENSGALG00000009302;ENSGALG00000009791;ENSGALG00000012123;ENSGALG00000012290;ENSGALG00000013568;ENSGALG00000014645;…
GO:0061448	connective tissue development	20	172	1.13587e-14	3.02572e-13	ENSGALG00000003324;ENSGALG00000004386;ENSGALG00000005263;ENSGALG00000005441;ENSGALG00000007260;ENSGALG00000008127;ENSGALG00000008135;ENSGALG00000016473;ENSGALG00000023420;ENSGALG00000025929;ENSGALG00000030237;ENSGALG00000031534;ENSGALG00000032713;ENSGALG00000032768;ENSGALG00000035104;ENSGALG00000035701;ENSGALG00000037695;ENSGALG00000038540;ENSGALG00000040266;ENSGALG00000043219
GO:0048519	negative regulation of biological process	78	3014	3.26898e-14	8.63346e-13	ENSGALG00000001124;ENSGALG00000002886;ENSGALG00000003324;ENSGALG00000003478;ENSGALG00000004093;ENSGALG00000004274;ENSGALG00000004285;ENSGALG00000004386;ENSGALG00000004598;ENSGALG00000005263;ENSGALG00000005351;ENSGALG00000005441;ENSGALG00000007000;ENSGALG00000007260;ENSGALG00000007324;ENSGALG00000007357;ENSGALG00000007669;ENSGALG00000008127;ENSGALG00000008135;ENSGALG00000008253;ENSGALG00000008941;…
GO:0051093	negative regulation of developmental process	32	563	7.00313e-14	1.83387e-12	ENSGALG00000001124;ENSGALG00000002886;ENSGALG00000004274;ENSGALG00000004386;ENSGALG00000005263;ENSGALG00000005351;ENSGALG00000005441;ENSGALG00000007260;ENSGALG00000007324;ENSGALG00000007357;ENSGALG00000008127;ENSGALG00000008253;ENSGALG00000010794;ENSGALG00000012123;ENSGALG00000012647;ENSGALG00000015305;ENSGALG00000016473;ENSGALG00000017034;ENSGALG00000025929;ENSGALG00000026590;ENSGALG00000026989;…
GO:0007399	nervous system development	47	1248	1.71811e-13	4.46131e-12	ENSGALG00000001124;ENSGALG00000002886;ENSGALG00000003324;ENSGALG00000003965;ENSGALG00000004386;ENSGALG00000004598;ENSGALG00000005263;ENSGALG00000005351;ENSGALG00000005441;ENSGALG00000007000;ENSGALG00000007260;ENSGALG00000007324;ENSGALG00000007357;ENSGALG00000008135;ENSGALG00000008941;ENSGALG00000009270;ENSGALG00000009302;ENSGALG00000009791;ENSGALG00000012123;ENSGALG00000012290;ENSGALG00000012647;…
GO:0051239	regulation of multicellular organismal process	56	1753	3.36346e-13	8.66091e-12	ENSGALG00000001124;ENSGALG00000002886;ENSGALG00000003324;ENSGALG00000004274;ENSGALG00000004285;ENSGALG00000004386;ENSGALG00000004598;ENSGALG00000005263;ENSGALG00000005441;ENSGALG00000006041;ENSGALG00000007000;ENSGALG00000007260;ENSGALG00000007324;ENSGALG00000007357;ENSGALG00000007669;ENSGALG00000008127;ENSGALG00000008253;ENSGALG00000008941;ENSGALG00000009791;ENSGALG00000010794;ENSGALG00000012123;…
GO:0051094	positive regulation of developmental process	37	806	4.03949e-13	1.03157e-11	ENSGALG00000002886;ENSGALG00000004386;ENSGALG00000004598;ENSGALG00000005263;ENSGALG00000006041;ENSGALG00000007260;ENSGALG00000007324;ENSGALG00000007357;ENSGALG00000008253;ENSGALG00000008941;ENSGALG00000009791;ENSGALG00000012123;ENSGALG00000012290;ENSGALG00000014645;ENSGALG00000015305;ENSGALG00000016316;ENSGALG00000016473;ENSGALG00000023420;ENSGALG00000025929;ENSGALG00000026790;ENSGALG00000030879;…
GO:0035270	endocrine system development	14	84	8.83504e-13	2.23773e-11	ENSGALG00000002886;ENSGALG00000004285;ENSGALG00000004386;ENSGALG00000006968;ENSGALG00000012123;ENSGALG00000023420;ENSGALG00000025929;ENSGALG00000030237;ENSGALG00000031534;ENSGALG00000032545;ENSGALG00000035701;ENSGALG00000039040;ENSGALG00000042422;ENSGALG00000043219
GO:0007517	muscle organ development	19	197	1.66734e-12	4.18867e-11	ENSGALG00000002886;ENSGALG00000005263;ENSGALG00000007000;ENSGALG00000007669;ENSGALG00000008253;ENSGALG00000009270;ENSGALG00000009791;ENSGALG00000010794;ENSGALG00000014645;ENSGALG00000016431;ENSGALG00000030237;ENSGALG00000031534;ENSGALG00000032584;ENSGALG00000034297;ENSGALG00000035104;ENSGALG00000035701;ENSGALG00000037257;ENSGALG00000040079;ENSGALG00000042422
GO:0030855	epithelial cell differentiation	24	353	3.33939e-12	8.32155e-11	ENSGALG00000002182;ENSGALG00000004285;ENSGALG00000004386;ENSGALG00000005263;ENSGALG00000005441;ENSGALG00000007000;ENSGALG00000007260;ENSGALG00000007324;ENSGALG00000009791;ENSGALG00000011635;ENSGALG00000012123;ENSGALG00000016473;ENSGALG00000025929;ENSGALG00000026989;ENSGALG00000030879;ENSGALG00000032545;ENSGALG00000032713;ENSGALG00000033083;ENSGALG00000033090;ENSGALG00000034111;ENSGALG00000034118;…
GO:0060173	limb development	16	133	3.55905e-12	8.79797e-11	ENSGALG00000003324;ENSGALG00000004386;ENSGALG00000006968;ENSGALG00000007000;ENSGALG00000007324;ENSGALG00000008253;ENSGALG00000009270;ENSGALG00000010794;ENSGALG00000016473;ENSGALG00000016680;ENSGALG00000029393;ENSGALG00000030237;ENSGALG00000032584;ENSGALG00000034297;ENSGALG00000037695;ENSGALG00000040266
GO:0048736	appendage development	16	134	4.00133e-12	9.81279e-11	ENSGALG00000003324;ENSGALG00000004386;ENSGALG00000006968;ENSGALG00000007000;ENSGALG00000007324;ENSGALG00000008253;ENSGALG00000009270;ENSGALG00000010794;ENSGALG00000016473;ENSGALG00000016680;ENSGALG00000029393;ENSGALG00000030237;ENSGALG00000032584;ENSGALG00000034297;ENSGALG00000037695;ENSGALG00000040266
GO:0051216	cartilage development	16	135	4.49406e-12	1.09344e-10	ENSGALG00000003324;ENSGALG00000004386;ENSGALG00000005441;ENSGALG00000007260;ENSGALG00000008135;ENSGALG00000016473;ENSGALG00000023420;ENSGALG00000025929;ENSGALG00000030237;ENSGALG00000032768;ENSGALG00000035104;ENSGALG00000035701;ENSGALG00000037695;ENSGALG00000038540;ENSGALG00000040266;ENSGALG00000043219
GO:0045596	negative regulation of cell differentiation	25	395	5.44645e-12	1.31481e-10	ENSGALG00000001124;ENSGALG00000002886;ENSGALG00000004274;ENSGALG00000004386;ENSGALG00000005263;ENSGALG00000005351;ENSGALG00000007260;ENSGALG00000007324;ENSGALG00000007357;ENSGALG00000012123;ENSGALG00000015305;ENSGALG00000016473;ENSGALG00000017034;ENSGALG00000025929;ENSGALG00000026590;ENSGALG00000026989;ENSGALG00000032545;ENSGALG00000032713;ENSGALG00000035701;ENSGALG00000037257;ENSGALG00000039118;…
GO:0048646	anatomical structure formation involved in morphogenesis	32	675	9.46256e-12	2.26661e-10	ENSGALG00000001124;ENSGALG00000002886;ENSGALG00000004386;ENSGALG00000005263;ENSGALG00000005441;ENSGALG00000006968;ENSGALG00000007324;ENSGALG00000007357;ENSGALG00000008253;ENSGALG00000009791;ENSGALG00000010794;ENSGALG00000012123;ENSGALG00000015305;ENSGALG00000016316;ENSGALG00000016473;ENSGALG00000016680;ENSGALG00000025929;ENSGALG00000026790;ENSGALG00000026989;ENSGALG00000030879;ENSGALG00000030991;…
GO:0035108	limb morphogenesis	14	108	3.05499e-11	7.26147e-10	ENSGALG00000003324;ENSGALG00000004386;ENSGALG00000006968;ENSGALG00000007324;ENSGALG00000008253;ENSGALG00000009270;ENSGALG00000016473;ENSGALG00000016680;ENSGALG00000029393;ENSGALG00000030237;ENSGALG00000032584;ENSGALG00000034297;ENSGALG00000037695;ENSGALG00000040266
GO:0035107	appendage morphogenesis	14	109	3.47007e-11	8.18512e-10	ENSGALG00000003324;ENSGALG00000004386;ENSGALG00000006968;ENSGALG00000007324;ENSGALG00000008253;ENSGALG00000009270;ENSGALG00000016473;ENSGALG00000016680;ENSGALG00000029393;ENSGALG00000030237;ENSGALG00000032584;ENSGALG00000034297;ENSGALG00000037695;ENSGALG00000040266
GO:0061061	muscle structure development	23	360	3.51836e-11	8.23617e-10	ENSGALG00000002886;ENSGALG00000004386;ENSGALG00000005263;ENSGALG00000005351;ENSGALG00000007000;ENSGALG00000007260;ENSGALG00000007669;ENSGALG00000008253;ENSGALG00000009270;ENSGALG00000009791;ENSGALG00000010794;ENSGALG00000014645;ENSGALG00000016431;ENSGALG00000030237;ENSGALG00000031534;ENSGALG00000032584;ENSGALG00000034111;ENSGALG00000034297;ENSGALG00000035104;ENSGALG00000035701;ENSGALG00000037257;…
GO:0048729	tissue morphogenesis	24	401	4.91644e-11	1.14224e-09	ENSGALG00000001124;ENSGALG00000002886;ENSGALG00000004386;ENSGALG00000005263;ENSGALG00000006968;ENSGALG00000007324;ENSGALG00000008253;ENSGALG00000009791;ENSGALG00000012290;ENSGALG00000016316;ENSGALG00000016473;ENSGALG00000025929;ENSGALG00000030879;ENSGALG00000030991;ENSGALG00000031920;ENSGALG00000032713;ENSGALG00000032740;ENSGALG00000033090;ENSGALG00000034111;ENSGALG00000034297;ENSGALG00000035104;…
GO:0060537	muscle tissue development	19	240	5.46158e-11	1.25942e-09	ENSGALG00000002886;ENSGALG00000004386;ENSGALG00000005263;ENSGALG00000007000;ENSGALG00000007669;ENSGALG00000008253;ENSGALG00000009270;ENSGALG00000009791;ENSGALG00000010794;ENSGALG00000014645;ENSGALG00000016431;ENSGALG00000016473;ENSGALG00000030237;ENSGALG00000034297;ENSGALG00000035104;ENSGALG00000035701;ENSGALG00000037257;ENSGALG00000040079;ENSGALG00000042422
GO:0002009	morphogenesis of an epithelium	22	336	6.11961e-11	1.40071e-09	ENSGALG00000001124;ENSGALG00000002886;ENSGALG00000004386;ENSGALG00000005263;ENSGALG00000007324;ENSGALG00000008253;ENSGALG00000009791;ENSGALG00000012290;ENSGALG00000016316;ENSGALG00000016473;ENSGALG00000025929;ENSGALG00000030879;ENSGALG00000030991;ENSGALG00000031920;ENSGALG00000032713;ENSGALG00000032740;ENSGALG00000033090;ENSGALG00000034111;ENSGALG00000034297;ENSGALG00000035104;ENSGALG00000035701;…
GO:0060322	head development	24	413	9.05948e-11	2.05043e-09	ENSGALG00000001124;ENSGALG00000004386;ENSGALG00000005441;ENSGALG00000007000;ENSGALG00000008135;ENSGALG00000008941;ENSGALG00000009302;ENSGALG00000009791;ENSGALG00000012123;ENSGALG00000012647;ENSGALG00000015305;ENSGALG00000016431;ENSGALG00000016680;ENSGALG00000020359;ENSGALG00000030237;ENSGALG00000030353;ENSGALG00000031534;ENSGALG00000037695;ENSGALG00000039102;ENSGALG00000039118;ENSGALG00000040266;…
GO:0048565	digestive tract development	12	77	9.1518e-11	2.05043e-09	ENSGALG00000004386;ENSGALG00000007324;ENSGALG00000012290;ENSGALG00000025929;ENSGALG00000030932;ENSGALG00000031920;ENSGALG00000032584;ENSGALG00000034111;ENSGALG00000034297;ENSGALG00000035701;ENSGALG00000037257;ENSGALG00000040266
GO:0001708	cell fate specification	11	60	9.15726e-11	2.05043e-09	ENSGALG00000003965;ENSGALG00000004386;ENSGALG00000008253;ENSGALG00000009270;ENSGALG00000012123;ENSGALG00000029393;ENSGALG00000030353;ENSGALG00000030879;ENSGALG00000032713;ENSGALG00000034118;ENSGALG00000040266
GO:0051240	positive regulation of multicellular organismal process	37	971	1.00505e-10	2.23424e-09	ENSGALG00000002886;ENSGALG00000004386;ENSGALG00000004598;ENSGALG00000005263;ENSGALG00000006041;ENSGALG00000007260;ENSGALG00000007324;ENSGALG00000007357;ENSGALG00000007669;ENSGALG00000008253;ENSGALG00000008941;ENSGALG00000009791;ENSGALG00000012123;ENSGALG00000012290;ENSGALG00000014645;ENSGALG00000015305;ENSGALG00000016473;ENSGALG00000023420;ENSGALG00000025929;ENSGALG00000026790;ENSGALG00000030879;…
GO:0051241	negative regulation of multicellular organismal process	30	655	1.11308e-10	2.45673e-09	ENSGALG00000001124;ENSGALG00000004274;ENSGALG00000004386;ENSGALG00000005263;ENSGALG00000005441;ENSGALG00000007000;ENSGALG00000007324;ENSGALG00000007357;ENSGALG00000008127;ENSGALG00000008253;ENSGALG00000010794;ENSGALG00000012123;ENSGALG00000012647;ENSGALG00000014645;ENSGALG00000015305;ENSGALG00000016473;ENSGALG00000025929;ENSGALG00000026590;ENSGALG00000026989;ENSGALG00000032545;ENSGALG00000032713;…
GO:0022008	neurogenesis	36	927	1.13476e-10	2.48682e-09	ENSGALG00000001124;ENSGALG00000002886;ENSGALG00000003324;ENSGALG00000003965;ENSGALG00000004386;ENSGALG00000004598;ENSGALG00000005263;ENSGALG00000005351;ENSGALG00000005441;ENSGALG00000007000;ENSGALG00000007260;ENSGALG00000007357;ENSGALG00000008135;ENSGALG00000008941;ENSGALG00000009270;ENSGALG00000009302;ENSGALG00000009791;ENSGALG00000012123;ENSGALG00000012290;ENSGALG00000014645;ENSGALG00000015112;…
GO:0055123	digestive system development	12	81	1.69158e-10	3.68097e-09	ENSGALG00000004386;ENSGALG00000007324;ENSGALG00000012290;ENSGALG00000025929;ENSGALG00000030932;ENSGALG00000031920;ENSGALG00000032584;ENSGALG00000034111;ENSGALG00000034297;ENSGALG00000035701;ENSGALG00000037257;ENSGALG00000040266
GO:0048663	neuron fate commitment	10	49	2.20255e-10	4.75936e-09	ENSGALG00000003324;ENSGALG00000003965;ENSGALG00000008135;ENSGALG00000009270;ENSGALG00000012123;ENSGALG00000015112;ENSGALG00000029393;ENSGALG00000030353;ENSGALG00000032713;ENSGALG00000040266
GO:0060021	roof of mouth development	11	65	2.27402e-10	4.87968e-09	ENSGALG00000003324;ENSGALG00000008135;ENSGALG00000010794;ENSGALG00000015101;ENSGALG00000016473;ENSGALG00000031534;ENSGALG00000031920;ENSGALG00000032584;ENSGALG00000034297;ENSGALG00000037695;ENSGALG00000040266
GO:0045597	positive regulation of cell differentiation	27	555	2.93901e-10	6.26313e-09	ENSGALG00000002886;ENSGALG00000004386;ENSGALG00000004598;ENSGALG00000005263;ENSGALG00000006041;ENSGALG00000007260;ENSGALG00000007324;ENSGALG00000007357;ENSGALG00000008253;ENSGALG00000008941;ENSGALG00000009791;ENSGALG00000012123;ENSGALG00000012290;ENSGALG00000014645;ENSGALG00000023420;ENSGALG00000025929;ENSGALG00000030879;ENSGALG00000032545;ENSGALG00000032713;ENSGALG00000032768;ENSGALG00000033083;…
GO:0022612	gland morphogenesis	12	85	3.02228e-10	6.39648e-09	ENSGALG00000004386;ENSGALG00000005441;ENSGALG00000007324;ENSGALG00000009791;ENSGALG00000012123;ENSGALG00000030879;ENSGALG00000030932;ENSGALG00000032713;ENSGALG00000033090;ENSGALG00000034297;ENSGALG00000040266;ENSGALG00000042422
GO:0008284	positive regulation of cell proliferation	25	486	4.64191e-10	9.75748e-09	ENSGALG00000001124;ENSGALG00000002886;ENSGALG00000003324;ENSGALG00000004386;ENSGALG00000005263;ENSGALG00000007324;ENSGALG00000007357;ENSGALG00000008253;ENSGALG00000009791;ENSGALG00000012123;ENSGALG00000012290;ENSGALG00000013568;ENSGALG00000015305;ENSGALG00000016473;ENSGALG00000016680;ENSGALG00000030879;ENSGALG00000034111;ENSGALG00000034297;ENSGALG00000037257;ENSGALG00000037695;ENSGALG00000039102;…
GO:0030326	embryonic limb morphogenesis	12	90	5.98213e-10	1.24897e-08	ENSGALG00000003324;ENSGALG00000006968;ENSGALG00000007324;ENSGALG00000008253;ENSGALG00000009270;ENSGALG00000016473;ENSGALG00000029393;ENSGALG00000030237;ENSGALG00000032584;ENSGALG00000034297;ENSGALG00000037695;ENSGALG00000040266
GO:0035113	embryonic appendage morphogenesis	12	91	6.8216e-10	1.41468e-08	ENSGALG00000003324;ENSGALG00000006968;ENSGALG00000007324;ENSGALG00000008253;ENSGALG00000009270;ENSGALG00000016473;ENSGALG00000029393;ENSGALG00000030237;ENSGALG00000032584;ENSGALG00000034297;ENSGALG00000037695;ENSGALG00000040266
GO:0009954	proximal/distal pattern formation	8	29	1.11023e-09	2.28707e-08	ENSGALG00000001276;ENSGALG00000007324;ENSGALG00000009270;ENSGALG00000016473;ENSGALG00000029393;ENSGALG00000030991;ENSGALG00000040266;ENSGALG00000042422
GO:0014706	striated muscle tissue development	17	225	1.24449e-09	2.54124e-08	ENSGALG00000002886;ENSGALG00000005263;ENSGALG00000007000;ENSGALG00000007669;ENSGALG00000008253;ENSGALG00000009270;ENSGALG00000009791;ENSGALG00000010794;ENSGALG00000014645;ENSGALG00000016431;ENSGALG00000030237;ENSGALG00000034297;ENSGALG00000035104;ENSGALG00000035701;ENSGALG00000037257;ENSGALG00000040079;ENSGALG00000042422
GO:0048699	generation of neurons	33	864	1.25006e-09	2.54124e-08	ENSGALG00000001124;ENSGALG00000002886;ENSGALG00000003324;ENSGALG00000003965;ENSGALG00000004386;ENSGALG00000004598;ENSGALG00000005263;ENSGALG00000005441;ENSGALG00000007000;ENSGALG00000007260;ENSGALG00000007357;ENSGALG00000008135;ENSGALG00000008941;ENSGALG00000009270;ENSGALG00000009302;ENSGALG00000009791;ENSGALG00000012123;ENSGALG00000012290;ENSGALG00000014645;ENSGALG00000015112;ENSGALG00000015305;…
GO:0072359	circulatory system development	28	640	1.46158e-09	2.95181e-08	ENSGALG00000002886;ENSGALG00000003324;ENSGALG00000004386;ENSGALG00000007000;ENSGALG00000008127;ENSGALG00000008253;ENSGALG00000009791;ENSGALG00000010794;ENSGALG00000012123;ENSGALG00000012290;ENSGALG00000014645;ENSGALG00000015305;ENSGALG00000016473;ENSGALG00000016680;ENSGALG00000017034;ENSGALG00000022896;ENSGALG00000025929;ENSGALG00000026989;ENSGALG00000034111;ENSGALG00000034118;ENSGALG00000034297;…
GO:0050678	regulation of epithelial cell proliferation	16	203	2.13353e-09	4.28091e-08	ENSGALG00000004386;ENSGALG00000005441;ENSGALG00000007000;ENSGALG00000007324;ENSGALG00000009791;ENSGALG00000012123;ENSGALG00000014645;ENSGALG00000016473;ENSGALG00000025929;ENSGALG00000030879;ENSGALG00000033083;ENSGALG00000033090;ENSGALG00000035701;ENSGALG00000037695;ENSGALG00000042422;ENSGALG00000047662
GO:0061351	neural precursor cell proliferation	12	104	3.27779e-09	6.53443e-08	ENSGALG00000001124;ENSGALG00000009302;ENSGALG00000009791;ENSGALG00000012123;ENSGALG00000012290;ENSGALG00000015305;ENSGALG00000017034;ENSGALG00000032768;ENSGALG00000039102;ENSGALG00000040266;ENSGALG00000042422;ENSGALG00000051505
GO:0007420	brain development	21	381	3.97276e-09	7.86913e-08	ENSGALG00000001124;ENSGALG00000005441;ENSGALG00000007000;ENSGALG00000008135;ENSGALG00000008941;ENSGALG00000009302;ENSGALG00000009791;ENSGALG00000012123;ENSGALG00000012647;ENSGALG00000015305;ENSGALG00000016431;ENSGALG00000016680;ENSGALG00000020359;ENSGALG00000030237;ENSGALG00000030353;ENSGALG00000039102;ENSGALG00000039118;ENSGALG00000040266;ENSGALG00000040532;ENSGALG00000042422;ENSGALG00000043219
GO:0060485	mesenchyme development	15	184	4.40698e-09	8.67361e-08	ENSGALG00000002886;ENSGALG00000004386;ENSGALG00000005263;ENSGALG00000006968;ENSGALG00000008253;ENSGALG00000012290;ENSGALG00000015101;ENSGALG00000016473;ENSGALG00000025929;ENSGALG00000032713;ENSGALG00000034111;ENSGALG00000034297;ENSGALG00000035104;ENSGALG00000035701;ENSGALG00000039040
GO:0051960	regulation of nervous system development	24	505	5.20591e-09	1.01812e-07	ENSGALG00000001124;ENSGALG00000002886;ENSGALG00000003324;ENSGALG00000004386;ENSGALG00000004598;ENSGALG00000005263;ENSGALG00000007260;ENSGALG00000007357;ENSGALG00000008941;ENSGALG00000009791;ENSGALG00000012123;ENSGALG00000012290;ENSGALG00000012647;ENSGALG00000015305;ENSGALG00000023420;ENSGALG00000030353;ENSGALG00000032545;ENSGALG00000032713;ENSGALG00000039102;ENSGALG00000040266;ENSGALG00000041253;…
GO:0048468	cell development	39	1226	5.36529e-09	1.04269e-07	ENSGALG00000001124;ENSGALG00000001161;ENSGALG00000002886;ENSGALG00000003324;ENSGALG00000004285;ENSGALG00000004386;ENSGALG00000004598;ENSGALG00000005263;ENSGALG00000005441;ENSGALG00000006041;ENSGALG00000007260;ENSGALG00000007324;ENSGALG00000007357;ENSGALG00000008127;ENSGALG00000008135;ENSGALG00000008253;ENSGALG00000008941;ENSGALG00000009270;ENSGALG00000009791;ENSGALG00000011635;ENSGALG00000012123;…
GO:0061138	morphogenesis of a branching epithelium	13	136	7.30106e-09	1.41002e-07	ENSGALG00000004386;ENSGALG00000005263;ENSGALG00000007324;ENSGALG00000009791;ENSGALG00000012290;ENSGALG00000016316;ENSGALG00000025929;ENSGALG00000030879;ENSGALG00000032713;ENSGALG00000032740;ENSGALG00000033090;ENSGALG00000034111;ENSGALG00000040266
GO:0001655	urogenital system development	16	224	8.84654e-09	1.68739e-07	ENSGALG00000004386;ENSGALG00000005263;ENSGALG00000007324;ENSGALG00000009302;ENSGALG00000009791;ENSGALG00000016473;ENSGALG00000016680;ENSGALG00000030879;ENSGALG00000030991;ENSGALG00000031534;ENSGALG00000032713;ENSGALG00000032740;ENSGALG00000034111;ENSGALG00000035701;ENSGALG00000037695;ENSGALG00000040266
GO:0060562	epithelial tube morphogenesis	16	224	8.84654e-09	1.68739e-07	ENSGALG00000001124;ENSGALG00000002886;ENSGALG00000004386;ENSGALG00000005263;ENSGALG00000016473;ENSGALG00000025929;ENSGALG00000030879;ENSGALG00000030991;ENSGALG00000032713;ENSGALG00000032740;ENSGALG00000033090;ENSGALG00000034111;ENSGALG00000034297;ENSGALG00000035104;ENSGALG00000035701;ENSGALG00000040266
GO:0035137	hindlimb morphogenesis	8	37	9.21959e-09	1.73711e-07	ENSGALG00000007324;ENSGALG00000008253;ENSGALG00000009270;ENSGALG00000016473;ENSGALG00000016680;ENSGALG00000030237;ENSGALG00000032584;ENSGALG00000037695
GO:2000179	positive regulation of neural precursor cell proliferation	8	37	9.21959e-09	1.73711e-07	ENSGALG00000001124;ENSGALG00000009791;ENSGALG00000012123;ENSGALG00000012290;ENSGALG00000015305;ENSGALG00000039102;ENSGALG00000040266;ENSGALG00000042422
GO:0009987	cellular process	143	10466	9.42046e-09	1.7642e-07	ENSGALG00000000365;ENSGALG00000001035;ENSGALG00000001124;ENSGALG00000001136;ENSGALG00000001161;ENSGALG00000001276;ENSGALG00000002170;ENSGALG00000002182;ENSGALG00000002223;ENSGALG00000002886;ENSGALG00000003106;ENSGALG00000003282;ENSGALG00000003324;ENSGALG00000003478;ENSGALG00000003939;ENSGALG00000003965;ENSGALG00000004093;ENSGALG00000004274;ENSGALG00000004285;ENSGALG00000004386;ENSGALG00000004598;…
GO:0030900	forebrain development	16	229	1.21245e-08	2.25691e-07	ENSGALG00000001124;ENSGALG00000005441;ENSGALG00000007000;ENSGALG00000008135;ENSGALG00000008941;ENSGALG00000009302;ENSGALG00000009791;ENSGALG00000012123;ENSGALG00000012647;ENSGALG00000015305;ENSGALG00000016431;ENSGALG00000030237;ENSGALG00000030353;ENSGALG00000039102;ENSGALG00000040266;ENSGALG00000042422
GO:0008285	negative regulation of cell proliferation	20	373	1.53974e-08	2.84897e-07	ENSGALG00000004285;ENSGALG00000004386;ENSGALG00000005441;ENSGALG00000007000;ENSGALG00000007260;ENSGALG00000007357;ENSGALG00000008253;ENSGALG00000008941;ENSGALG00000009791;ENSGALG00000012123;ENSGALG00000014645;ENSGALG00000015305;ENSGALG00000016680;ENSGALG00000026590;ENSGALG00000030879;ENSGALG00000033083;ENSGALG00000033090;ENSGALG00000035701;ENSGALG00000040266;ENSGALG00000051505
GO:0001568	blood vessel development	21	418	2.0267e-08	3.72768e-07	ENSGALG00000002886;ENSGALG00000003324;ENSGALG00000007000;ENSGALG00000008127;ENSGALG00000009791;ENSGALG00000010794;ENSGALG00000012123;ENSGALG00000015305;ENSGALG00000016473;ENSGALG00000016680;ENSGALG00000017034;ENSGALG00000025929;ENSGALG00000026989;ENSGALG00000034111;ENSGALG00000034118;ENSGALG00000034297;ENSGALG00000035104;ENSGALG00000036189;ENSGALG00000040079;ENSGALG00000040266;ENSGALG00000043219
GO:0001763	morphogenesis of a branching structure	13	148	2.04005e-08	3.73003e-07	ENSGALG00000004386;ENSGALG00000005263;ENSGALG00000007324;ENSGALG00000009791;ENSGALG00000012290;ENSGALG00000016316;ENSGALG00000025929;ENSGALG00000030879;ENSGALG00000032713;ENSGALG00000032740;ENSGALG00000033090;ENSGALG00000034111;ENSGALG00000040266
GO:0010001	glial cell differentiation	12	122	2.05232e-08	3.73039e-07	ENSGALG00000004386;ENSGALG00000005263;ENSGALG00000005441;ENSGALG00000012123;ENSGALG00000012290;ENSGALG00000015305;ENSGALG00000016316;ENSGALG00000030353;ENSGALG00000032545;ENSGALG00000040266;ENSGALG00000041253;ENSGALG00000047662
GO:0030182	neuron differentiation	29	778	2.64916e-08	4.78707e-07	ENSGALG00000001124;ENSGALG00000002886;ENSGALG00000003324;ENSGALG00000003965;ENSGALG00000004386;ENSGALG00000004598;ENSGALG00000005263;ENSGALG00000005441;ENSGALG00000007260;ENSGALG00000007357;ENSGALG00000008135;ENSGALG00000008941;ENSGALG00000009270;ENSGALG00000009302;ENSGALG00000009791;ENSGALG00000012123;ENSGALG00000012290;ENSGALG00000014645;ENSGALG00000015112;ENSGALG00000015305;ENSGALG00000022896;…
GO:0001654	eye development	16	245	3.15215e-08	5.66288e-07	ENSGALG00000001124;ENSGALG00000004386;ENSGALG00000005263;ENSGALG00000007260;ENSGALG00000009791;ENSGALG00000012123;ENSGALG00000015305;ENSGALG00000016680;ENSGALG00000020359;ENSGALG00000030353;ENSGALG00000031920;ENSGALG00000034297;ENSGALG00000035701;ENSGALG00000037695;ENSGALG00000039118;ENSGALG00000040266
GO:0050767	regulation of neurogenesis	21	430	3.30687e-08	5.90649e-07	ENSGALG00000001124;ENSGALG00000002886;ENSGALG00000003324;ENSGALG00000004386;ENSGALG00000004598;ENSGALG00000005263;ENSGALG00000007260;ENSGALG00000007357;ENSGALG00000008941;ENSGALG00000009791;ENSGALG00000012123;ENSGALG00000012290;ENSGALG00000015305;ENSGALG00000023420;ENSGALG00000030353;ENSGALG00000032545;ENSGALG00000032713;ENSGALG00000039102;ENSGALG00000040266;ENSGALG00000043219;ENSGALG00000047662
GO:0150063	visual system development	16	246	3.33768e-08	5.92726e-07	ENSGALG00000001124;ENSGALG00000004386;ENSGALG00000005263;ENSGALG00000007260;ENSGALG00000009791;ENSGALG00000012123;ENSGALG00000015305;ENSGALG00000016680;ENSGALG00000020359;ENSGALG00000030353;ENSGALG00000031920;ENSGALG00000034297;ENSGALG00000035701;ENSGALG00000037695;ENSGALG00000039118;ENSGALG00000040266
GO:0035136	forelimb morphogenesis	7	29	3.55117e-08	6.27036e-07	ENSGALG00000007324;ENSGALG00000008253;ENSGALG00000009270;ENSGALG00000016473;ENSGALG00000016680;ENSGALG00000032584;ENSGALG00000037695
GO:0050673	epithelial cell proliferation	16	248	3.73899e-08	6.56448e-07	ENSGALG00000004386;ENSGALG00000005441;ENSGALG00000007000;ENSGALG00000007324;ENSGALG00000009791;ENSGALG00000012123;ENSGALG00000014645;ENSGALG00000016473;ENSGALG00000025929;ENSGALG00000030879;ENSGALG00000033083;ENSGALG00000033090;ENSGALG00000035701;ENSGALG00000037695;ENSGALG00000042422;ENSGALG00000047662
GO:0048880	sensory system development	16	250	4.18391e-08	7.30411e-07	ENSGALG00000001124;ENSGALG00000004386;ENSGALG00000005263;ENSGALG00000007260;ENSGALG00000009791;ENSGALG00000012123;ENSGALG00000015305;ENSGALG00000016680;ENSGALG00000020359;ENSGALG00000030353;ENSGALG00000031920;ENSGALG00000034297;ENSGALG00000035701;ENSGALG00000037695;ENSGALG00000039118;ENSGALG00000040266
GO:2000177	regulation of neural precursor cell proliferation	9	62	4.25561e-08	7.38754e-07	ENSGALG00000001124;ENSGALG00000009791;ENSGALG00000012123;ENSGALG00000012290;ENSGALG00000015305;ENSGALG00000017034;ENSGALG00000039102;ENSGALG00000040266;ENSGALG00000042422
GO:0048593	camera-type eye morphogenesis	10	84	5.2014e-08	8.97895e-07	ENSGALG00000004386;ENSGALG00000005263;ENSGALG00000007260;ENSGALG00000009791;ENSGALG00000012123;ENSGALG00000016680;ENSGALG00000030353;ENSGALG00000031920;ENSGALG00000034297;ENSGALG00000040266
GO:0001944	vasculature development	21	442	5.30348e-08	9.05401e-07	ENSGALG00000002886;ENSGALG00000003324;ENSGALG00000007000;ENSGALG00000008127;ENSGALG00000009791;ENSGALG00000010794;ENSGALG00000012123;ENSGALG00000015305;ENSGALG00000016473;ENSGALG00000016680;ENSGALG00000017034;ENSGALG00000025929;ENSGALG00000026989;ENSGALG00000034111;ENSGALG00000034118;ENSGALG00000034297;ENSGALG00000035104;ENSGALG00000036189;ENSGALG00000040079;ENSGALG00000040266;ENSGALG00000043219
GO:0072358	cardiovascular system development	21	442	5.30348e-08	9.05401e-07	ENSGALG00000002886;ENSGALG00000003324;ENSGALG00000007000;ENSGALG00000008127;ENSGALG00000009791;ENSGALG00000010794;ENSGALG00000012123;ENSGALG00000015305;ENSGALG00000016473;ENSGALG00000016680;ENSGALG00000017034;ENSGALG00000025929;ENSGALG00000026989;ENSGALG00000034111;ENSGALG00000034118;ENSGALG00000034297;ENSGALG00000035104;ENSGALG00000036189;ENSGALG00000040079;ENSGALG00000040266;ENSGALG00000043219
GO:0048546	digestive tract morphogenesis	7	32	7.43416e-08	1.26217e-06	ENSGALG00000007324;ENSGALG00000012290;ENSGALG00000030932;ENSGALG00000034111;ENSGALG00000035701;ENSGALG00000037257;ENSGALG00000040266
GO:0007423	sensory organ development	19	373	8.21927e-08	1.38784e-06	ENSGALG00000001124;ENSGALG00000003324;ENSGALG00000004386;ENSGALG00000005263;ENSGALG00000007260;ENSGALG00000009791;ENSGALG00000012123;ENSGALG00000015101;ENSGALG00000015305;ENSGALG00000016473;ENSGALG00000016680;ENSGALG00000020359;ENSGALG00000030353;ENSGALG00000031920;ENSGALG00000034297;ENSGALG00000035701;ENSGALG00000037695;ENSGALG00000039118;ENSGALG00000040266
GO:0021510	spinal cord development	9	68	9.73361e-08	1.63461e-06	ENSGALG00000003965;ENSGALG00000009270;ENSGALG00000012123;ENSGALG00000012647;ENSGALG00000029393;ENSGALG00000030353;ENSGALG00000040266;ENSGALG00000040320;ENSGALG00000040532
GO:0048863	stem cell differentiation	12	142	1.12419e-07	1.87771e-06	ENSGALG00000002886;ENSGALG00000004386;ENSGALG00000005263;ENSGALG00000007324;ENSGALG00000008253;ENSGALG00000012290;ENSGALG00000016473;ENSGALG00000026989;ENSGALG00000032713;ENSGALG00000032768;ENSGALG00000034118;ENSGALG00000034297
GO:0021953	central nervous system neuron differentiation	12	144	1.31197e-07	2.17956e-06	ENSGALG00000003965;ENSGALG00000005441;ENSGALG00000008135;ENSGALG00000009270;ENSGALG00000009791;ENSGALG00000012123;ENSGALG00000015305;ENSGALG00000029393;ENSGALG00000030353;ENSGALG00000032545;ENSGALG00000039102;ENSGALG00000040266
GO:0031016	pancreas development	8	51	1.32227e-07	2.18493e-06	ENSGALG00000002182;ENSGALG00000004285;ENSGALG00000004386;ENSGALG00000006968;ENSGALG00000009791;ENSGALG00000012123;ENSGALG00000032545;ENSGALG00000034111
GO:0035265	organ growth	10	94	1.5401e-07	2.53133e-06	ENSGALG00000002886;ENSGALG00000004386;ENSGALG00000008253;ENSGALG00000009791;ENSGALG00000015101;ENSGALG00000030879;ENSGALG00000034297;ENSGALG00000037257;ENSGALG00000040079;ENSGALG00000042422
GO:0051962	positive regulation of nervous system development	16	276	1.64388e-07	2.68761e-06	ENSGALG00000002886;ENSGALG00000004598;ENSGALG00000005263;ENSGALG00000007260;ENSGALG00000007357;ENSGALG00000008941;ENSGALG00000009791;ENSGALG00000012123;ENSGALG00000012290;ENSGALG00000023420;ENSGALG00000032545;ENSGALG00000032713;ENSGALG00000039102;ENSGALG00000040266;ENSGALG00000041253;ENSGALG00000042422
GO:0060284	regulation of cell development	22	521	1.96255e-07	3.19173e-06	ENSGALG00000001124;ENSGALG00000002886;ENSGALG00000003324;ENSGALG00000004386;ENSGALG00000004598;ENSGALG00000005263;ENSGALG00000006041;ENSGALG00000007260;ENSGALG00000007357;ENSGALG00000008941;ENSGALG00000009791;ENSGALG00000012123;ENSGALG00000012290;ENSGALG00000015305;ENSGALG00000023420;ENSGALG00000030353;ENSGALG00000032545;ENSGALG00000032713;ENSGALG00000039102;ENSGALG00000040266;ENSGALG00000043219;…
GO:0043010	camera-type eye development	14	212	2.09904e-07	3.39583e-06	ENSGALG00000001124;ENSGALG00000004386;ENSGALG00000005263;ENSGALG00000007260;ENSGALG00000009791;ENSGALG00000012123;ENSGALG00000015305;ENSGALG00000016680;ENSGALG00000030353;ENSGALG00000031920;ENSGALG00000034297;ENSGALG00000035701;ENSGALG00000037695;ENSGALG00000040266
GO:0048665	neuron fate specification	6	23	2.12957e-07	3.42728e-06	ENSGALG00000003965;ENSGALG00000009270;ENSGALG00000029393;ENSGALG00000030353;ENSGALG00000032713;ENSGALG00000040266
GO:0042063	gliogenesis	12	153	2.55125e-07	4.08464e-06	ENSGALG00000004386;ENSGALG00000005263;ENSGALG00000005441;ENSGALG00000012123;ENSGALG00000012290;ENSGALG00000015305;ENSGALG00000016316;ENSGALG00000030353;ENSGALG00000032545;ENSGALG00000040266;ENSGALG00000041253;ENSGALG00000047662
GO:0032332	positive regulation of chondrocyte differentiation	5	13	2.5956e-07	4.13422e-06	ENSGALG00000004386;ENSGALG00000032768;ENSGALG00000035701;ENSGALG00000038540;ENSGALG00000040266
GO:0090596	sensory organ morphogenesis	13	184	2.68032e-07	4.24728e-06	ENSGALG00000003324;ENSGALG00000004386;ENSGALG00000005263;ENSGALG00000007260;ENSGALG00000009791;ENSGALG00000012123;ENSGALG00000016473;ENSGALG00000016680;ENSGALG00000030353;ENSGALG00000031920;ENSGALG00000034297;ENSGALG00000037695;ENSGALG00000040266
GO:0048709	oligodendrocyte differentiation	8	56	2.8062e-07	4.42406e-06	ENSGALG00000004386;ENSGALG00000005263;ENSGALG00000012123;ENSGALG00000012290;ENSGALG00000030353;ENSGALG00000032545;ENSGALG00000040266;ENSGALG00000041253
GO:0016477	cell migration	28	830	3.83493e-07	6.0152e-06	ENSGALG00000001276;ENSGALG00000004274;ENSGALG00000004386;ENSGALG00000005263;ENSGALG00000007000;ENSGALG00000008127;ENSGALG00000008135;ENSGALG00000008253;ENSGALG00000008941;ENSGALG00000009302;ENSGALG00000009791;ENSGALG00000010794;ENSGALG00000012123;ENSGALG00000012290;ENSGALG00000013568;ENSGALG00000014645;ENSGALG00000015305;ENSGALG00000025929;ENSGALG00000026989;ENSGALG00000030353;ENSGALG00000030932;…
GO:0048608	reproductive structure development	15	258	3.95102e-07	6.16598e-06	ENSGALG00000002223;ENSGALG00000004386;ENSGALG00000005263;ENSGALG00000006968;ENSGALG00000007000;ENSGALG00000007324;ENSGALG00000016316;ENSGALG00000016473;ENSGALG00000030879;ENSGALG00000031534;ENSGALG00000031920;ENSGALG00000032713;ENSGALG00000033090;ENSGALG00000035104;ENSGALG00000040079
GO:0061458	reproductive system development	15	260	4.36178e-07	6.77281e-06	ENSGALG00000002223;ENSGALG00000004386;ENSGALG00000005263;ENSGALG00000006968;ENSGALG00000007000;ENSGALG00000007324;ENSGALG00000016316;ENSGALG00000016473;ENSGALG00000030879;ENSGALG00000031534;ENSGALG00000031920;ENSGALG00000032713;ENSGALG00000033090;ENSGALG00000035104;ENSGALG00000040079
GO:0002067	glandular epithelial cell differentiation	7	41	4.54265e-07	7.0184e-06	ENSGALG00000004285;ENSGALG00000007324;ENSGALG00000009791;ENSGALG00000012123;ENSGALG00000025929;ENSGALG00000032545;ENSGALG00000032713
GO:0048592	eye morphogenesis	10	106	4.80855e-07	7.39225e-06	ENSGALG00000004386;ENSGALG00000005263;ENSGALG00000007260;ENSGALG00000009791;ENSGALG00000012123;ENSGALG00000016680;ENSGALG00000030353;ENSGALG00000031920;ENSGALG00000034297;ENSGALG00000040266
GO:0050769	positive regulation of neurogenesis	14	230	5.67274e-07	8.67761e-06	ENSGALG00000002886;ENSGALG00000004598;ENSGALG00000005263;ENSGALG00000007260;ENSGALG00000007357;ENSGALG00000008941;ENSGALG00000009791;ENSGALG00000012123;ENSGALG00000012290;ENSGALG00000023420;ENSGALG00000032545;ENSGALG00000032713;ENSGALG00000039102;ENSGALG00000040266
GO:0009953	dorsal/ventral pattern formation	8	62	6.29145e-07	9.57663e-06	ENSGALG00000001124;ENSGALG00000003965;ENSGALG00000012123;ENSGALG00000012647;ENSGALG00000030353;ENSGALG00000032713;ENSGALG00000040266;ENSGALG00000042422
GO:0072001	renal system development	13	199	6.59715e-07	9.99275e-06	ENSGALG00000004386;ENSGALG00000005263;ENSGALG00000009302;ENSGALG00000009791;ENSGALG00000016473;ENSGALG00000016680;ENSGALG00000030991;ENSGALG00000031534;ENSGALG00000032740;ENSGALG00000034111;ENSGALG00000035701;ENSGALG00000037695;ENSGALG00000040266
GO:0072189	ureter development	5	16	8.5602e-07	1.29029e-05	ENSGALG00000004386;ENSGALG00000005263;ENSGALG00000009302;ENSGALG00000016473;ENSGALG00000034111
GO:0002064	epithelial cell development	11	143	9.98678e-07	1.49802e-05	ENSGALG00000004285;ENSGALG00000004386;ENSGALG00000005263;ENSGALG00000007324;ENSGALG00000009791;ENSGALG00000011635;ENSGALG00000012123;ENSGALG00000025929;ENSGALG00000030879;ENSGALG00000032713;ENSGALG00000034118
GO:0048514	blood vessel morphogenesis	17	358	1.10983e-06	1.65671e-05	ENSGALG00000002886;ENSGALG00000003324;ENSGALG00000007000;ENSGALG00000008127;ENSGALG00000009791;ENSGALG00000010794;ENSGALG00000015305;ENSGALG00000016680;ENSGALG00000025929;ENSGALG00000026989;ENSGALG00000034111;ENSGALG00000034118;ENSGALG00000034297;ENSGALG00000035104;ENSGALG00000036189;ENSGALG00000040079;ENSGALG00000043219
GO:0010463	mesenchymal cell proliferation	6	30	1.16993e-06	1.73802e-05	ENSGALG00000003324;ENSGALG00000004386;ENSGALG00000005441;ENSGALG00000007260;ENSGALG00000016473;ENSGALG00000034111
GO:0030324	lung development	10	118	1.30381e-06	1.92764e-05	ENSGALG00000004386;ENSGALG00000005441;ENSGALG00000008253;ENSGALG00000009791;ENSGALG00000025929;ENSGALG00000032713;ENSGALG00000034111;ENSGALG00000040079;ENSGALG00000040266;ENSGALG00000042422
GO:0060420	regulation of heart growth	6	31	1.43663e-06	2.1139e-05	ENSGALG00000002886;ENSGALG00000008253;ENSGALG00000009791;ENSGALG00000034297;ENSGALG00000040079;ENSGALG00000042422
GO:0010720	positive regulation of cell development	15	287	1.52077e-06	2.2271e-05	ENSGALG00000002886;ENSGALG00000004598;ENSGALG00000005263;ENSGALG00000006041;ENSGALG00000007260;ENSGALG00000007357;ENSGALG00000008941;ENSGALG00000009791;ENSGALG00000012123;ENSGALG00000012290;ENSGALG00000023420;ENSGALG00000032545;ENSGALG00000032713;ENSGALG00000039102;ENSGALG00000040266
GO:0030323	respiratory tube development	10	121	1.64239e-06	2.39386e-05	ENSGALG00000004386;ENSGALG00000005441;ENSGALG00000008253;ENSGALG00000009791;ENSGALG00000025929;ENSGALG00000032713;ENSGALG00000034111;ENSGALG00000040079;ENSGALG00000040266;ENSGALG00000042422
GO:0046622	positive regulation of organ growth	6	32	1.75101e-06	2.52832e-05	ENSGALG00000008253;ENSGALG00000009791;ENSGALG00000034297;ENSGALG00000037257;ENSGALG00000040079;ENSGALG00000042422
GO:0072132	mesenchyme morphogenesis	6	32	1.75101e-06	2.52832e-05	ENSGALG00000004386;ENSGALG00000006968;ENSGALG00000016473;ENSGALG00000034111;ENSGALG00000034297;ENSGALG00000035701
GO:0007507	heart development	16	333	2.01563e-06	2.89688e-05	ENSGALG00000002886;ENSGALG00000004386;ENSGALG00000008253;ENSGALG00000009791;ENSGALG00000012290;ENSGALG00000014645;ENSGALG00000016473;ENSGALG00000022896;ENSGALG00000034111;ENSGALG00000034118;ENSGALG00000034297;ENSGALG00000035104;ENSGALG00000035701;ENSGALG00000040079;ENSGALG00000040266;ENSGALG00000042422
GO:0030097	hemopoiesis	20	506	2.08501e-06	2.98272e-05	ENSGALG00000001161;ENSGALG00000002886;ENSGALG00000007260;ENSGALG00000007357;ENSGALG00000007669;ENSGALG00000008127;ENSGALG00000013086;ENSGALG00000025929;ENSGALG00000026590;ENSGALG00000026989;ENSGALG00000030932;ENSGALG00000032740;ENSGALG00000037257;ENSGALG00000038540;ENSGALG00000039040;ENSGALG00000039102;ENSGALG00000039118;ENSGALG00000040266;ENSGALG00000040320;ENSGALG00000043219
GO:0003207	cardiac chamber formation	4	9	2.2734e-06	3.23724e-05	ENSGALG00000002886;ENSGALG00000008253;ENSGALG00000034297;ENSGALG00000035104
GO:0007548	sex differentiation	11	156	2.35923e-06	3.34404e-05	ENSGALG00000002223;ENSGALG00000004285;ENSGALG00000004386;ENSGALG00000005263;ENSGALG00000007000;ENSGALG00000007324;ENSGALG00000016473;ENSGALG00000030879;ENSGALG00000031534;ENSGALG00000031920;ENSGALG00000040079
GO:0045664	regulation of neuron differentiation	16	340	2.64012e-06	3.72511e-05	ENSGALG00000002886;ENSGALG00000003324;ENSGALG00000004386;ENSGALG00000004598;ENSGALG00000005263;ENSGALG00000007260;ENSGALG00000007357;ENSGALG00000008941;ENSGALG00000009791;ENSGALG00000012123;ENSGALG00000015305;ENSGALG00000023420;ENSGALG00000032545;ENSGALG00000032713;ENSGALG00000039102;ENSGALG00000040266
GO:0040007	growth	20	515	2.72892e-06	3.83289e-05	ENSGALG00000001124;ENSGALG00000002886;ENSGALG00000004285;ENSGALG00000004386;ENSGALG00000007357;ENSGALG00000008253;ENSGALG00000009791;ENSGALG00000011635;ENSGALG00000012290;ENSGALG00000015101;ENSGALG00000025929;ENSGALG00000030879;ENSGALG00000031534;ENSGALG00000032545;ENSGALG00000034297;ENSGALG00000035701;ENSGALG00000037257;ENSGALG00000040079;ENSGALG00000040266;ENSGALG00000042422
GO:0002062	chondrocyte differentiation	8	75	2.75782e-06	3.85596e-05	ENSGALG00000004386;ENSGALG00000005441;ENSGALG00000016473;ENSGALG00000032768;ENSGALG00000035701;ENSGALG00000037695;ENSGALG00000038540;ENSGALG00000040266
GO:0048870	cell motility	28	918	2.84232e-06	3.93846e-05	ENSGALG00000001276;ENSGALG00000004274;ENSGALG00000004386;ENSGALG00000005263;ENSGALG00000007000;ENSGALG00000008127;ENSGALG00000008135;ENSGALG00000008253;ENSGALG00000008941;ENSGALG00000009302;ENSGALG00000009791;ENSGALG00000010794;ENSGALG00000012123;ENSGALG00000012290;ENSGALG00000013568;ENSGALG00000014645;ENSGALG00000015305;ENSGALG00000025929;ENSGALG00000026989;ENSGALG00000030353;ENSGALG00000030932;…
GO:0051674	localization of cell	28	918	2.84232e-06	3.93846e-05	ENSGALG00000001276;ENSGALG00000004274;ENSGALG00000004386;ENSGALG00000005263;ENSGALG00000007000;ENSGALG00000008127;ENSGALG00000008135;ENSGALG00000008253;ENSGALG00000008941;ENSGALG00000009302;ENSGALG00000009791;ENSGALG00000010794;ENSGALG00000012123;ENSGALG00000012290;ENSGALG00000013568;ENSGALG00000014645;ENSGALG00000015305;ENSGALG00000025929;ENSGALG00000026989;ENSGALG00000030353;ENSGALG00000030932;…
GO:0048589	developmental growth	17	384	2.88839e-06	3.98089e-05	ENSGALG00000001124;ENSGALG00000002886;ENSGALG00000004386;ENSGALG00000008253;ENSGALG00000009791;ENSGALG00000012290;ENSGALG00000015101;ENSGALG00000025929;ENSGALG00000030879;ENSGALG00000031534;ENSGALG00000032545;ENSGALG00000034297;ENSGALG00000035701;ENSGALG00000037257;ENSGALG00000040079;ENSGALG00000040266;ENSGALG00000042422
GO:0010464	regulation of mesenchymal cell proliferation	5	20	2.92447e-06	3.98089e-05	ENSGALG00000003324;ENSGALG00000004386;ENSGALG00000005441;ENSGALG00000007260;ENSGALG00000034111
GO:0030878	thyroid gland development	5	20	2.92447e-06	3.98089e-05	ENSGALG00000002886;ENSGALG00000023420;ENSGALG00000025929;ENSGALG00000035701;ENSGALG00000043219
GO:0048596	embryonic camera-type eye morphogenesis	5	20	2.92447e-06	3.98089e-05	ENSGALG00000007260;ENSGALG00000009791;ENSGALG00000012123;ENSGALG00000031920;ENSGALG00000034297
GO:0007224	smoothened signaling pathway	9	101	2.96271e-06	4.01525e-05	ENSGALG00000003324;ENSGALG00000012123;ENSGALG00000012647;ENSGALG00000032545;ENSGALG00000032713;ENSGALG00000034111;ENSGALG00000040266;ENSGALG00000040532;ENSGALG00000042422
GO:0002520	immune system development	21	566	3.08319e-06	4.16029e-05	ENSGALG00000001161;ENSGALG00000002886;ENSGALG00000007260;ENSGALG00000007357;ENSGALG00000007669;ENSGALG00000008127;ENSGALG00000013086;ENSGALG00000025929;ENSGALG00000026590;ENSGALG00000026989;ENSGALG00000030932;ENSGALG00000032740;ENSGALG00000035701;ENSGALG00000037257;ENSGALG00000038540;ENSGALG00000039040;ENSGALG00000039102;ENSGALG00000039118;ENSGALG00000040266;ENSGALG00000040320;ENSGALG00000043219
GO:0046620	regulation of organ growth	7	54	3.14712e-06	4.22808e-05	ENSGALG00000002886;ENSGALG00000008253;ENSGALG00000009791;ENSGALG00000034297;ENSGALG00000037257;ENSGALG00000040079;ENSGALG00000042422
GO:0003006	developmental process involved in reproduction	17	387	3.20782e-06	4.29098e-05	ENSGALG00000002223;ENSGALG00000004285;ENSGALG00000004386;ENSGALG00000005263;ENSGALG00000006041;ENSGALG00000006968;ENSGALG00000007000;ENSGALG00000007324;ENSGALG00000016316;ENSGALG00000016473;ENSGALG00000030879;ENSGALG00000031534;ENSGALG00000031920;ENSGALG00000032713;ENSGALG00000033090;ENSGALG00000035104;ENSGALG00000040079
GO:0030879	mammary gland development	8	77	3.37179e-06	4.49087e-05	ENSGALG00000001276;ENSGALG00000004386;ENSGALG00000025929;ENSGALG00000030879;ENSGALG00000033090;ENSGALG00000034111;ENSGALG00000034297;ENSGALG00000040266
GO:0021781	glial cell fate commitment	4	10	3.75413e-06	4.97866e-05	ENSGALG00000004386;ENSGALG00000005263;ENSGALG00000012123;ENSGALG00000016316
GO:0001889	liver development	7	56	4.04065e-06	5.33573e-05	ENSGALG00000004285;ENSGALG00000004386;ENSGALG00000006968;ENSGALG00000009791;ENSGALG00000035701;ENSGALG00000037257;ENSGALG00000042422
GO:0048534	hematopoietic or lymphoid organ development	20	529	4.09581e-06	5.343e-05	ENSGALG00000001161;ENSGALG00000002886;ENSGALG00000007260;ENSGALG00000007357;ENSGALG00000007669;ENSGALG00000008127;ENSGALG00000013086;ENSGALG00000025929;ENSGALG00000026590;ENSGALG00000026989;ENSGALG00000030932;ENSGALG00000032740;ENSGALG00000037257;ENSGALG00000038540;ENSGALG00000039040;ENSGALG00000039102;ENSGALG00000039118;ENSGALG00000040266;ENSGALG00000040320;ENSGALG00000043219
GO:0050680	negative regulation of epithelial cell proliferation	8	79	4.09803e-06	5.343e-05	ENSGALG00000004386;ENSGALG00000005441;ENSGALG00000007000;ENSGALG00000012123;ENSGALG00000014645;ENSGALG00000030879;ENSGALG00000033083;ENSGALG00000033090
GO:1903707	negative regulation of hemopoiesis	8	79	4.09803e-06	5.343e-05	ENSGALG00000007357;ENSGALG00000025929;ENSGALG00000026590;ENSGALG00000026989;ENSGALG00000037257;ENSGALG00000039118;ENSGALG00000040266;ENSGALG00000040320
GO:0061614	pri-miRNA transcription by RNA polymerase II	6	37	4.27846e-06	5.53157e-05	ENSGALG00000004386;ENSGALG00000005441;ENSGALG00000007669;ENSGALG00000008127;ENSGALG00000033083;ENSGALG00000035701
GO:1902893	regulation of pri-miRNA transcription by RNA polymerase II	6	37	4.27846e-06	5.53157e-05	ENSGALG00000004386;ENSGALG00000005441;ENSGALG00000007669;ENSGALG00000008127;ENSGALG00000033083;ENSGALG00000035701
GO:0060541	respiratory system development	10	135	4.44045e-06	5.71708e-05	ENSGALG00000004386;ENSGALG00000005441;ENSGALG00000008253;ENSGALG00000009791;ENSGALG00000025929;ENSGALG00000032713;ENSGALG00000034111;ENSGALG00000040079;ENSGALG00000040266;ENSGALG00000042422
GO:0040011	locomotion	30	1051	4.52364e-06	5.80002e-05	ENSGALG00000001124;ENSGALG00000001276;ENSGALG00000004274;ENSGALG00000004386;ENSGALG00000005263;ENSGALG00000005441;ENSGALG00000007000;ENSGALG00000008127;ENSGALG00000008135;ENSGALG00000008253;ENSGALG00000008941;ENSGALG00000009302;ENSGALG00000009791;ENSGALG00000010794;ENSGALG00000012123;ENSGALG00000012290;ENSGALG00000013568;ENSGALG00000014645;ENSGALG00000015305;ENSGALG00000025929;ENSGALG00000026989;…
GO:0061008	hepaticobiliary system development	7	57	4.56109e-06	5.82387e-05	ENSGALG00000004285;ENSGALG00000004386;ENSGALG00000006968;ENSGALG00000009791;ENSGALG00000035701;ENSGALG00000037257;ENSGALG00000042422
GO:0060421	positive regulation of heart growth	5	22	4.87334e-06	6.19697e-05	ENSGALG00000008253;ENSGALG00000009791;ENSGALG00000034297;ENSGALG00000040079;ENSGALG00000042422
GO:0060419	heart growth	6	38	5.03142e-06	6.37176e-05	ENSGALG00000002886;ENSGALG00000008253;ENSGALG00000009791;ENSGALG00000034297;ENSGALG00000040079;ENSGALG00000042422
GO:0007519	skeletal muscle tissue development	9	109	5.58268e-06	7.04101e-05	ENSGALG00000005263;ENSGALG00000007000;ENSGALG00000007669;ENSGALG00000009270;ENSGALG00000010794;ENSGALG00000014645;ENSGALG00000016431;ENSGALG00000030237;ENSGALG00000037257
GO:0030278	regulation of ossification	10	139	5.76947e-06	7.24701e-05	ENSGALG00000004274;ENSGALG00000004386;ENSGALG00000007324;ENSGALG00000014645;ENSGALG00000016473;ENSGALG00000035701;ENSGALG00000037695;ENSGALG00000038540;ENSGALG00000040266;ENSGALG00000042422
GO:0035115	embryonic forelimb morphogenesis	5	23	6.1679e-06	7.65414e-05	ENSGALG00000007324;ENSGALG00000008253;ENSGALG00000016473;ENSGALG00000032584;ENSGALG00000037695
GO:0048566	embryonic digestive tract development	5	23	6.1679e-06	7.65414e-05	ENSGALG00000004386;ENSGALG00000031920;ENSGALG00000034111;ENSGALG00000037257;ENSGALG00000040266
GO:0061036	positive regulation of cartilage development	5	23	6.1679e-06	7.65414e-05	ENSGALG00000004386;ENSGALG00000032768;ENSGALG00000035701;ENSGALG00000038540;ENSGALG00000040266
GO:0060018	astrocyte fate commitment	3	4	6.45793e-06	7.982e-05	ENSGALG00000004386;ENSGALG00000005263;ENSGALG00000016316
GO:0021517	ventral spinal cord development	6	40	6.86061e-06	8.44593e-05	ENSGALG00000003965;ENSGALG00000009270;ENSGALG00000012123;ENSGALG00000029393;ENSGALG00000030353;ENSGALG00000040266
GO:0060538	skeletal muscle organ development	9	113	7.51042e-06	9.2092e-05	ENSGALG00000005263;ENSGALG00000007000;ENSGALG00000007669;ENSGALG00000009270;ENSGALG00000010794;ENSGALG00000014645;ENSGALG00000016431;ENSGALG00000030237;ENSGALG00000037257
GO:0021871	forebrain regionalization	5	24	7.71703e-06	9.42515e-05	ENSGALG00000001124;ENSGALG00000008941;ENSGALG00000009302;ENSGALG00000012123;ENSGALG00000040266
GO:0048754	branching morphogenesis of an epithelial tube	9	114	8.07292e-06	9.82099e-05	ENSGALG00000004386;ENSGALG00000005263;ENSGALG00000025929;ENSGALG00000030879;ENSGALG00000032713;ENSGALG00000032740;ENSGALG00000033090;ENSGALG00000034111;ENSGALG00000040266
GO:0003208	cardiac ventricle morphogenesis	6	42	9.19536e-06	0.000110991	ENSGALG00000002886;ENSGALG00000008253;ENSGALG00000009791;ENSGALG00000034111;ENSGALG00000035104;ENSGALG00000040079
GO:0048708	astrocyte differentiation	6	42	9.19536e-06	0.000110991	ENSGALG00000004386;ENSGALG00000005263;ENSGALG00000012123;ENSGALG00000015305;ENSGALG00000016316;ENSGALG00000047662
GO:0030856	regulation of epithelial cell differentiation	8	88	9.23127e-06	0.000110991	ENSGALG00000004386;ENSGALG00000007260;ENSGALG00000007324;ENSGALG00000012123;ENSGALG00000016473;ENSGALG00000026989;ENSGALG00000033083;ENSGALG00000033090
GO:2000027	regulation of animal organ morphogenesis	9	116	9.30677e-06	0.000111465	ENSGALG00000004386;ENSGALG00000005263;ENSGALG00000005441;ENSGALG00000008253;ENSGALG00000030879;ENSGALG00000032740;ENSGALG00000033090;ENSGALG00000034297;ENSGALG00000042422
GO:0055024	regulation of cardiac muscle tissue development	6	43	1.0583e-05	0.00012626	ENSGALG00000002886;ENSGALG00000008253;ENSGALG00000014645;ENSGALG00000034297;ENSGALG00000040079;ENSGALG00000042422
GO:0001656	metanephros development	7	65	1.10988e-05	0.000131905	ENSGALG00000004386;ENSGALG00000005263;ENSGALG00000016473;ENSGALG00000016680;ENSGALG00000030991;ENSGALG00000037695;ENSGALG00000040266
GO:0021537	telencephalon development	10	150	1.13411e-05	0.000134268	ENSGALG00000001124;ENSGALG00000005441;ENSGALG00000008941;ENSGALG00000009302;ENSGALG00000009791;ENSGALG00000012123;ENSGALG00000012647;ENSGALG00000015305;ENSGALG00000016431;ENSGALG00000040266
GO:0060043	regulation of cardiac muscle cell proliferation	5	26	1.17173e-05	0.000138193	ENSGALG00000002886;ENSGALG00000008253;ENSGALG00000034297;ENSGALG00000040079;ENSGALG00000042422
GO:0045995	regulation of embryonic development	8	91	1.18466e-05	0.000139186	ENSGALG00000004285;ENSGALG00000004386;ENSGALG00000016316;ENSGALG00000016473;ENSGALG00000026790;ENSGALG00000030879;ENSGALG00000034297;ENSGALG00000040266
GO:1904888	cranial skeletal system development	6	45	1.38667e-05	0.000162303	ENSGALG00000003324;ENSGALG00000007324;ENSGALG00000010665;ENSGALG00000016431;ENSGALG00000035701;ENSGALG00000040266
GO:0031076	embryonic camera-type eye development	5	27	1.42439e-05	0.000166089	ENSGALG00000007260;ENSGALG00000009791;ENSGALG00000012123;ENSGALG00000031920;ENSGALG00000034297
GO:0001822	kidney development	11	189	1.48893e-05	0.000172962	ENSGALG00000004386;ENSGALG00000005263;ENSGALG00000009791;ENSGALG00000016473;ENSGALG00000016680;ENSGALG00000030991;ENSGALG00000031534;ENSGALG00000032740;ENSGALG00000035701;ENSGALG00000037695;ENSGALG00000040266
GO:0035282	segmentation	7	68	1.50046e-05	0.000173649	ENSGALG00000010794;ENSGALG00000016473;ENSGALG00000026790;ENSGALG00000030991;ENSGALG00000034111;ENSGALG00000035701;ENSGALG00000039040
GO:0032808	lacrimal gland development	3	5	1.60044e-05	0.000184528	ENSGALG00000004386;ENSGALG00000012123;ENSGALG00000012290
GO:0022603	regulation of anatomical structure morphogenesis	20	581	1.63791e-05	0.000188147	ENSGALG00000004285;ENSGALG00000004386;ENSGALG00000004598;ENSGALG00000005263;ENSGALG00000005441;ENSGALG00000008253;ENSGALG00000009791;ENSGALG00000010794;ENSGALG00000015305;ENSGALG00000016316;ENSGALG00000016473;ENSGALG00000025929;ENSGALG00000026790;ENSGALG00000030879;ENSGALG00000032545;ENSGALG00000032740;ENSGALG00000033090;ENSGALG00000034297;ENSGALG00000036189;ENSGALG00000042422
GO:0048048	embryonic eye morphogenesis	5	28	1.71758e-05	0.000195122	ENSGALG00000007260;ENSGALG00000009791;ENSGALG00000012123;ENSGALG00000031920;ENSGALG00000034297
GO:0055021	regulation of cardiac muscle tissue growth	5	28	1.71758e-05	0.000195122	ENSGALG00000002886;ENSGALG00000008253;ENSGALG00000034297;ENSGALG00000040079;ENSGALG00000042422
GO:0055025	positive regulation of cardiac muscle tissue development	5	28	1.71758e-05	0.000195122	ENSGALG00000008253;ENSGALG00000014645;ENSGALG00000034297;ENSGALG00000040079;ENSGALG00000042422
GO:0002683	negative regulation of immune system process	12	231	1.89571e-05	0.00021457	ENSGALG00000004386;ENSGALG00000007357;ENSGALG00000008127;ENSGALG00000025929;ENSGALG00000026590;ENSGALG00000026989;ENSGALG00000034111;ENSGALG00000037257;ENSGALG00000039118;ENSGALG00000040266;ENSGALG00000040320;ENSGALG00000047662
GO:0072080	nephron tubule development	7	71	1.99836e-05	0.000225363	ENSGALG00000004386;ENSGALG00000005263;ENSGALG00000016473;ENSGALG00000016680;ENSGALG00000030991;ENSGALG00000032740;ENSGALG00000040266
GO:0030857	negative regulation of epithelial cell differentiation	5	29	2.05572e-05	0.000230151	ENSGALG00000004386;ENSGALG00000007260;ENSGALG00000007324;ENSGALG00000016473;ENSGALG00000026989
GO:0035116	embryonic hindlimb morphogenesis	5	29	2.05572e-05	0.000230151	ENSGALG00000007324;ENSGALG00000016473;ENSGALG00000030237;ENSGALG00000032584;ENSGALG00000037695
GO:0007498	mesoderm development	7	72	2.19186e-05	0.000244507	ENSGALG00000001124;ENSGALG00000006968;ENSGALG00000007324;ENSGALG00000016473;ENSGALG00000034111;ENSGALG00000035104;ENSGALG00000035701
GO:0006928	movement of cell or subcellular component	31	1198	2.20166e-05	0.000244717	ENSGALG00000001124;ENSGALG00000001276;ENSGALG00000004274;ENSGALG00000004386;ENSGALG00000005263;ENSGALG00000005441;ENSGALG00000007000;ENSGALG00000007357;ENSGALG00000008127;ENSGALG00000008135;ENSGALG00000008253;ENSGALG00000008941;ENSGALG00000009302;ENSGALG00000009791;ENSGALG00000010794;ENSGALG00000012123;ENSGALG00000012290;ENSGALG00000013568;ENSGALG00000014645;ENSGALG00000015305;ENSGALG00000025929;…
GO:0022414	reproductive process	21	645	2.27467e-05	0.000251926	ENSGALG00000002223;ENSGALG00000004285;ENSGALG00000004386;ENSGALG00000005263;ENSGALG00000006041;ENSGALG00000006968;ENSGALG00000007000;ENSGALG00000007324;ENSGALG00000007357;ENSGALG00000007669;ENSGALG00000009270;ENSGALG00000016316;ENSGALG00000016473;ENSGALG00000030879;ENSGALG00000031534;ENSGALG00000031920;ENSGALG00000032713;ENSGALG00000033090;ENSGALG00000035104;ENSGALG00000040079;ENSGALG00000042422
GO:0000003	reproduction	21	646	2.32761e-05	0.000256224	ENSGALG00000002223;ENSGALG00000004285;ENSGALG00000004386;ENSGALG00000005263;ENSGALG00000006041;ENSGALG00000006968;ENSGALG00000007000;ENSGALG00000007324;ENSGALG00000007357;ENSGALG00000007669;ENSGALG00000009270;ENSGALG00000016316;ENSGALG00000016473;ENSGALG00000030879;ENSGALG00000031534;ENSGALG00000031920;ENSGALG00000032713;ENSGALG00000033090;ENSGALG00000035104;ENSGALG00000040079;ENSGALG00000042422
GO:0021513	spinal cord dorsal/ventral patterning	4	15	2.33006e-05	0.000256224	ENSGALG00000003965;ENSGALG00000012647;ENSGALG00000030353;ENSGALG00000040266
GO:0003229	ventricular cardiac muscle tissue development	5	30	2.44346e-05	0.000265856	ENSGALG00000002886;ENSGALG00000008253;ENSGALG00000009791;ENSGALG00000035104;ENSGALG00000040079
GO:0031018	endocrine pancreas development	5	30	2.44346e-05	0.000265856	ENSGALG00000004285;ENSGALG00000004386;ENSGALG00000006968;ENSGALG00000012123;ENSGALG00000032545
GO:0035272	exocrine system development	5	30	2.44346e-05	0.000265856	ENSGALG00000004386;ENSGALG00000005441;ENSGALG00000011635;ENSGALG00000012123;ENSGALG00000012290
GO:0001503	ossification	12	238	2.54938e-05	0.000276407	ENSGALG00000004274;ENSGALG00000004386;ENSGALG00000005263;ENSGALG00000007324;ENSGALG00000008135;ENSGALG00000014645;ENSGALG00000016473;ENSGALG00000035701;ENSGALG00000037695;ENSGALG00000038540;ENSGALG00000040266;ENSGALG00000042422
GO:0021872	forebrain generation of neurons	6	50	2.57691e-05	0.000278414	ENSGALG00000008135;ENSGALG00000009791;ENSGALG00000012123;ENSGALG00000015305;ENSGALG00000030353;ENSGALG00000040266
GO:0016202	regulation of striated muscle tissue development	7	75	2.86723e-05	0.00030763	ENSGALG00000002886;ENSGALG00000008253;ENSGALG00000014645;ENSGALG00000034297;ENSGALG00000035701;ENSGALG00000040079;ENSGALG00000042422
GO:0061326	renal tubule development	7	75	2.86723e-05	0.00030763	ENSGALG00000004386;ENSGALG00000005263;ENSGALG00000016473;ENSGALG00000016680;ENSGALG00000030991;ENSGALG00000032740;ENSGALG00000040266
GO:0072210	metanephric nephron development	5	31	2.88573e-05	0.000308544	ENSGALG00000004386;ENSGALG00000005263;ENSGALG00000016473;ENSGALG00000016680;ENSGALG00000030991
GO:2000738	positive regulation of stem cell differentiation	4	16	3.07821e-05	0.000327989	ENSGALG00000002886;ENSGALG00000004386;ENSGALG00000008253;ENSGALG00000032768
GO:0072073	kidney epithelium development	8	104	3.15496e-05	0.000332364	ENSGALG00000004386;ENSGALG00000005263;ENSGALG00000016473;ENSGALG00000016680;ENSGALG00000030991;ENSGALG00000032740;ENSGALG00000035701;ENSGALG00000040266
GO:0003211	cardiac ventricle formation	3	6	3.17305e-05	0.000332364	ENSGALG00000002886;ENSGALG00000008253;ENSGALG00000035104
GO:0021521	ventral spinal cord interneuron specification	3	6	3.17305e-05	0.000332364	ENSGALG00000003965;ENSGALG00000030353;ENSGALG00000040266
GO:0060573	cell fate specification involved in pattern specification	3	6	3.17305e-05	0.000332364	ENSGALG00000003965;ENSGALG00000030353;ENSGALG00000040266
GO:0060836	lymphatic endothelial cell differentiation	3	6	3.17305e-05	0.000332364	ENSGALG00000007000;ENSGALG00000009791;ENSGALG00000034118
GO:0060038	cardiac muscle cell proliferation	5	32	3.3877e-05	0.000353188	ENSGALG00000002886;ENSGALG00000008253;ENSGALG00000034297;ENSGALG00000040079;ENSGALG00000042422
GO:0001823	mesonephros development	7	77	3.40615e-05	0.000353188	ENSGALG00000004386;ENSGALG00000005263;ENSGALG00000016473;ENSGALG00000032740;ENSGALG00000035701;ENSGALG00000037695;ENSGALG00000040266
GO:0048634	regulation of muscle organ development	7	77	3.40615e-05	0.000353188	ENSGALG00000002886;ENSGALG00000008253;ENSGALG00000014645;ENSGALG00000034297;ENSGALG00000035701;ENSGALG00000040079;ENSGALG00000042422
GO:0014013	regulation of gliogenesis	6	53	3.61589e-05	0.000372437	ENSGALG00000005263;ENSGALG00000012290;ENSGALG00000015305;ENSGALG00000030353;ENSGALG00000032545;ENSGALG00000047662
GO:0060411	cardiac septum morphogenesis	6	53	3.61589e-05	0.000372437	ENSGALG00000002886;ENSGALG00000008253;ENSGALG00000009791;ENSGALG00000034297;ENSGALG00000035104;ENSGALG00000040079
GO:1901861	regulation of muscle tissue development	7	78	3.70529e-05	0.000380377	ENSGALG00000002886;ENSGALG00000008253;ENSGALG00000014645;ENSGALG00000034297;ENSGALG00000035701;ENSGALG00000040079;ENSGALG00000042422
GO:0045666	positive regulation of neuron differentiation	10	172	3.71849e-05	0.000380468	ENSGALG00000002886;ENSGALG00000004598;ENSGALG00000007260;ENSGALG00000007357;ENSGALG00000008941;ENSGALG00000009791;ENSGALG00000023420;ENSGALG00000032545;ENSGALG00000032713;ENSGALG00000039102
GO:0043588	skin development	9	138	3.75386e-05	0.000382819	ENSGALG00000001124;ENSGALG00000004386;ENSGALG00000007324;ENSGALG00000012123;ENSGALG00000016680;ENSGALG00000026989;ENSGALG00000032584;ENSGALG00000033090;ENSGALG00000034118
GO:0016331	morphogenesis of embryonic epithelium	8	107	3.87516e-05	0.000392598	ENSGALG00000001124;ENSGALG00000004386;ENSGALG00000005263;ENSGALG00000007324;ENSGALG00000016473;ENSGALG00000030879;ENSGALG00000030991;ENSGALG00000035104
GO:0035148	tube formation	8	107	3.87516e-05	0.000392598	ENSGALG00000001124;ENSGALG00000004386;ENSGALG00000005263;ENSGALG00000005441;ENSGALG00000016473;ENSGALG00000030991;ENSGALG00000033083;ENSGALG00000035104
GO:0048483	autonomic nervous system development	5	33	3.9548e-05	0.000399358	ENSGALG00000005263;ENSGALG00000007324;ENSGALG00000012290;ENSGALG00000016680;ENSGALG00000037257
GO:0021511	spinal cord patterning	4	17	3.9884e-05	0.000400135	ENSGALG00000003965;ENSGALG00000012647;ENSGALG00000030353;ENSGALG00000040266
GO:0072079	nephron tubule formation	4	17	3.9884e-05	0.000400135	ENSGALG00000004386;ENSGALG00000005263;ENSGALG00000016473;ENSGALG00000030991
GO:0035051	cardiocyte differentiation	7	80	4.36848e-05	0.000436848	ENSGALG00000002886;ENSGALG00000008253;ENSGALG00000009791;ENSGALG00000012290;ENSGALG00000014645;ENSGALG00000034118;ENSGALG00000034297
GO:1903706	regulation of hemopoiesis	11	213	4.50505e-05	0.000449052	ENSGALG00000007260;ENSGALG00000007357;ENSGALG00000008127;ENSGALG00000025929;ENSGALG00000026590;ENSGALG00000026989;ENSGALG00000037257;ENSGALG00000039102;ENSGALG00000039118;ENSGALG00000040266;ENSGALG00000040320
GO:0008589	regulation of smoothened signaling pathway	6	56	4.96699e-05	0.000493505	ENSGALG00000003324;ENSGALG00000012647;ENSGALG00000032713;ENSGALG00000040266;ENSGALG00000040532;ENSGALG00000042422
GO:0060045	positive regulation of cardiac muscle cell proliferation	4	18	5.08087e-05	0.000503202	ENSGALG00000008253;ENSGALG00000034297;ENSGALG00000040079;ENSGALG00000042422
GO:0072009	nephron epithelium development	7	82	5.12607e-05	0.000506056	ENSGALG00000004386;ENSGALG00000005263;ENSGALG00000016473;ENSGALG00000016680;ENSGALG00000030991;ENSGALG00000032740;ENSGALG00000040266
GO:0032330	regulation of chondrocyte differentiation	5	35	5.30741e-05	0.000520632	ENSGALG00000004386;ENSGALG00000032768;ENSGALG00000035701;ENSGALG00000038540;ENSGALG00000040266
GO:0055017	cardiac muscle tissue growth	5	35	5.30741e-05	0.000520632	ENSGALG00000002886;ENSGALG00000008253;ENSGALG00000034297;ENSGALG00000040079;ENSGALG00000042422
GO:0072197	ureter morphogenesis	3	7	5.5046e-05	0.000538266	ENSGALG00000004386;ENSGALG00000005263;ENSGALG00000009302
GO:0072078	nephron tubule morphogenesis	6	58	6.07277e-05	0.000591951	ENSGALG00000004386;ENSGALG00000005263;ENSGALG00000016473;ENSGALG00000030991;ENSGALG00000032740;ENSGALG00000040266
GO:0060425	lung morphogenesis	5	36	6.10506e-05	0.000593228	ENSGALG00000004386;ENSGALG00000005441;ENSGALG00000025929;ENSGALG00000032713;ENSGALG00000034111
GO:0003206	cardiac chamber morphogenesis	7	85	6.46157e-05	0.000625901	ENSGALG00000002886;ENSGALG00000008253;ENSGALG00000009791;ENSGALG00000034111;ENSGALG00000034297;ENSGALG00000035104;ENSGALG00000040079
GO:0030178	negative regulation of Wnt signaling pathway	8	115	6.49478e-05	0.000627153	ENSGALG00000002886;ENSGALG00000004386;ENSGALG00000007669;ENSGALG00000012290;ENSGALG00000017034;ENSGALG00000040266;ENSGALG00000042077;ENSGALG00000042422
GO:0060840	artery development	6	59	6.69493e-05	0.000642464	ENSGALG00000003324;ENSGALG00000009791;ENSGALG00000016680;ENSGALG00000034111;ENSGALG00000034297;ENSGALG00000040266
GO:0072088	nephron epithelium morphogenesis	6	59	6.69493e-05	0.000642464	ENSGALG00000004386;ENSGALG00000005263;ENSGALG00000016473;ENSGALG00000030991;ENSGALG00000032740;ENSGALG00000040266
GO:0061333	renal tubule morphogenesis	6	60	7.36694e-05	0.000702588	ENSGALG00000004386;ENSGALG00000005263;ENSGALG00000016473;ENSGALG00000030991;ENSGALG00000032740;ENSGALG00000040266
GO:0072028	nephron morphogenesis	6	60	7.36694e-05	0.000702588	ENSGALG00000004386;ENSGALG00000005263;ENSGALG00000016473;ENSGALG00000030991;ENSGALG00000032740;ENSGALG00000040266
GO:0045444	fat cell differentiation	9	151	7.58695e-05	0.000719131	ENSGALG00000005263;ENSGALG00000016680;ENSGALG00000017034;ENSGALG00000027188;ENSGALG00000031534;ENSGALG00000035701;ENSGALG00000038540;ENSGALG00000040079;ENSGALG00000047662
GO:0051961	negative regulation of nervous system development	9	151	7.58695e-05	0.000719131	ENSGALG00000001124;ENSGALG00000004386;ENSGALG00000005263;ENSGALG00000012123;ENSGALG00000012647;ENSGALG00000015305;ENSGALG00000032545;ENSGALG00000040266;ENSGALG00000047662
GO:0055023	positive regulation of cardiac muscle tissue growth	4	20	7.89779e-05	0.000744029	ENSGALG00000008253;ENSGALG00000034297;ENSGALG00000040079;ENSGALG00000042422
GO:0060487	lung epithelial cell differentiation	4	20	7.89779e-05	0.000744029	ENSGALG00000004386;ENSGALG00000005441;ENSGALG00000025929;ENSGALG00000032713
GO:0046632	alpha-beta T cell differentiation	6	61	8.09168e-05	0.000759978	ENSGALG00000007357;ENSGALG00000030932;ENSGALG00000037257;ENSGALG00000039040;ENSGALG00000039102;ENSGALG00000040266
GO:0060041	retina development in camera-type eye	7	89	8.67202e-05	0.000809815	ENSGALG00000001124;ENSGALG00000004386;ENSGALG00000005263;ENSGALG00000009791;ENSGALG00000012123;ENSGALG00000015305;ENSGALG00000016680
GO:0001701	in utero embryonic development	12	270	8.6762e-05	0.000809815	ENSGALG00000005263;ENSGALG00000006968;ENSGALG00000007000;ENSGALG00000012290;ENSGALG00000016316;ENSGALG00000030879;ENSGALG00000034111;ENSGALG00000034118;ENSGALG00000035104;ENSGALG00000035701;ENSGALG00000040079;ENSGALG00000040266
GO:0021520	spinal cord motor neuron cell fate specification	3	8	8.73087e-05	0.000809815	ENSGALG00000009270;ENSGALG00000029393;ENSGALG00000040266
GO:0060742	epithelial cell differentiation involved in prostate gland development	3	8	8.73087e-05	0.000809815	ENSGALG00000007324;ENSGALG00000030879;ENSGALG00000032713
GO:0008406	gonad development	8	120	8.77955e-05	0.000809815	ENSGALG00000002223;ENSGALG00000004386;ENSGALG00000005263;ENSGALG00000007000;ENSGALG00000016473;ENSGALG00000030879;ENSGALG00000031534;ENSGALG00000040079
GO:0048738	cardiac muscle tissue development	8	120	8.77955e-05	0.000809815	ENSGALG00000002886;ENSGALG00000008253;ENSGALG00000009791;ENSGALG00000014645;ENSGALG00000034297;ENSGALG00000035104;ENSGALG00000040079;ENSGALG00000042422
GO:0003007	heart morphogenesis	9	154	8.83153e-05	0.000812186	ENSGALG00000002886;ENSGALG00000004386;ENSGALG00000008253;ENSGALG00000009791;ENSGALG00000034111;ENSGALG00000034297;ENSGALG00000035104;ENSGALG00000035701;ENSGALG00000040079
GO:0043367	CD4-positive, alpha-beta T cell differentiation	5	39	9.06155e-05	0.000830866	ENSGALG00000007357;ENSGALG00000030932;ENSGALG00000037257;ENSGALG00000039040;ENSGALG00000039102
GO:0048469	cell maturation	7	90	9.31136e-05	0.000851246	ENSGALG00000005263;ENSGALG00000006041;ENSGALG00000011635;ENSGALG00000012290;ENSGALG00000025929;ENSGALG00000032713;ENSGALG00000034118
GO:0060479	lung cell differentiation	4	21	9.66663e-05	0.000878526	ENSGALG00000004386;ENSGALG00000005441;ENSGALG00000025929;ENSGALG00000032713
GO:0060740	prostate gland epithelium morphogenesis	4	21	9.66663e-05	0.000878526	ENSGALG00000004386;ENSGALG00000007324;ENSGALG00000030879;ENSGALG00000032713
GO:0002065	columnar/cuboidal epithelial cell differentiation	7	91	9.98858e-05	0.000905124	ENSGALG00000004285;ENSGALG00000007324;ENSGALG00000009791;ENSGALG00000012123;ENSGALG00000025929;ENSGALG00000032545;ENSGALG00000032713
GO:0048844	artery morphogenesis	5	40	0.000102581	0.000926824	ENSGALG00000003324;ENSGALG00000009791;ENSGALG00000016680;ENSGALG00000034111;ENSGALG00000034297
GO:0001667	ameboidal-type cell migration	12	275	0.000103284	0.000930455	ENSGALG00000004386;ENSGALG00000005263;ENSGALG00000007000;ENSGALG00000009791;ENSGALG00000010794;ENSGALG00000012290;ENSGALG00000014645;ENSGALG00000015305;ENSGALG00000031534;ENSGALG00000033083;ENSGALG00000034118;ENSGALG00000036189
GO:0030217	T cell differentiation	9	158	0.000107541	0.000965994	ENSGALG00000007260;ENSGALG00000007357;ENSGALG00000007669;ENSGALG00000008127;ENSGALG00000030932;ENSGALG00000037257;ENSGALG00000039040;ENSGALG00000039102;ENSGALG00000040266
GO:0045137	development of primary sexual characteristics	8	124	0.000110551	0.000990149	ENSGALG00000002223;ENSGALG00000004386;ENSGALG00000005263;ENSGALG00000007000;ENSGALG00000016473;ENSGALG00000030879;ENSGALG00000031534;ENSGALG00000040079
GO:0045844	positive regulation of striated muscle tissue development	5	41	0.000115722	0.00102754	ENSGALG00000008253;ENSGALG00000014645;ENSGALG00000034297;ENSGALG00000040079;ENSGALG00000042422
GO:0048636	positive regulation of muscle organ development	5	41	0.000115722	0.00102754	ENSGALG00000008253;ENSGALG00000014645;ENSGALG00000034297;ENSGALG00000040079;ENSGALG00000042422
GO:0050810	regulation of steroid biosynthetic process	5	41	0.000115722	0.00102754	ENSGALG00000007669;ENSGALG00000009791;ENSGALG00000027188;ENSGALG00000033090;ENSGALG00000047662
GO:0060512	prostate gland morphogenesis	4	22	0.000117065	0.00103648	ENSGALG00000004386;ENSGALG00000007324;ENSGALG00000030879;ENSGALG00000032713
GO:0030099	myeloid cell differentiation	11	237	0.000117628	0.00103849	ENSGALG00000001161;ENSGALG00000007357;ENSGALG00000008127;ENSGALG00000013086;ENSGALG00000025929;ENSGALG00000026590;ENSGALG00000026989;ENSGALG00000030932;ENSGALG00000032740;ENSGALG00000039118;ENSGALG00000040320
GO:0090090	negative regulation of canonical Wnt signaling pathway	7	94	0.000122647	0.00107971	ENSGALG00000002886;ENSGALG00000004386;ENSGALG00000007669;ENSGALG00000012290;ENSGALG00000017034;ENSGALG00000040266;ENSGALG00000042422
GO:0021515	cell differentiation in spinal cord	5	42	0.000130118	0.00113614	ENSGALG00000003965;ENSGALG00000009270;ENSGALG00000029393;ENSGALG00000030353;ENSGALG00000040266
GO:1901863	positive regulation of muscle tissue development	5	42	0.000130118	0.00113614	ENSGALG00000008253;ENSGALG00000014645;ENSGALG00000034297;ENSGALG00000040079;ENSGALG00000042422
GO:0008544	epidermis development	9	162	0.00013016	0.00113614	ENSGALG00000001124;ENSGALG00000004386;ENSGALG00000007324;ENSGALG00000012123;ENSGALG00000026989;ENSGALG00000032584;ENSGALG00000033090;ENSGALG00000034118;ENSGALG00000042422
GO:0003218	cardiac left ventricle formation	2	2	0.000139388	0.0011931	ENSGALG00000008253;ENSGALG00000035104
GO:0060221	retinal rod cell differentiation	2	2	0.000139388	0.0011931	ENSGALG00000004386;ENSGALG00000005263
GO:0060838	lymphatic endothelial cell fate commitment	2	2	0.000139388	0.0011931	ENSGALG00000007000;ENSGALG00000009791
GO:0060929	atrioventricular node cell fate commitment	2	2	0.000139388	0.0011931	ENSGALG00000002886;ENSGALG00000008253
GO:0072289	metanephric nephron tubule formation	2	2	0.000139388	0.0011931	ENSGALG00000004386;ENSGALG00000005263
GO:2000739	regulation of mesenchymal stem cell differentiation	2	2	0.000139388	0.0011931	ENSGALG00000004386;ENSGALG00000032768
GO:2000741	positive regulation of mesenchymal stem cell differentiation	2	2	0.000139388	0.0011931	ENSGALG00000004386;ENSGALG00000032768
GO:0060441	epithelial tube branching involved in lung morphogenesis	4	23	0.000140411	0.00119854	ENSGALG00000004386;ENSGALG00000025929;ENSGALG00000032713;ENSGALG00000034111
GO:0042733	embryonic digit morphogenesis	5	43	0.000145846	0.0012415	ENSGALG00000016473;ENSGALG00000032584;ENSGALG00000034297;ENSGALG00000037695;ENSGALG00000040266
GO:0090130	tissue migration	10	203	0.000148884	0.00126388	ENSGALG00000004386;ENSGALG00000007000;ENSGALG00000009791;ENSGALG00000010794;ENSGALG00000014645;ENSGALG00000015305;ENSGALG00000033083;ENSGALG00000034111;ENSGALG00000034118;ENSGALG00000036189
GO:0040008	regulation of growth	13	331	0.000152418	0.00129033	ENSGALG00000002886;ENSGALG00000004285;ENSGALG00000007357;ENSGALG00000008253;ENSGALG00000009791;ENSGALG00000011635;ENSGALG00000030879;ENSGALG00000032545;ENSGALG00000034297;ENSGALG00000035701;ENSGALG00000037257;ENSGALG00000040079;ENSGALG00000042422
GO:0008206	bile acid metabolic process	4	24	0.00016695	0.0014095	ENSGALG00000002182;ENSGALG00000006968;ENSGALG00000009791;ENSGALG00000047662
GO:0072006	nephron development	7	100	0.000180821	0.00151685	ENSGALG00000004386;ENSGALG00000005263;ENSGALG00000016473;ENSGALG00000016680;ENSGALG00000030991;ENSGALG00000032740;ENSGALG00000040266
GO:0014855	striated muscle cell proliferation	5	45	0.000181629	0.00151685	ENSGALG00000002886;ENSGALG00000008253;ENSGALG00000034297;ENSGALG00000040079;ENSGALG00000042422
GO:0045638	negative regulation of myeloid cell differentiation	5	45	0.000181629	0.00151685	ENSGALG00000025929;ENSGALG00000026590;ENSGALG00000026989;ENSGALG00000039118;ENSGALG00000040320
GO:0051145	smooth muscle cell differentiation	5	45	0.000181629	0.00151685	ENSGALG00000004386;ENSGALG00000005351;ENSGALG00000007260;ENSGALG00000034111;ENSGALG00000034297
GO:0060579	ventral spinal cord interneuron fate commitment	3	10	0.000183857	0.0015272	ENSGALG00000003965;ENSGALG00000030353;ENSGALG00000040266
GO:0060581	cell fate commitment involved in pattern specification	3	10	0.000183857	0.0015272	ENSGALG00000003965;ENSGALG00000030353;ENSGALG00000040266
GO:0060993	kidney morphogenesis	6	71	0.000189421	0.0015692	ENSGALG00000004386;ENSGALG00000005263;ENSGALG00000016473;ENSGALG00000030991;ENSGALG00000032740;ENSGALG00000040266
GO:0021543	pallium development	7	101	0.000192387	0.0015895	ENSGALG00000001124;ENSGALG00000009302;ENSGALG00000009791;ENSGALG00000012123;ENSGALG00000015305;ENSGALG00000016431;ENSGALG00000040266
GO:0001709	cell fate determination	4	25	0.000196931	0.00162271	ENSGALG00000003324;ENSGALG00000009791;ENSGALG00000012123;ENSGALG00000034297
GO:0001649	osteoblast differentiation	8	135	0.000199426	0.0016389	ENSGALG00000004274;ENSGALG00000004386;ENSGALG00000005263;ENSGALG00000007324;ENSGALG00000008135;ENSGALG00000035701;ENSGALG00000040266;ENSGALG00000042422
GO:0035050	embryonic heart tube development	5	46	0.000201853	0.00165007	ENSGALG00000002886;ENSGALG00000034118;ENSGALG00000034297;ENSGALG00000035104;ENSGALG00000035701
GO:0035710	CD4-positive, alpha-beta T cell activation	5	46	0.000201853	0.00165007	ENSGALG00000007357;ENSGALG00000030932;ENSGALG00000037257;ENSGALG00000039040;ENSGALG00000039102
GO:0001657	ureteric bud development	6	72	0.000204649	0.00166851	ENSGALG00000004386;ENSGALG00000005263;ENSGALG00000016473;ENSGALG00000032740;ENSGALG00000035701;ENSGALG00000040266
GO:0019827	stem cell population maintenance	7	103	0.000217313	0.0017671	ENSGALG00000003324;ENSGALG00000004386;ENSGALG00000007324;ENSGALG00000008127;ENSGALG00000009791;ENSGALG00000015305;ENSGALG00000017034
GO:0033146	regulation of intracellular estrogen receptor signaling pathway	4	26	0.000230606	0.00186629	ENSGALG00000007324;ENSGALG00000015008;ENSGALG00000030879;ENSGALG00000032713
GO:0033002	muscle cell proliferation	7	104	0.000230719	0.00186629	ENSGALG00000002886;ENSGALG00000008253;ENSGALG00000013568;ENSGALG00000014645;ENSGALG00000034297;ENSGALG00000040079;ENSGALG00000042422
GO:0021987	cerebral cortex development	6	74	0.000237994	0.00190518	ENSGALG00000001124;ENSGALG00000009302;ENSGALG00000012123;ENSGALG00000015305;ENSGALG00000016431;ENSGALG00000040266
GO:0042476	odontogenesis	6	74	0.000237994	0.00190518	ENSGALG00000007324;ENSGALG00000016473;ENSGALG00000030932;ENSGALG00000035104;ENSGALG00000037695;ENSGALG00000040266
GO:0072163	mesonephric epithelium development	6	74	0.000237994	0.00190518	ENSGALG00000004386;ENSGALG00000005263;ENSGALG00000016473;ENSGALG00000032740;ENSGALG00000035701;ENSGALG00000040266
GO:0072164	mesonephric tubule development	6	74	0.000237994	0.00190518	ENSGALG00000004386;ENSGALG00000005263;ENSGALG00000016473;ENSGALG00000032740;ENSGALG00000035701;ENSGALG00000040266
GO:0098727	maintenance of cell number	7	105	0.000244784	0.00195448	ENSGALG00000003324;ENSGALG00000004386;ENSGALG00000007324;ENSGALG00000008127;ENSGALG00000009791;ENSGALG00000015305;ENSGALG00000017034
GO:0048644	muscle organ morphogenesis	5	48	0.000247407	0.00197033	ENSGALG00000002886;ENSGALG00000009791;ENSGALG00000031534;ENSGALG00000035104;ENSGALG00000040079
GO:0002070	epithelial cell maturation	3	11	0.000250612	0.00198562	ENSGALG00000011635;ENSGALG00000025929;ENSGALG00000032713
GO:0048484	enteric nervous system development	3	11	0.000250612	0.00198562	ENSGALG00000005263;ENSGALG00000012290;ENSGALG00000037257
GO:0050768	negative regulation of neurogenesis	8	140	0.000255828	0.0020195	ENSGALG00000001124;ENSGALG00000004386;ENSGALG00000005263;ENSGALG00000012123;ENSGALG00000015305;ENSGALG00000032545;ENSGALG00000040266;ENSGALG00000047662
GO:0008584	male gonad development	6	75	0.000256196	0.0020195	ENSGALG00000002223;ENSGALG00000004386;ENSGALG00000005263;ENSGALG00000030879;ENSGALG00000031534;ENSGALG00000040079
GO:0055010	ventricular cardiac muscle tissue morphogenesis	4	27	0.000268234	0.00210901	ENSGALG00000002886;ENSGALG00000009791;ENSGALG00000035104;ENSGALG00000040079
GO:0001756	somitogenesis	5	49	0.000272919	0.00213499	ENSGALG00000010794;ENSGALG00000026790;ENSGALG00000034111;ENSGALG00000035701;ENSGALG00000039040
GO:0072091	regulation of stem cell proliferation	5	49	0.000272919	0.00213499	ENSGALG00000012123;ENSGALG00000012290;ENSGALG00000015305;ENSGALG00000034118;ENSGALG00000040266
GO:0046546	development of primary male sexual characteristics	6	76	0.000275475	0.00214954	ENSGALG00000002223;ENSGALG00000004386;ENSGALG00000005263;ENSGALG00000030879;ENSGALG00000031534;ENSGALG00000040079
GO:0030522	intracellular receptor signaling pathway	8	142	0.000281768	0.00219311	ENSGALG00000002182;ENSGALG00000007000;ENSGALG00000007324;ENSGALG00000015008;ENSGALG00000030879;ENSGALG00000032713;ENSGALG00000033090;ENSGALG00000040730
GO:0061035	regulation of cartilage development	5	50	0.00030038	0.0023321	ENSGALG00000004386;ENSGALG00000032768;ENSGALG00000035701;ENSGALG00000038540;ENSGALG00000040266
GO:0030098	lymphocyte differentiation	10	222	0.000307016	0.00237764	ENSGALG00000007260;ENSGALG00000007357;ENSGALG00000007669;ENSGALG00000008127;ENSGALG00000013086;ENSGALG00000030932;ENSGALG00000037257;ENSGALG00000039040;ENSGALG00000039102;ENSGALG00000040266
GO:0043542	endothelial cell migration	8	144	0.000309821	0.00239337	ENSGALG00000007000;ENSGALG00000009791;ENSGALG00000010794;ENSGALG00000014645;ENSGALG00000015305;ENSGALG00000033083;ENSGALG00000034118;ENSGALG00000036189
GO:0003279	cardiac septum development	6	78	0.000317445	0.00244006	ENSGALG00000002886;ENSGALG00000008253;ENSGALG00000009791;ENSGALG00000034297;ENSGALG00000035104;ENSGALG00000040079
GO:0006694	steroid biosynthetic process	6	78	0.000317445	0.00244006	ENSGALG00000006968;ENSGALG00000007669;ENSGALG00000009791;ENSGALG00000027188;ENSGALG00000033090;ENSGALG00000047662
GO:0003205	cardiac chamber development	7	110	0.000325843	0.0024984	ENSGALG00000002886;ENSGALG00000008253;ENSGALG00000009791;ENSGALG00000034111;ENSGALG00000034297;ENSGALG00000035104;ENSGALG00000040079
GO:0110110	positive regulation of animal organ morphogenesis	5	51	0.000329886	0.00250262	ENSGALG00000004386;ENSGALG00000005263;ENSGALG00000030879;ENSGALG00000032740;ENSGALG00000033090
GO:0003214	cardiac left ventricle morphogenesis	3	12	0.000331254	0.00250262	ENSGALG00000008253;ENSGALG00000034111;ENSGALG00000035104
GO:0021542	dentate gyrus development	3	12	0.000331254	0.00250262	ENSGALG00000009302;ENSGALG00000009791;ENSGALG00000015305
GO:0042693	muscle cell fate commitment	3	12	0.000331254	0.00250262	ENSGALG00000002886;ENSGALG00000008253;ENSGALG00000034297
GO:0048557	embryonic digestive tract morphogenesis	3	12	0.000331254	0.00250262	ENSGALG00000034111;ENSGALG00000037257;ENSGALG00000040266
GO:0060841	venous blood vessel development	3	12	0.000331254	0.00250262	ENSGALG00000002886;ENSGALG00000009791;ENSGALG00000034111
GO:1905332	positive regulation of morphogenesis of an epithelium	4	29	0.0003564	0.00268604	ENSGALG00000004386;ENSGALG00000005263;ENSGALG00000030879;ENSGALG00000032740
GO:0045445	myoblast differentiation	5	52	0.000361536	0.00271152	ENSGALG00000004386;ENSGALG00000005263;ENSGALG00000014645;ENSGALG00000030237;ENSGALG00000034297
GO:0072171	mesonephric tubule morphogenesis	5	52	0.000361536	0.00271152	ENSGALG00000004386;ENSGALG00000005263;ENSGALG00000016473;ENSGALG00000032740;ENSGALG00000040266
GO:0046631	alpha-beta T cell activation	6	80	0.000364271	0.00272542	ENSGALG00000007357;ENSGALG00000030932;ENSGALG00000037257;ENSGALG00000039040;ENSGALG00000039102;ENSGALG00000040266
GO:0003231	cardiac ventricle development	6	81	0.000389625	0.00290807	ENSGALG00000002886;ENSGALG00000008253;ENSGALG00000009791;ENSGALG00000034111;ENSGALG00000035104;ENSGALG00000040079
GO:0060443	mammary gland morphogenesis	4	30	0.000407471	0.00297461	ENSGALG00000030879;ENSGALG00000033090;ENSGALG00000034297;ENSGALG00000040266
GO:1902895	positive regulation of pri-miRNA transcription by RNA polymerase II	4	30	0.000407471	0.00297461	ENSGALG00000007669;ENSGALG00000008127;ENSGALG00000033083;ENSGALG00000035701
GO:0030334	regulation of cell migration	16	517	0.000408062	0.00297461	ENSGALG00000004274;ENSGALG00000004386;ENSGALG00000007000;ENSGALG00000008127;ENSGALG00000008253;ENSGALG00000009791;ENSGALG00000010794;ENSGALG00000012123;ENSGALG00000013568;ENSGALG00000014645;ENSGALG00000015305;ENSGALG00000026989;ENSGALG00000032545;ENSGALG00000033083;ENSGALG00000034111;ENSGALG00000036189
GO:0003221	right ventricular cardiac muscle tissue morphogenesis	2	3	0.000414906	0.00297461	ENSGALG00000002886;ENSGALG00000040079
GO:0003292	cardiac septum cell differentiation	2	3	0.000414906	0.00297461	ENSGALG00000002886;ENSGALG00000008253
GO:0036023	embryonic skeletal limb joint morphogenesis	2	3	0.000414906	0.00297461	ENSGALG00000016473;ENSGALG00000037695
GO:0045617	negative regulation of keratinocyte differentiation	2	3	0.000414906	0.00297461	ENSGALG00000007324;ENSGALG00000026989
GO:0055005	ventricular cardiac myofibril assembly	2	3	0.000414906	0.00297461	ENSGALG00000002886;ENSGALG00000009791
GO:0060086	circadian temperature homeostasis	2	3	0.000414906	0.00297461	ENSGALG00000007669;ENSGALG00000047662
GO:0060922	atrioventricular node cell differentiation	2	3	0.000414906	0.00297461	ENSGALG00000002886;ENSGALG00000008253
GO:0060927	cardiac pacemaker cell fate commitment	2	3	0.000414906	0.00297461	ENSGALG00000002886;ENSGALG00000008253
GO:0060928	atrioventricular node cell development	2	3	0.000414906	0.00297461	ENSGALG00000002886;ENSGALG00000008253
GO:0061113	pancreas morphogenesis	2	3	0.000414906	0.00297461	ENSGALG00000002182;ENSGALG00000009791
GO:0072034	renal vesicle induction	2	3	0.000414906	0.00297461	ENSGALG00000004386;ENSGALG00000005263
GO:0072190	ureter urothelium development	2	3	0.000414906	0.00297461	ENSGALG00000004386;ENSGALG00000016473
GO:0072268	pattern specification involved in metanephros development	2	3	0.000414906	0.00297461	ENSGALG00000016473;ENSGALG00000030991
GO:1901203	positive regulation of extracellular matrix assembly	2	3	0.000414906	0.00297461	ENSGALG00000004386;ENSGALG00000035701
GO:0007379	segment specification	3	13	0.0004269	0.00301623	ENSGALG00000010794;ENSGALG00000016473;ENSGALG00000030991
GO:0021514	ventral spinal cord interneuron differentiation	3	13	0.0004269	0.00301623	ENSGALG00000003965;ENSGALG00000030353;ENSGALG00000040266
GO:0021978	telencephalon regionalization	3	13	0.0004269	0.00301623	ENSGALG00000001124;ENSGALG00000009302;ENSGALG00000012123
GO:0042474	middle ear morphogenesis	3	13	0.0004269	0.00301623	ENSGALG00000003324;ENSGALG00000016473;ENSGALG00000037695
GO:0090190	positive regulation of branching involved in ureteric bud morphogenesis	3	13	0.0004269	0.00301623	ENSGALG00000004386;ENSGALG00000005263;ENSGALG00000032740
GO:0010594	regulation of endothelial cell migration	7	115	0.000427164	0.00301623	ENSGALG00000007000;ENSGALG00000009791;ENSGALG00000010794;ENSGALG00000014645;ENSGALG00000015305;ENSGALG00000033083;ENSGALG00000036189
GO:0048638	regulation of developmental growth	9	190	0.000427543	0.00301623	ENSGALG00000002886;ENSGALG00000008253;ENSGALG00000009791;ENSGALG00000030879;ENSGALG00000032545;ENSGALG00000034297;ENSGALG00000037257;ENSGALG00000040079;ENSGALG00000042422
GO:0019218	regulation of steroid metabolic process	5	54	0.000431669	0.00303593	ENSGALG00000007669;ENSGALG00000009791;ENSGALG00000027188;ENSGALG00000033090;ENSGALG00000047662
GO:0010941	regulation of cell death	22	853	0.000432301	0.00303593	ENSGALG00000002886;ENSGALG00000004386;ENSGALG00000005263;ENSGALG00000007324;ENSGALG00000007357;ENSGALG00000007669;ENSGALG00000010971;ENSGALG00000012290;ENSGALG00000015305;ENSGALG00000016473;ENSGALG00000016680;ENSGALG00000016774;ENSGALG00000017034;ENSGALG00000025929;ENSGALG00000030879;ENSGALG00000032577;ENSGALG00000032584;ENSGALG00000032713;ENSGALG00000033090;ENSGALG00000035701;ENSGALG00000040079;…
GO:0030850	prostate gland development	4	31	0.000463562	0.00324074	ENSGALG00000004386;ENSGALG00000007324;ENSGALG00000030879;ENSGALG00000032713
GO:0060428	lung epithelium development	4	31	0.000463562	0.00324074	ENSGALG00000004386;ENSGALG00000005441;ENSGALG00000025929;ENSGALG00000032713
GO:0001942	hair follicle development	5	55	0.000470357	0.00328082	ENSGALG00000001124;ENSGALG00000004386;ENSGALG00000007324;ENSGALG00000032584;ENSGALG00000034118
GO:0034101	erythrocyte homeostasis	6	84	0.000474043	0.00329908	ENSGALG00000007357;ENSGALG00000008127;ENSGALG00000013086;ENSGALG00000025929;ENSGALG00000026590;ENSGALG00000037619
GO:0007166	cell surface receptor signaling pathway	33	1547	0.000487119	0.00338246	ENSGALG00000002886;ENSGALG00000003282;ENSGALG00000003324;ENSGALG00000004285;ENSGALG00000004386;ENSGALG00000004598;ENSGALG00000006968;ENSGALG00000007260;ENSGALG00000007324;ENSGALG00000007357;ENSGALG00000007669;ENSGALG00000008127;ENSGALG00000012123;ENSGALG00000012290;ENSGALG00000012647;ENSGALG00000013568;ENSGALG00000016680;ENSGALG00000017034;ENSGALG00000027188;ENSGALG00000030879;ENSGALG00000031534;…
GO:0007369	gastrulation	7	118	0.00049912	0.00345803	ENSGALG00000004285;ENSGALG00000006968;ENSGALG00000016473;ENSGALG00000033083;ENSGALG00000034111;ENSGALG00000035104;ENSGALG00000035701
GO:0003197	endocardial cushion development	4	32	0.000524946	0.00359664	ENSGALG00000004386;ENSGALG00000008253;ENSGALG00000034111;ENSGALG00000034297
GO:0035019	somatic stem cell population maintenance	4	32	0.000524946	0.00359664	ENSGALG00000004386;ENSGALG00000007324;ENSGALG00000008127;ENSGALG00000015305
GO:0040019	positive regulation of embryonic development	4	32	0.000524946	0.00359664	ENSGALG00000004386;ENSGALG00000016473;ENSGALG00000026790;ENSGALG00000030879
GO:0048701	embryonic cranial skeleton morphogenesis	4	32	0.000524946	0.00359664	ENSGALG00000003324;ENSGALG00000016431;ENSGALG00000035701;ENSGALG00000040266
GO:2000648	positive regulation of stem cell proliferation	4	32	0.000524946	0.00359664	ENSGALG00000012123;ENSGALG00000012290;ENSGALG00000015305;ENSGALG00000040266
GO:0006338	chromatin remodeling	6	86	0.000537801	0.00362603	ENSGALG00000004386;ENSGALG00000006968;ENSGALG00000007324;ENSGALG00000008135;ENSGALG00000011254;ENSGALG00000032713
GO:0072089	stem cell proliferation	6	86	0.000537801	0.00362603	ENSGALG00000012123;ENSGALG00000012290;ENSGALG00000015305;ENSGALG00000032768;ENSGALG00000034118;ENSGALG00000040266
GO:0002053	positive regulation of mesenchymal cell proliferation	3	14	0.000538624	0.00362603	ENSGALG00000003324;ENSGALG00000004386;ENSGALG00000034111
GO:0002704	negative regulation of leukocyte mediated immunity	3	14	0.000538624	0.00362603	ENSGALG00000007357;ENSGALG00000008127;ENSGALG00000034111
GO:0003215	cardiac right ventricle morphogenesis	3	14	0.000538624	0.00362603	ENSGALG00000002886;ENSGALG00000035104;ENSGALG00000040079
GO:0060561	apoptotic process involved in morphogenesis	3	14	0.000538624	0.00362603	ENSGALG00000002886;ENSGALG00000008127;ENSGALG00000033090
GO:0061213	positive regulation of mesonephros development	3	14	0.000538624	0.00362603	ENSGALG00000004386;ENSGALG00000005263;ENSGALG00000032740
GO:0072234	metanephric nephron tubule development	3	14	0.000538624	0.00362603	ENSGALG00000004386;ENSGALG00000005263;ENSGALG00000016473
GO:0022404	molting cycle process	5	57	0.000555507	0.00372347	ENSGALG00000001124;ENSGALG00000004386;ENSGALG00000007324;ENSGALG00000032584;ENSGALG00000034118
GO:0022405	hair cycle process	5	57	0.000555507	0.00372347	ENSGALG00000001124;ENSGALG00000004386;ENSGALG00000007324;ENSGALG00000032584;ENSGALG00000034118
GO:0010632	regulation of epithelial cell migration	8	158	0.000576779	0.00385768	ENSGALG00000004386;ENSGALG00000007000;ENSGALG00000009791;ENSGALG00000010794;ENSGALG00000014645;ENSGALG00000015305;ENSGALG00000033083;ENSGALG00000036189
GO:0051270	regulation of cellular component movement	17	588	0.00058352	0.00389433	ENSGALG00000004274;ENSGALG00000004386;ENSGALG00000007000;ENSGALG00000007357;ENSGALG00000008127;ENSGALG00000008253;ENSGALG00000009791;ENSGALG00000010794;ENSGALG00000012123;ENSGALG00000013568;ENSGALG00000014645;ENSGALG00000015305;ENSGALG00000026989;ENSGALG00000032545;ENSGALG00000033083;ENSGALG00000034111;ENSGALG00000036189
GO:0045446	endothelial cell differentiation	5	58	0.000602185	0.00401024	ENSGALG00000007000;ENSGALG00000009791;ENSGALG00000033083;ENSGALG00000034118;ENSGALG00000034907
GO:0002695	negative regulation of leukocyte activation	6	88	0.000608037	0.00404051	ENSGALG00000007357;ENSGALG00000008127;ENSGALG00000034111;ENSGALG00000037257;ENSGALG00000040266;ENSGALG00000047662
GO:0010631	epithelial cell migration	9	200	0.000620045	0.00411145	ENSGALG00000004386;ENSGALG00000007000;ENSGALG00000009791;ENSGALG00000010794;ENSGALG00000014645;ENSGALG00000015305;ENSGALG00000033083;ENSGALG00000034118;ENSGALG00000036189
GO:0090132	epithelium migration	9	201	0.000642675	0.00425239	ENSGALG00000004386;ENSGALG00000007000;ENSGALG00000009791;ENSGALG00000010794;ENSGALG00000014645;ENSGALG00000015305;ENSGALG00000033083;ENSGALG00000034118;ENSGALG00000036189
GO:0001838	embryonic epithelial tube formation	6	89	0.000645723	0.00426343	ENSGALG00000001124;ENSGALG00000004386;ENSGALG00000005263;ENSGALG00000016473;ENSGALG00000030991;ENSGALG00000035104
GO:0098773	skin epidermis development	5	59	0.000651744	0.004294	ENSGALG00000001124;ENSGALG00000004386;ENSGALG00000007324;ENSGALG00000032584;ENSGALG00000034118
GO:0009880	embryonic pattern specification	4	34	0.000664694	0.00432376	ENSGALG00000008135;ENSGALG00000010794;ENSGALG00000035701;ENSGALG00000039118
GO:0030520	intracellular estrogen receptor signaling pathway	4	34	0.000664694	0.00432376	ENSGALG00000007324;ENSGALG00000015008;ENSGALG00000030879;ENSGALG00000032713
GO:0045686	negative regulation of glial cell differentiation	3	15	0.000667455	0.00432376	ENSGALG00000015305;ENSGALG00000032545;ENSGALG00000047662
GO:0046639	negative regulation of alpha-beta T cell differentiation	3	15	0.000667455	0.00432376	ENSGALG00000007357;ENSGALG00000037257;ENSGALG00000040266
GO:0060438	trachea development	3	15	0.000667455	0.00432376	ENSGALG00000004386;ENSGALG00000025929;ENSGALG00000034111
GO:0060749	mammary gland alveolus development	3	15	0.000667455	0.00432376	ENSGALG00000025929;ENSGALG00000030879;ENSGALG00000034111
GO:0061377	mammary gland lobule development	3	15	0.000667455	0.00432376	ENSGALG00000025929;ENSGALG00000030879;ENSGALG00000034111
GO:0072087	renal vesicle development	3	15	0.000667455	0.00432376	ENSGALG00000004386;ENSGALG00000005263;ENSGALG00000016473
GO:0045667	regulation of osteoblast differentiation	6	90	0.000685195	0.0044294	ENSGALG00000004274;ENSGALG00000004386;ENSGALG00000007324;ENSGALG00000035701;ENSGALG00000040266;ENSGALG00000042422
GO:0033500	carbohydrate homeostasis	7	125	0.000704862	0.00453755	ENSGALG00000004285;ENSGALG00000006968;ENSGALG00000012123;ENSGALG00000016680;ENSGALG00000017034;ENSGALG00000032713;ENSGALG00000047662
GO:0042593	glucose homeostasis	7	125	0.000704862	0.00453755	ENSGALG00000004285;ENSGALG00000006968;ENSGALG00000012123;ENSGALG00000016680;ENSGALG00000017034;ENSGALG00000032713;ENSGALG00000047662
GO:0042110	T cell activation	10	247	0.000709562	0.00455831	ENSGALG00000007260;ENSGALG00000007357;ENSGALG00000007669;ENSGALG00000008127;ENSGALG00000030932;ENSGALG00000035701;ENSGALG00000037257;ENSGALG00000039040;ENSGALG00000039102;ENSGALG00000040266
GO:0007167	enzyme linked receptor protein signaling pathway	17	599	0.000718476	0.004606	ENSGALG00000003282;ENSGALG00000004285;ENSGALG00000004386;ENSGALG00000006968;ENSGALG00000007260;ENSGALG00000007669;ENSGALG00000008127;ENSGALG00000013568;ENSGALG00000016680;ENSGALG00000017034;ENSGALG00000027188;ENSGALG00000030879;ENSGALG00000031534;ENSGALG00000033083;ENSGALG00000035701;ENSGALG00000036189;ENSGALG00000036728
GO:0007267	cell-cell signaling	20	769	0.00072677	0.00464952	ENSGALG00000002886;ENSGALG00000004285;ENSGALG00000004386;ENSGALG00000004598;ENSGALG00000006968;ENSGALG00000007324;ENSGALG00000007669;ENSGALG00000008253;ENSGALG00000012290;ENSGALG00000015305;ENSGALG00000016680;ENSGALG00000017034;ENSGALG00000025929;ENSGALG00000027188;ENSGALG00000032545;ENSGALG00000032713;ENSGALG00000040266;ENSGALG00000042077;ENSGALG00000042422;ENSGALG00000047662
GO:2000145	regulation of cell motility	16	546	0.00073779	0.00471027	ENSGALG00000004274;ENSGALG00000004386;ENSGALG00000007000;ENSGALG00000008127;ENSGALG00000008253;ENSGALG00000009791;ENSGALG00000010794;ENSGALG00000012123;ENSGALG00000013568;ENSGALG00000014645;ENSGALG00000015305;ENSGALG00000026989;ENSGALG00000032545;ENSGALG00000033083;ENSGALG00000034111;ENSGALG00000036189
GO:0030858	positive regulation of epithelial cell differentiation	4	35	0.000743612	0.00472791	ENSGALG00000004386;ENSGALG00000012123;ENSGALG00000033083;ENSGALG00000033090
GO:0090183	regulation of kidney development	4	35	0.000743612	0.00472791	ENSGALG00000004386;ENSGALG00000005263;ENSGALG00000016473;ENSGALG00000032740
GO:0042692	muscle cell differentiation	9	206	0.000766206	0.00485806	ENSGALG00000002886;ENSGALG00000004386;ENSGALG00000005351;ENSGALG00000007260;ENSGALG00000008253;ENSGALG00000009791;ENSGALG00000014645;ENSGALG00000034111;ENSGALG00000034297
GO:0010721	negative regulation of cell development	8	165	0.000767228	0.00485806	ENSGALG00000001124;ENSGALG00000004386;ENSGALG00000005263;ENSGALG00000012123;ENSGALG00000015305;ENSGALG00000032545;ENSGALG00000040266;ENSGALG00000047662
GO:0001764	neuron migration	6	92	0.000769729	0.00486393	ENSGALG00000007000;ENSGALG00000008135;ENSGALG00000008941;ENSGALG00000012123;ENSGALG00000030353;ENSGALG00000032545
GO:0002052	positive regulation of neuroblast proliferation	3	16	0.000814379	0.00499298	ENSGALG00000012123;ENSGALG00000012290;ENSGALG00000040266
GO:0006699	bile acid biosynthetic process	3	16	0.000814379	0.00499298	ENSGALG00000006968;ENSGALG00000009791;ENSGALG00000047662
GO:0010002	cardioblast differentiation	3	16	0.000814379	0.00499298	ENSGALG00000002886;ENSGALG00000008253;ENSGALG00000034297
GO:0048745	smooth muscle tissue development	3	16	0.000814379	0.00499298	ENSGALG00000004386;ENSGALG00000009791;ENSGALG00000016473
GO:0072170	metanephric tubule development	3	16	0.000814379	0.00499298	ENSGALG00000004386;ENSGALG00000005263;ENSGALG00000016473
GO:0090189	regulation of branching involved in ureteric bud morphogenesis	3	16	0.000814379	0.00499298	ENSGALG00000004386;ENSGALG00000005263;ENSGALG00000032740
GO:0002887	negative regulation of myeloid leukocyte mediated immunity	2	4	0.000823353	0.00499298	ENSGALG00000008127;ENSGALG00000034111
GO:0003162	atrioventricular node development	2	4	0.000823353	0.00499298	ENSGALG00000002886;ENSGALG00000008253
GO:0003164	His-Purkinje system development	2	4	0.000823353	0.00499298	ENSGALG00000002886;ENSGALG00000008253
GO:0003166	bundle of His development	2	4	0.000823353	0.00499298	ENSGALG00000002886;ENSGALG00000008253
GO:0021615	glossopharyngeal nerve morphogenesis	2	4	0.000823353	0.00499298	ENSGALG00000023420;ENSGALG00000043219
GO:0036022	limb joint morphogenesis	2	4	0.000823353	0.00499298	ENSGALG00000016473;ENSGALG00000037695
GO:0043301	negative regulation of leukocyte degranulation	2	4	0.000823353	0.00499298	ENSGALG00000008127;ENSGALG00000034111
GO:0045629	negative regulation of T-helper 2 cell differentiation	2	4	0.000823353	0.00499298	ENSGALG00000007357;ENSGALG00000037257
GO:0048866	stem cell fate specification	2	4	0.000823353	0.00499298	ENSGALG00000004386;ENSGALG00000034118
GO:0060214	endocardium formation	2	4	0.000823353	0.00499298	ENSGALG00000009791;ENSGALG00000034118
GO:0060232	delamination	2	4	0.000823353	0.00499298	ENSGALG00000004386;ENSGALG00000008127
GO:0060932	His-Purkinje system cell differentiation	2	4	0.000823353	0.00499298	ENSGALG00000002886;ENSGALG00000008253
GO:0072174	metanephric tubule formation	2	4	0.000823353	0.00499298	ENSGALG00000004386;ENSGALG00000005263
GO:0097070	ductus arteriosus closure	2	4	0.000823353	0.00499298	ENSGALG00000016680;ENSGALG00000034111
GO:0001947	heart looping	4	36	0.000828932	0.00499298	ENSGALG00000002886;ENSGALG00000034297;ENSGALG00000035104;ENSGALG00000035701
GO:0010596	negative regulation of endothelial cell migration	4	36	0.000828932	0.00499298	ENSGALG00000007000;ENSGALG00000010794;ENSGALG00000014645;ENSGALG00000036189
GO:0045685	regulation of glial cell differentiation	4	36	0.000828932	0.00499298	ENSGALG00000015305;ENSGALG00000030353;ENSGALG00000032545;ENSGALG00000047662
GO:2000736	regulation of stem cell differentiation	4	36	0.000828932	0.00499298	ENSGALG00000002886;ENSGALG00000004386;ENSGALG00000008253;ENSGALG00000032768
GO:0046661	male sex differentiation	6	94	0.000862107	0.00518271	ENSGALG00000002223;ENSGALG00000004386;ENSGALG00000005263;ENSGALG00000030879;ENSGALG00000031534;ENSGALG00000040079
GO:0043067	regulation of programmed cell death	20	783	0.000908988	0.00545393	ENSGALG00000002886;ENSGALG00000004386;ENSGALG00000005263;ENSGALG00000007324;ENSGALG00000007357;ENSGALG00000007669;ENSGALG00000010971;ENSGALG00000012290;ENSGALG00000015305;ENSGALG00000016473;ENSGALG00000016680;ENSGALG00000017034;ENSGALG00000025929;ENSGALG00000030879;ENSGALG00000032577;ENSGALG00000032584;ENSGALG00000032713;ENSGALG00000033090;ENSGALG00000035701;ENSGALG00000040266
GO:0050866	negative regulation of cell activation	6	96	0.000962812	0.00575452	ENSGALG00000007357;ENSGALG00000008127;ENSGALG00000034111;ENSGALG00000037257;ENSGALG00000040266;ENSGALG00000047662
GO:0072175	epithelial tube formation	6	96	0.000962812	0.00575452	ENSGALG00000001124;ENSGALG00000004386;ENSGALG00000005263;ENSGALG00000016473;ENSGALG00000030991;ENSGALG00000035104
GO:0030111	regulation of Wnt signaling pathway	9	213	0.00097108	0.00579273	ENSGALG00000002886;ENSGALG00000004386;ENSGALG00000006968;ENSGALG00000007669;ENSGALG00000012290;ENSGALG00000017034;ENSGALG00000040266;ENSGALG00000042077;ENSGALG00000042422
GO:0061217	regulation of mesonephros development	3	17	0.000980342	0.00581431	ENSGALG00000004386;ENSGALG00000005263;ENSGALG00000032740
GO:0072243	metanephric nephron epithelium development	3	17	0.000980342	0.00581431	ENSGALG00000004386;ENSGALG00000005263;ENSGALG00000016473
GO:1905209	positive regulation of cardiocyte differentiation	3	17	0.000980342	0.00581431	ENSGALG00000002886;ENSGALG00000008253;ENSGALG00000014645
GO:0008219	cell death	24	1030	0.000995564	0.00589328	ENSGALG00000002886;ENSGALG00000004386;ENSGALG00000005263;ENSGALG00000007324;ENSGALG00000007357;ENSGALG00000007669;ENSGALG00000008127;ENSGALG00000010971;ENSGALG00000012290;ENSGALG00000015305;ENSGALG00000016473;ENSGALG00000016680;ENSGALG00000016774;ENSGALG00000017034;ENSGALG00000025929;ENSGALG00000030879;ENSGALG00000032577;ENSGALG00000032584;ENSGALG00000032713;ENSGALG00000033090;ENSGALG00000035701;…
GO:0003158	endothelium development	5	65	0.00101597	0.00596871	ENSGALG00000007000;ENSGALG00000009791;ENSGALG00000033083;ENSGALG00000034118;ENSGALG00000034907
GO:0061053	somite development	5	65	0.00101597	0.00596871	ENSGALG00000010794;ENSGALG00000026790;ENSGALG00000034111;ENSGALG00000035701;ENSGALG00000039040
GO:0055008	cardiac muscle tissue morphogenesis	4	38	0.0010199	0.00596871	ENSGALG00000002886;ENSGALG00000009791;ENSGALG00000035104;ENSGALG00000040079
GO:0060042	retina morphogenesis in camera-type eye	4	38	0.0010199	0.00596871	ENSGALG00000004386;ENSGALG00000005263;ENSGALG00000009791;ENSGALG00000016680
GO:0060688	regulation of morphogenesis of a branching structure	4	38	0.0010199	0.00596871	ENSGALG00000004386;ENSGALG00000005263;ENSGALG00000030879;ENSGALG00000032740
GO:0061371	determination of heart left/right asymmetry	4	38	0.0010199	0.00596871	ENSGALG00000002886;ENSGALG00000034297;ENSGALG00000035104;ENSGALG00000035701
GO:0042303	molting cycle	5	66	0.00108891	0.00634853	ENSGALG00000001124;ENSGALG00000004386;ENSGALG00000007324;ENSGALG00000032584;ENSGALG00000034118
GO:0042633	hair cycle	5	66	0.00108891	0.00634853	ENSGALG00000001124;ENSGALG00000004386;ENSGALG00000007324;ENSGALG00000032584;ENSGALG00000034118
GO:0055006	cardiac cell development	4	39	0.0011261	0.00655301	ENSGALG00000002886;ENSGALG00000008253;ENSGALG00000009791;ENSGALG00000012290
GO:0007568	aging	6	99	0.00113056	0.00656661	ENSGALG00000007324;ENSGALG00000007357;ENSGALG00000008127;ENSGALG00000011635;ENSGALG00000016431;ENSGALG00000034297
GO:0010565	regulation of cellular ketone metabolic process	5	67	0.00116566	0.00672334	ENSGALG00000004386;ENSGALG00000007669;ENSGALG00000009791;ENSGALG00000027188;ENSGALG00000047662
GO:0003148	outflow tract septum morphogenesis	3	18	0.00116625	0.00672334	ENSGALG00000002886;ENSGALG00000034297;ENSGALG00000040079
GO:0014014	negative regulation of gliogenesis	3	18	0.00116625	0.00672334	ENSGALG00000015305;ENSGALG00000032545;ENSGALG00000047662
GO:0097150	neuronal stem cell population maintenance	3	18	0.00116625	0.00672334	ENSGALG00000003324;ENSGALG00000009791;ENSGALG00000017034
GO:0010817	regulation of hormone levels	10	264	0.0011787	0.00678247	ENSGALG00000004285;ENSGALG00000005263;ENSGALG00000006968;ENSGALG00000007669;ENSGALG00000016680;ENSGALG00000027188;ENSGALG00000032545;ENSGALG00000032713;ENSGALG00000033090;ENSGALG00000047662
GO:0030073	insulin secretion	6	100	0.00119118	0.00684156	ENSGALG00000004285;ENSGALG00000006968;ENSGALG00000016680;ENSGALG00000027188;ENSGALG00000032545;ENSGALG00000047662
GO:0003143	embryonic heart tube morphogenesis	4	40	0.00123982	0.00710771	ENSGALG00000002886;ENSGALG00000034297;ENSGALG00000035104;ENSGALG00000035701
GO:0048639	positive regulation of developmental growth	6	101	0.00125427	0.00717719	ENSGALG00000008253;ENSGALG00000009791;ENSGALG00000034297;ENSGALG00000037257;ENSGALG00000040079;ENSGALG00000042422
GO:0060349	bone morphogenesis	5	69	0.00133108	0.00752648	ENSGALG00000004386;ENSGALG00000010665;ENSGALG00000037695;ENSGALG00000039040;ENSGALG00000040266
GO:0071310	cellular response to organic substance	27	1243	0.00134228	0.00752648	ENSGALG00000002182;ENSGALG00000003282;ENSGALG00000004386;ENSGALG00000004598;ENSGALG00000007260;ENSGALG00000007324;ENSGALG00000007669;ENSGALG00000008127;ENSGALG00000008135;ENSGALG00000011963;ENSGALG00000012123;ENSGALG00000014645;ENSGALG00000015008;ENSGALG00000016473;ENSGALG00000016680;ENSGALG00000017034;ENSGALG00000027188;ENSGALG00000030353;ENSGALG00000030879;ENSGALG00000031534;ENSGALG00000032713;…
GO:0048872	homeostasis of number of cells	8	180	0.00134646	0.00752648	ENSGALG00000004386;ENSGALG00000007357;ENSGALG00000008127;ENSGALG00000013086;ENSGALG00000025929;ENSGALG00000026590;ENSGALG00000030932;ENSGALG00000037619
GO:0007405	neuroblast proliferation	4	41	0.00136135	0.00752648	ENSGALG00000012123;ENSGALG00000012290;ENSGALG00000032768;ENSGALG00000040266
GO:0021766	hippocampus development	4	41	0.00136135	0.00752648	ENSGALG00000009302;ENSGALG00000009791;ENSGALG00000015305;ENSGALG00000040266
GO:0021879	forebrain neuron differentiation	4	41	0.00136135	0.00752648	ENSGALG00000008135;ENSGALG00000009791;ENSGALG00000012123;ENSGALG00000030353
GO:0003228	atrial cardiac muscle tissue development	2	5	0.00136159	0.00752648	ENSGALG00000002886;ENSGALG00000009791
GO:0021563	glossopharyngeal nerve development	2	5	0.00136159	0.00752648	ENSGALG00000023420;ENSGALG00000043219
GO:0046532	regulation of photoreceptor cell differentiation	2	5	0.00136159	0.00752648	ENSGALG00000004386;ENSGALG00000005263
GO:0046533	negative regulation of photoreceptor cell differentiation	2	5	0.00136159	0.00752648	ENSGALG00000004386;ENSGALG00000005263
GO:0048537	mucosal-associated lymphoid tissue development	2	5	0.00136159	0.00752648	ENSGALG00000030932;ENSGALG00000039102
GO:0048541	Peyer's patch development	2	5	0.00136159	0.00752648	ENSGALG00000030932;ENSGALG00000039102
GO:0051891	positive regulation of cardioblast differentiation	2	5	0.00136159	0.00752648	ENSGALG00000002886;ENSGALG00000008253
GO:0060592	mammary gland formation	2	5	0.00136159	0.00752648	ENSGALG00000034297;ENSGALG00000040266
GO:0060839	endothelial cell fate commitment	2	5	0.00136159	0.00752648	ENSGALG00000007000;ENSGALG00000009791
GO:0072047	proximal/distal pattern formation involved in nephron development	2	5	0.00136159	0.00752648	ENSGALG00000016473;ENSGALG00000030991
GO:0072081	specification of nephron tubule identity	2	5	0.00136159	0.00752648	ENSGALG00000016473;ENSGALG00000030991
GO:0072497	mesenchymal stem cell differentiation	2	5	0.00136159	0.00752648	ENSGALG00000004386;ENSGALG00000032768
GO:1904238	pericyte cell differentiation	2	5	0.00136159	0.00752648	ENSGALG00000008127;ENSGALG00000016473
GO:0008202	steroid metabolic process	7	140	0.00137082	0.00753545	ENSGALG00000002182;ENSGALG00000006968;ENSGALG00000007669;ENSGALG00000009791;ENSGALG00000027188;ENSGALG00000033090;ENSGALG00000047662
GO:0001945	lymph vessel development	3	19	0.00137296	0.00753545	ENSGALG00000007000;ENSGALG00000009791;ENSGALG00000034118
GO:0003309	type B pancreatic cell differentiation	3	19	0.00137296	0.00753545	ENSGALG00000004285;ENSGALG00000012123;ENSGALG00000032545
GO:0060706	cell differentiation involved in embryonic placenta development	3	19	0.00137296	0.00753545	ENSGALG00000007000;ENSGALG00000016316;ENSGALG00000035104
GO:0002262	myeloid cell homeostasis	6	103	0.00138807	0.00760487	ENSGALG00000007357;ENSGALG00000008127;ENSGALG00000013086;ENSGALG00000025929;ENSGALG00000026590;ENSGALG00000037619
GO:0045778	positive regulation of ossification	5	70	0.00142	0.00776603	ENSGALG00000007324;ENSGALG00000016473;ENSGALG00000037695;ENSGALG00000038540;ENSGALG00000040266
GO:0002521	leukocyte differentiation	11	320	0.00147688	0.00806283	ENSGALG00000007260;ENSGALG00000007357;ENSGALG00000007669;ENSGALG00000008127;ENSGALG00000013086;ENSGALG00000026989;ENSGALG00000030932;ENSGALG00000037257;ENSGALG00000039040;ENSGALG00000039102;ENSGALG00000040266
GO:2000243	positive regulation of reproductive process	4	42	0.00149095	0.00812529	ENSGALG00000004386;ENSGALG00000006041;ENSGALG00000030879;ENSGALG00000040079
GO:0009749	response to glucose	5	71	0.00151323	0.00823217	ENSGALG00000004285;ENSGALG00000006968;ENSGALG00000007669;ENSGALG00000027188;ENSGALG00000047662
GO:0048585	negative regulation of response to stimulus	22	941	0.00158157	0.00858885	ENSGALG00000002886;ENSGALG00000004386;ENSGALG00000007324;ENSGALG00000007357;ENSGALG00000007669;ENSGALG00000008127;ENSGALG00000012290;ENSGALG00000012647;ENSGALG00000015008;ENSGALG00000016473;ENSGALG00000017034;ENSGALG00000030879;ENSGALG00000032577;ENSGALG00000034111;ENSGALG00000035701;ENSGALG00000036189;ENSGALG00000036728;ENSGALG00000037257;ENSGALG00000040266;ENSGALG00000042077;ENSGALG00000042422;…
GO:0021602	cranial nerve morphogenesis	3	20	0.00160131	0.00865046	ENSGALG00000023420;ENSGALG00000040266;ENSGALG00000043219
GO:0046636	negative regulation of alpha-beta T cell activation	3	20	0.00160131	0.00865046	ENSGALG00000007357;ENSGALG00000037257;ENSGALG00000040266
GO:0072207	metanephric epithelium development	3	20	0.00160131	0.00865046	ENSGALG00000004386;ENSGALG00000005263;ENSGALG00000016473
GO:0040012	regulation of locomotion	16	590	0.00166057	0.00895489	ENSGALG00000004274;ENSGALG00000004386;ENSGALG00000007000;ENSGALG00000008127;ENSGALG00000008253;ENSGALG00000009791;ENSGALG00000010794;ENSGALG00000012123;ENSGALG00000013568;ENSGALG00000014645;ENSGALG00000015305;ENSGALG00000026989;ENSGALG00000032545;ENSGALG00000033083;ENSGALG00000034111;ENSGALG00000036189
GO:0045927	positive regulation of growth	7	145	0.00167788	0.00903247	ENSGALG00000008253;ENSGALG00000009791;ENSGALG00000011635;ENSGALG00000034297;ENSGALG00000037257;ENSGALG00000040079;ENSGALG00000042422
GO:0009746	response to hexose	5	73	0.00171309	0.00919003	ENSGALG00000004285;ENSGALG00000006968;ENSGALG00000007669;ENSGALG00000027188;ENSGALG00000047662
GO:0034284	response to monosaccharide	5	73	0.00171309	0.00919003	ENSGALG00000004285;ENSGALG00000006968;ENSGALG00000007669;ENSGALG00000027188;ENSGALG00000047662
GO:0012501	programmed cell death	22	948	0.00173761	0.00930539	ENSGALG00000002886;ENSGALG00000004386;ENSGALG00000005263;ENSGALG00000007324;ENSGALG00000007357;ENSGALG00000007669;ENSGALG00000008127;ENSGALG00000010971;ENSGALG00000012290;ENSGALG00000015305;ENSGALG00000016473;ENSGALG00000016680;ENSGALG00000017034;ENSGALG00000025929;ENSGALG00000030879;ENSGALG00000032577;ENSGALG00000032584;ENSGALG00000032713;ENSGALG00000033090;ENSGALG00000035701;ENSGALG00000040266;…
GO:0010033	response to organic substance	30	1463	0.00174731	0.00934115	ENSGALG00000002182;ENSGALG00000003282;ENSGALG00000004285;ENSGALG00000004386;ENSGALG00000004598;ENSGALG00000006968;ENSGALG00000007260;ENSGALG00000007324;ENSGALG00000007669;ENSGALG00000008127;ENSGALG00000008135;ENSGALG00000008253;ENSGALG00000011963;ENSGALG00000012123;ENSGALG00000014645;ENSGALG00000015008;ENSGALG00000016473;ENSGALG00000016680;ENSGALG00000017034;ENSGALG00000027188;ENSGALG00000030353;…
GO:0033993	response to lipid	11	327	0.00175324	0.0093506	ENSGALG00000004386;ENSGALG00000007324;ENSGALG00000008127;ENSGALG00000008253;ENSGALG00000015008;ENSGALG00000016473;ENSGALG00000017034;ENSGALG00000030879;ENSGALG00000032713;ENSGALG00000033090;ENSGALG00000047662
GO:0042981	regulation of apoptotic process	19	767	0.00175513	0.0093506	ENSGALG00000002886;ENSGALG00000004386;ENSGALG00000005263;ENSGALG00000007324;ENSGALG00000007357;ENSGALG00000007669;ENSGALG00000010971;ENSGALG00000012290;ENSGALG00000015305;ENSGALG00000016473;ENSGALG00000016680;ENSGALG00000017034;ENSGALG00000025929;ENSGALG00000030879;ENSGALG00000032584;ENSGALG00000032713;ENSGALG00000033090;ENSGALG00000035701;ENSGALG00000040266
GO:0001658	branching involved in ureteric bud morphogenesis	4	44	0.0017755	0.00942664	ENSGALG00000004386;ENSGALG00000005263;ENSGALG00000032740;ENSGALG00000040266
GO:0060415	muscle tissue morphogenesis	4	44	0.0017755	0.00942664	ENSGALG00000002886;ENSGALG00000009791;ENSGALG00000035104;ENSGALG00000040079
GO:0007162	negative regulation of cell adhesion	7	147	0.0018147	0.00961822	ENSGALG00000004386;ENSGALG00000007357;ENSGALG00000008127;ENSGALG00000026989;ENSGALG00000036189;ENSGALG00000037257;ENSGALG00000040266
GO:0046660	female sex differentiation	5	74	0.00181998	0.00962971	ENSGALG00000002223;ENSGALG00000007000;ENSGALG00000007324;ENSGALG00000031534;ENSGALG00000040079
GO:0035883	enteroendocrine cell differentiation	3	21	0.00185209	0.00973292	ENSGALG00000004285;ENSGALG00000012123;ENSGALG00000032545
GO:0035909	aorta morphogenesis	3	21	0.00185209	0.00973292	ENSGALG00000009791;ENSGALG00000016680;ENSGALG00000034297
GO:0045616	regulation of keratinocyte differentiation	3	21	0.00185209	0.00973292	ENSGALG00000007324;ENSGALG00000026989;ENSGALG00000033090
GO:1902742	apoptotic process involved in development	3	21	0.00185209	0.00973292	ENSGALG00000002886;ENSGALG00000008127;ENSGALG00000033090
GO:0071560	cellular response to transforming growth factor beta stimulus	7	148	0.00188628	0.00989579	ENSGALG00000004386;ENSGALG00000007260;ENSGALG00000008127;ENSGALG00000014645;ENSGALG00000032768;ENSGALG00000035701;ENSGALG00000036728
GO:0001707	mesoderm formation	4	45	0.001931	0.0100826	ENSGALG00000006968;ENSGALG00000034111;ENSGALG00000035104;ENSGALG00000035701
GO:0001704	formation of primary germ layer	5	75	0.00193168	0.0100826	ENSGALG00000006968;ENSGALG00000033083;ENSGALG00000034111;ENSGALG00000035104;ENSGALG00000035701
GO:1905330	regulation of morphogenesis of an epithelium	5	75	0.00193168	0.0100826	ENSGALG00000004386;ENSGALG00000005263;ENSGALG00000030879;ENSGALG00000032740;ENSGALG00000034297
GO:0050679	positive regulation of epithelial cell proliferation	6	110	0.00194374	0.0101284	ENSGALG00000004386;ENSGALG00000007324;ENSGALG00000009791;ENSGALG00000016473;ENSGALG00000030879;ENSGALG00000037695
GO:0003160	endocardium morphogenesis	2	6	0.00202651	0.0102992	ENSGALG00000009791;ENSGALG00000034118
GO:0021910	smoothened signaling pathway involved in ventral spinal cord patterning	2	6	0.00202651	0.0102992	ENSGALG00000012647;ENSGALG00000040266
GO:0021960	anterior commissure morphogenesis	2	6	0.00202651	0.0102992	ENSGALG00000005441;ENSGALG00000015305
GO:0045628	regulation of T-helper 2 cell differentiation	2	6	0.00202651	0.0102992	ENSGALG00000007357;ENSGALG00000037257
GO:0045647	negative regulation of erythrocyte differentiation	2	6	0.00202651	0.0102992	ENSGALG00000025929;ENSGALG00000026590
GO:0048712	negative regulation of astrocyte differentiation	2	6	0.00202651	0.0102992	ENSGALG00000015305;ENSGALG00000047662
GO:0048865	stem cell fate commitment	2	6	0.00202651	0.0102992	ENSGALG00000004386;ENSGALG00000034118
GO:0051890	regulation of cardioblast differentiation	2	6	0.00202651	0.0102992	ENSGALG00000002886;ENSGALG00000008253
GO:0060534	trachea cartilage development	2	6	0.00202651	0.0102992	ENSGALG00000004386;ENSGALG00000025929
GO:0060872	semicircular canal development	2	6	0.00202651	0.0102992	ENSGALG00000007260;ENSGALG00000040266
GO:0061004	pattern specification involved in kidney development	2	6	0.00202651	0.0102992	ENSGALG00000016473;ENSGALG00000030991
GO:0070365	hepatocyte differentiation	2	6	0.00202651	0.0102992	ENSGALG00000004285;ENSGALG00000009791
GO:0072048	renal system pattern specification	2	6	0.00202651	0.0102992	ENSGALG00000016473;ENSGALG00000030991
GO:0072282	metanephric nephron tubule morphogenesis	2	6	0.00202651	0.0102992	ENSGALG00000004386;ENSGALG00000005263
GO:2000794	regulation of epithelial cell proliferation involved in lung morphogenesis	2	6	0.00202651	0.0102992	ENSGALG00000004386;ENSGALG00000005441
GO:0021700	developmental maturation	7	150	0.00203602	0.0103305	ENSGALG00000005263;ENSGALG00000006041;ENSGALG00000011635;ENSGALG00000012290;ENSGALG00000025929;ENSGALG00000032713;ENSGALG00000034118
GO:1990830	cellular response to leukemia inhibitory factor	5	76	0.00204832	0.0103759	ENSGALG00000002182;ENSGALG00000011963;ENSGALG00000012123;ENSGALG00000030353;ENSGALG00000031534
GO:0048645	animal organ formation	4	46	0.00209568	0.0105985	ENSGALG00000007324;ENSGALG00000008253;ENSGALG00000030879;ENSGALG00000040266
GO:0003209	cardiac atrium morphogenesis	3	22	0.00212604	0.0106995	ENSGALG00000002886;ENSGALG00000008253;ENSGALG00000009791
GO:0033687	osteoblast proliferation	3	22	0.00212604	0.0106995	ENSGALG00000005263;ENSGALG00000035701;ENSGALG00000037695
GO:1902692	regulation of neuroblast proliferation	3	22	0.00212604	0.0106995	ENSGALG00000012123;ENSGALG00000012290;ENSGALG00000040266
GO:0030218	erythrocyte differentiation	5	77	0.00217002	0.0108501	ENSGALG00000007357;ENSGALG00000008127;ENSGALG00000013086;ENSGALG00000025929;ENSGALG00000026590
GO:0050796	regulation of insulin secretion	5	77	0.00217002	0.0108501	ENSGALG00000004285;ENSGALG00000016680;ENSGALG00000027188;ENSGALG00000032545;ENSGALG00000047662
GO:0051147	regulation of muscle cell differentiation	5	77	0.00217002	0.0108501	ENSGALG00000002886;ENSGALG00000005351;ENSGALG00000007260;ENSGALG00000009791;ENSGALG00000014645
GO:1990823	response to leukemia inhibitory factor	5	77	0.00217002	0.0108501	ENSGALG00000002182;ENSGALG00000011963;ENSGALG00000012123;ENSGALG00000030353;ENSGALG00000031534
GO:0071559	response to transforming growth factor beta	7	152	0.0021948	0.0109563	ENSGALG00000004386;ENSGALG00000007260;ENSGALG00000008127;ENSGALG00000014645;ENSGALG00000032768;ENSGALG00000035701;ENSGALG00000036728
GO:0030279	negative regulation of ossification	4	47	0.00226982	0.0112943	ENSGALG00000004274;ENSGALG00000004386;ENSGALG00000014645;ENSGALG00000035701
GO:0048332	mesoderm morphogenesis	4	47	0.00226982	0.0112943	ENSGALG00000006968;ENSGALG00000034111;ENSGALG00000035104;ENSGALG00000035701
GO:0007368	determination of left/right symmetry	5	78	0.0022969	0.0114107	ENSGALG00000002886;ENSGALG00000034111;ENSGALG00000034297;ENSGALG00000035104;ENSGALG00000035701
GO:0043583	ear development	7	154	0.002363	0.0117202	ENSGALG00000003324;ENSGALG00000004386;ENSGALG00000007260;ENSGALG00000009791;ENSGALG00000016473;ENSGALG00000037695;ENSGALG00000040266
GO:0021772	olfactory bulb development	3	23	0.00242389	0.0119522	ENSGALG00000001124;ENSGALG00000008941;ENSGALG00000015305
GO:0043537	negative regulation of blood vessel endothelial cell migration	3	23	0.00242389	0.0119522	ENSGALG00000010794;ENSGALG00000014645;ENSGALG00000036189
GO:0090184	positive regulation of kidney development	3	23	0.00242389	0.0119522	ENSGALG00000004386;ENSGALG00000005263;ENSGALG00000032740
GO:0009743	response to carbohydrate	5	79	0.00242911	0.0119522	ENSGALG00000004285;ENSGALG00000006968;ENSGALG00000007669;ENSGALG00000027188;ENSGALG00000047662
GO:0045580	regulation of T cell differentiation	5	79	0.00242911	0.0119522	ENSGALG00000007260;ENSGALG00000007357;ENSGALG00000037257;ENSGALG00000039102;ENSGALG00000040266
GO:0045637	regulation of myeloid cell differentiation	6	115	0.00243356	0.011955	ENSGALG00000008127;ENSGALG00000025929;ENSGALG00000026590;ENSGALG00000026989;ENSGALG00000039118;ENSGALG00000040320
GO:0010633	negative regulation of epithelial cell migration	4	48	0.00245367	0.0120156	ENSGALG00000007000;ENSGALG00000010794;ENSGALG00000014645;ENSGALG00000036189
GO:0061180	mammary gland epithelium development	4	48	0.00245367	0.0120156	ENSGALG00000025929;ENSGALG00000030879;ENSGALG00000033090;ENSGALG00000034111
GO:0007178	transmembrane receptor protein serine/threonine kinase signaling pathway	9	244	0.00247783	0.0120956	ENSGALG00000004285;ENSGALG00000006968;ENSGALG00000007260;ENSGALG00000007669;ENSGALG00000008127;ENSGALG00000016680;ENSGALG00000033083;ENSGALG00000035701;ENSGALG00000036728
GO:0071396	cellular response to lipid	9	244	0.00247783	0.0120956	ENSGALG00000004386;ENSGALG00000007324;ENSGALG00000008127;ENSGALG00000015008;ENSGALG00000016473;ENSGALG00000030879;ENSGALG00000032713;ENSGALG00000033090;ENSGALG00000047662
GO:0043534	blood vessel endothelial cell migration	5	80	0.00256677	0.01251	ENSGALG00000010794;ENSGALG00000014645;ENSGALG00000015305;ENSGALG00000034118;ENSGALG00000036189
GO:0042471	ear morphogenesis	5	81	0.00271	0.0131872	ENSGALG00000003324;ENSGALG00000004386;ENSGALG00000007260;ENSGALG00000016473;ENSGALG00000037695
GO:0007431	salivary gland development	3	24	0.0027463	0.0133011	ENSGALG00000005441;ENSGALG00000011635;ENSGALG00000012123
GO:0021522	spinal cord motor neuron differentiation	3	24	0.0027463	0.0133011	ENSGALG00000009270;ENSGALG00000029393;ENSGALG00000040266
GO:0021988	olfactory lobe development	3	24	0.0027463	0.0133011	ENSGALG00000001124;ENSGALG00000008941;ENSGALG00000015305
GO:0002829	negative regulation of type 2 immune response	2	7	0.0028151	0.0133211	ENSGALG00000007357;ENSGALG00000037257
GO:0021796	cerebral cortex regionalization	2	7	0.0028151	0.0133211	ENSGALG00000009302;ENSGALG00000012123
GO:0021798	forebrain dorsal/ventral pattern formation	2	7	0.0028151	0.0133211	ENSGALG00000012123;ENSGALG00000040266
GO:0021902	commitment of neuronal cell to specific neuron type in forebrain	2	7	0.0028151	0.0133211	ENSGALG00000008135;ENSGALG00000012123
GO:0035112	genitalia morphogenesis	2	7	0.0028151	0.0133211	ENSGALG00000007324;ENSGALG00000030879
GO:0045064	T-helper 2 cell differentiation	2	7	0.0028151	0.0133211	ENSGALG00000007357;ENSGALG00000037257
GO:0048617	embryonic foregut morphogenesis	2	7	0.0028151	0.0133211	ENSGALG00000034111;ENSGALG00000035701
GO:0060736	prostate gland growth	2	7	0.0028151	0.0133211	ENSGALG00000004386;ENSGALG00000030879
GO:0060745	mammary gland branching involved in pregnancy	2	7	0.0028151	0.0133211	ENSGALG00000030879;ENSGALG00000033090
GO:0060920	cardiac pacemaker cell differentiation	2	7	0.0028151	0.0133211	ENSGALG00000002886;ENSGALG00000008253
GO:0060926	cardiac pacemaker cell development	2	7	0.0028151	0.0133211	ENSGALG00000002886;ENSGALG00000008253
GO:0072033	renal vesicle formation	2	7	0.0028151	0.0133211	ENSGALG00000004386;ENSGALG00000005263
GO:1901201	regulation of extracellular matrix assembly	2	7	0.0028151	0.0133211	ENSGALG00000004386;ENSGALG00000035701
GO:1905941	positive regulation of gonad development	2	7	0.0028151	0.0133211	ENSGALG00000004386;ENSGALG00000040079
GO:2000020	positive regulation of male gonad development	2	7	0.0028151	0.0133211	ENSGALG00000004386;ENSGALG00000040079
GO:0001570	vasculogenesis	4	50	0.00285162	0.0134732	ENSGALG00000002886;ENSGALG00000034111;ENSGALG00000034118;ENSGALG00000040079
GO:0006915	apoptotic process	21	924	0.00285911	0.013488	ENSGALG00000002886;ENSGALG00000004386;ENSGALG00000005263;ENSGALG00000007324;ENSGALG00000007357;ENSGALG00000007669;ENSGALG00000008127;ENSGALG00000010971;ENSGALG00000012290;ENSGALG00000015305;ENSGALG00000016473;ENSGALG00000016680;ENSGALG00000017034;ENSGALG00000025929;ENSGALG00000030879;ENSGALG00000032584;ENSGALG00000032713;ENSGALG00000033090;ENSGALG00000035701;ENSGALG00000040266;ENSGALG00000042077
GO:0009855	determination of bilateral symmetry	5	83	0.00301371	0.0141741	ENSGALG00000002886;ENSGALG00000034111;ENSGALG00000034297;ENSGALG00000035104;ENSGALG00000035701
GO:0045598	regulation of fat cell differentiation	5	83	0.00301371	0.0141741	ENSGALG00000017034;ENSGALG00000035701;ENSGALG00000038540;ENSGALG00000040079;ENSGALG00000047662
GO:0003281	ventricular septum development	4	51	0.00306623	0.0143555	ENSGALG00000002886;ENSGALG00000008253;ENSGALG00000009791;ENSGALG00000040079
GO:0033143	regulation of intracellular steroid hormone receptor signaling pathway	4	51	0.00306623	0.0143555	ENSGALG00000007324;ENSGALG00000015008;ENSGALG00000030879;ENSGALG00000032713
GO:0060675	ureteric bud morphogenesis	4	51	0.00306623	0.0143555	ENSGALG00000004386;ENSGALG00000005263;ENSGALG00000032740;ENSGALG00000040266
GO:0045581	negative regulation of T cell differentiation	3	25	0.00309395	0.0144415	ENSGALG00000007357;ENSGALG00000037257;ENSGALG00000040266
GO:1905207	regulation of cardiocyte differentiation	3	25	0.00309395	0.0144415	ENSGALG00000002886;ENSGALG00000008253;ENSGALG00000014645
GO:0009799	specification of symmetry	5	84	0.00317445	0.014795	ENSGALG00000002886;ENSGALG00000034111;ENSGALG00000034297;ENSGALG00000035104;ENSGALG00000035701
GO:0060548	negative regulation of cell death	14	516	0.00323018	0.015032	ENSGALG00000002886;ENSGALG00000004386;ENSGALG00000005263;ENSGALG00000007357;ENSGALG00000012290;ENSGALG00000015305;ENSGALG00000016473;ENSGALG00000016680;ENSGALG00000016774;ENSGALG00000017034;ENSGALG00000030879;ENSGALG00000032577;ENSGALG00000040079;ENSGALG00000040266
GO:1902106	negative regulation of leukocyte differentiation	4	52	0.00329162	0.0152949	ENSGALG00000007357;ENSGALG00000026989;ENSGALG00000037257;ENSGALG00000040266
GO:1905114	cell surface receptor signaling pathway involved in cell-cell signaling	10	305	0.00339362	0.0157452	ENSGALG00000002886;ENSGALG00000004386;ENSGALG00000004598;ENSGALG00000006968;ENSGALG00000007669;ENSGALG00000012290;ENSGALG00000017034;ENSGALG00000040266;ENSGALG00000042077;ENSGALG00000042422
GO:0001937	negative regulation of endothelial cell proliferation	3	26	0.00346743	0.0160155	ENSGALG00000007000;ENSGALG00000014645;ENSGALG00000033083
GO:0003230	cardiac atrium development	3	26	0.00346743	0.0160155	ENSGALG00000002886;ENSGALG00000008253;ENSGALG00000009791
GO:0060612	adipose tissue development	3	26	0.00346743	0.0160155	ENSGALG00000005263;ENSGALG00000008127;ENSGALG00000031534
GO:0002698	negative regulation of immune effector process	4	53	0.00352805	0.0162711	ENSGALG00000007357;ENSGALG00000008127;ENSGALG00000034111;ENSGALG00000037257
GO:0046883	regulation of hormone secretion	6	124	0.00354224	0.0163123	ENSGALG00000004285;ENSGALG00000006968;ENSGALG00000016680;ENSGALG00000027188;ENSGALG00000032545;ENSGALG00000047662
GO:2000241	regulation of reproductive process	5	87	0.00369375	0.0167515	ENSGALG00000004386;ENSGALG00000006041;ENSGALG00000016316;ENSGALG00000030879;ENSGALG00000040079
GO:0060828	regulation of canonical Wnt signaling pathway	7	167	0.00371151	0.0167515	ENSGALG00000002886;ENSGALG00000004386;ENSGALG00000007669;ENSGALG00000012290;ENSGALG00000017034;ENSGALG00000040266;ENSGALG00000042422
GO:0007440	foregut morphogenesis	2	8	0.00372437	0.0167515	ENSGALG00000034111;ENSGALG00000035701
GO:0021877	forebrain neuron fate commitment	2	8	0.00372437	0.0167515	ENSGALG00000008135;ENSGALG00000012123
GO:0030238	male sex determination	2	8	0.00372437	0.0167515	ENSGALG00000004386;ENSGALG00000030879
GO:0033148	positive regulation of intracellular estrogen receptor signaling pathway	2	8	0.00372437	0.0167515	ENSGALG00000030879;ENSGALG00000032713
GO:0045605	negative regulation of epidermal cell differentiation	2	8	0.00372437	0.0167515	ENSGALG00000007324;ENSGALG00000026989
GO:0048340	paraxial mesoderm morphogenesis	2	8	0.00372437	0.0167515	ENSGALG00000006968;ENSGALG00000035701
GO:0055015	ventricular cardiac muscle cell development	2	8	0.00372437	0.0167515	ENSGALG00000002886;ENSGALG00000009791
GO:0060502	epithelial cell proliferation involved in lung morphogenesis	2	8	0.00372437	0.0167515	ENSGALG00000004386;ENSGALG00000005441
GO:0060513	prostatic bud formation	2	8	0.00372437	0.0167515	ENSGALG00000007324;ENSGALG00000030879
GO:0060536	cartilage morphogenesis	2	8	0.00372437	0.0167515	ENSGALG00000025929;ENSGALG00000035104
GO:0060601	lateral sprouting from an epithelium	2	8	0.00372437	0.0167515	ENSGALG00000007324;ENSGALG00000030879
GO:0060923	cardiac muscle cell fate commitment	2	8	0.00372437	0.0167515	ENSGALG00000002886;ENSGALG00000008253
GO:0072173	metanephric tubule morphogenesis	2	8	0.00372437	0.0167515	ENSGALG00000004386;ENSGALG00000005263
GO:2000018	regulation of male gonad development	2	8	0.00372437	0.0167515	ENSGALG00000004386;ENSGALG00000040079
GO:0060395	SMAD protein signal transduction	4	54	0.00377576	0.016958	ENSGALG00000004285;ENSGALG00000006968;ENSGALG00000033083;ENSGALG00000035701
GO:0030072	peptide hormone secretion	6	126	0.00383262	0.0171884	ENSGALG00000004285;ENSGALG00000006968;ENSGALG00000016680;ENSGALG00000027188;ENSGALG00000032545;ENSGALG00000047662
GO:0014015	positive regulation of gliogenesis	3	27	0.00386732	0.0172938	ENSGALG00000005263;ENSGALG00000012290;ENSGALG00000032545
GO:0060135	maternal process involved in female pregnancy	3	27	0.00386732	0.0172938	ENSGALG00000007000;ENSGALG00000030879;ENSGALG00000033090
GO:0002088	lens development in camera-type eye	4	55	0.00403501	0.0179916	ENSGALG00000009791;ENSGALG00000012123;ENSGALG00000030353;ENSGALG00000035701
GO:0021761	limbic system development	4	55	0.00403501	0.0179916	ENSGALG00000009302;ENSGALG00000009791;ENSGALG00000015305;ENSGALG00000040266
GO:0042221	response to chemical	38	2110	0.00413096	0.0183929	ENSGALG00000001124;ENSGALG00000001276;ENSGALG00000002182;ENSGALG00000003282;ENSGALG00000004285;ENSGALG00000004386;ENSGALG00000004598;ENSGALG00000005441;ENSGALG00000006968;ENSGALG00000007260;ENSGALG00000007324;ENSGALG00000007669;ENSGALG00000008127;ENSGALG00000008135;ENSGALG00000008253;ENSGALG00000008941;ENSGALG00000009302;ENSGALG00000010836;ENSGALG00000011963;ENSGALG00000012123;ENSGALG00000014645;…
GO:0001890	placenta development	5	90	0.00427136	0.018927	ENSGALG00000006968;ENSGALG00000007000;ENSGALG00000016316;ENSGALG00000033090;ENSGALG00000035104
GO:0021983	pituitary gland development	3	28	0.00429419	0.018927	ENSGALG00000012123;ENSGALG00000030237;ENSGALG00000042422
GO:0031128	developmental induction	3	28	0.00429419	0.018927	ENSGALG00000004386;ENSGALG00000005263;ENSGALG00000030879
GO:0045620	negative regulation of lymphocyte differentiation	3	28	0.00429419	0.018927	ENSGALG00000007357;ENSGALG00000037257;ENSGALG00000040266
GO:0045880	positive regulation of smoothened signaling pathway	3	28	0.00429419	0.018927	ENSGALG00000003324;ENSGALG00000032713;ENSGALG00000042422
GO:2000826	regulation of heart morphogenesis	3	28	0.00429419	0.018927	ENSGALG00000004386;ENSGALG00000008253;ENSGALG00000034297
GO:0030216	keratinocyte differentiation	4	56	0.00430604	0.018927	ENSGALG00000007324;ENSGALG00000012123;ENSGALG00000026989;ENSGALG00000033090
GO:0042475	odontogenesis of dentin-containing tooth	4	56	0.00430604	0.018927	ENSGALG00000007324;ENSGALG00000030932;ENSGALG00000035104;ENSGALG00000040266
GO:0045621	positive regulation of lymphocyte differentiation	4	56	0.00430604	0.018927	ENSGALG00000007357;ENSGALG00000037257;ENSGALG00000039102;ENSGALG00000040266
GO:0070887	cellular response to chemical stimulus	30	1557	0.00448129	0.0196693	ENSGALG00000001276;ENSGALG00000002182;ENSGALG00000003282;ENSGALG00000004285;ENSGALG00000004386;ENSGALG00000004598;ENSGALG00000007260;ENSGALG00000007324;ENSGALG00000007669;ENSGALG00000008127;ENSGALG00000008135;ENSGALG00000010836;ENSGALG00000011963;ENSGALG00000012123;ENSGALG00000014645;ENSGALG00000015008;ENSGALG00000016473;ENSGALG00000016680;ENSGALG00000017034;ENSGALG00000027188;ENSGALG00000030353;…
GO:0001754	eye photoreceptor cell differentiation	3	29	0.00474856	0.020363	ENSGALG00000004386;ENSGALG00000005263;ENSGALG00000012123
GO:0045661	regulation of myoblast differentiation	3	29	0.00474856	0.020363	ENSGALG00000004386;ENSGALG00000005263;ENSGALG00000014645
GO:0048286	lung alveolus development	3	29	0.00474856	0.020363	ENSGALG00000025929;ENSGALG00000032713;ENSGALG00000034111
GO:0060412	ventricular septum morphogenesis	3	29	0.00474856	0.020363	ENSGALG00000002886;ENSGALG00000009791;ENSGALG00000040079
GO:2000677	regulation of transcription regulatory region DNA binding	3	29	0.00474856	0.020363	ENSGALG00000001124;ENSGALG00000012123;ENSGALG00000035104
GO:0045623	negative regulation of T-helper cell differentiation	2	9	0.00475138	0.020363	ENSGALG00000007357;ENSGALG00000037257
GO:0060009	Sertoli cell development	2	9	0.00475138	0.020363	ENSGALG00000004386;ENSGALG00000005263
GO:0060033	anatomical structure regression	2	9	0.00475138	0.020363	ENSGALG00000008127;ENSGALG00000042422
GO:0060174	limb bud formation	2	9	0.00475138	0.020363	ENSGALG00000004386;ENSGALG00000008253
GO:0060272	embryonic skeletal joint morphogenesis	2	9	0.00475138	0.020363	ENSGALG00000016473;ENSGALG00000037695
GO:0060433	bronchus development	2	9	0.00475138	0.020363	ENSGALG00000004386;ENSGALG00000025929
GO:0060525	prostate glandular acinus development	2	9	0.00475138	0.020363	ENSGALG00000007324;ENSGALG00000032713
GO:0060767	epithelial cell proliferation involved in prostate gland development	2	9	0.00475138	0.020363	ENSGALG00000004386;ENSGALG00000030879
GO:0061140	lung secretory cell differentiation	2	9	0.00475138	0.020363	ENSGALG00000005441;ENSGALG00000025929
GO:0070857	regulation of bile acid biosynthetic process	2	9	0.00475138	0.020363	ENSGALG00000009791;ENSGALG00000047662
GO:1903306	negative regulation of regulated secretory pathway	2	9	0.00475138	0.020363	ENSGALG00000008127;ENSGALG00000034111
GO:2000678	negative regulation of transcription regulatory region DNA binding	2	9	0.00475138	0.020363	ENSGALG00000001124;ENSGALG00000035104
GO:0006325	chromatin organization	12	427	0.00478882	0.0204951	ENSGALG00000003478;ENSGALG00000004386;ENSGALG00000006968;ENSGALG00000007324;ENSGALG00000007357;ENSGALG00000008127;ENSGALG00000008135;ENSGALG00000011254;ENSGALG00000011963;ENSGALG00000016431;ENSGALG00000027188;ENSGALG00000032713
GO:0055007	cardiac muscle cell differentiation	4	58	0.00488442	0.0208753	ENSGALG00000002886;ENSGALG00000008253;ENSGALG00000009791;ENSGALG00000014645
GO:0046890	regulation of lipid biosynthetic process	5	93	0.00491075	0.0209589	ENSGALG00000007669;ENSGALG00000009791;ENSGALG00000027188;ENSGALG00000033090;ENSGALG00000047662
GO:0016055	Wnt signaling pathway	9	272	0.00506805	0.0216004	ENSGALG00000002886;ENSGALG00000004386;ENSGALG00000006968;ENSGALG00000007669;ENSGALG00000012290;ENSGALG00000017034;ENSGALG00000040266;ENSGALG00000042077;ENSGALG00000042422
GO:0022408	negative regulation of cell-cell adhesion	5	94	0.0051382	0.0218391	ENSGALG00000004386;ENSGALG00000007357;ENSGALG00000008127;ENSGALG00000037257;ENSGALG00000040266
GO:0090276	regulation of peptide hormone secretion	5	94	0.0051382	0.0218391	ENSGALG00000004285;ENSGALG00000016680;ENSGALG00000027188;ENSGALG00000032545;ENSGALG00000047662
GO:0035914	skeletal muscle cell differentiation	4	59	0.00519225	0.0220386	ENSGALG00000005263;ENSGALG00000007669;ENSGALG00000014645;ENSGALG00000016431
GO:0021532	neural tube patterning	3	30	0.0052309	0.0221721	ENSGALG00000012123;ENSGALG00000032713;ENSGALG00000040266
GO:0198738	cell-cell signaling by wnt	9	275	0.00543818	0.0230191	ENSGALG00000002886;ENSGALG00000004386;ENSGALG00000006968;ENSGALG00000007669;ENSGALG00000012290;ENSGALG00000017034;ENSGALG00000040266;ENSGALG00000042077;ENSGALG00000042422
GO:0008585	female gonad development	4	60	0.00551282	0.0233032	ENSGALG00000002223;ENSGALG00000007000;ENSGALG00000031534;ENSGALG00000040079
GO:0010648	negative regulation of cell communication	18	789	0.00554147	0.0233923	ENSGALG00000002886;ENSGALG00000004386;ENSGALG00000007324;ENSGALG00000007357;ENSGALG00000007669;ENSGALG00000008127;ENSGALG00000012290;ENSGALG00000012647;ENSGALG00000015008;ENSGALG00000017034;ENSGALG00000027188;ENSGALG00000030879;ENSGALG00000032577;ENSGALG00000036728;ENSGALG00000040266;ENSGALG00000042077;ENSGALG00000042422;ENSGALG00000047662
GO:0045619	regulation of lymphocyte differentiation	5	96	0.00561534	0.0236718	ENSGALG00000007260;ENSGALG00000007357;ENSGALG00000037257;ENSGALG00000039102;ENSGALG00000040266
GO:0023057	negative regulation of signaling	18	792	0.00575979	0.0242476	ENSGALG00000002886;ENSGALG00000004386;ENSGALG00000007324;ENSGALG00000007357;ENSGALG00000007669;ENSGALG00000008127;ENSGALG00000012290;ENSGALG00000012647;ENSGALG00000015008;ENSGALG00000017034;ENSGALG00000027188;ENSGALG00000030879;ENSGALG00000032577;ENSGALG00000036728;ENSGALG00000040266;ENSGALG00000042077;ENSGALG00000042422;ENSGALG00000047662
GO:0003157	endocardium development	2	10	0.00589326	0.0242479	ENSGALG00000009791;ENSGALG00000034118
GO:0003161	cardiac conduction system development	2	10	0.00589326	0.0242479	ENSGALG00000002886;ENSGALG00000008253
GO:0021819	layer formation in cerebral cortex	2	10	0.00589326	0.0242479	ENSGALG00000015305;ENSGALG00000040266
GO:0033147	negative regulation of intracellular estrogen receptor signaling pathway	2	10	0.00589326	0.0242479	ENSGALG00000007324;ENSGALG00000015008
GO:0040034	regulation of development, heterochronic	2	10	0.00589326	0.0242479	ENSGALG00000012123;ENSGALG00000015305
GO:0043374	CD8-positive, alpha-beta T cell differentiation	2	10	0.00589326	0.0242479	ENSGALG00000039040;ENSGALG00000039102
GO:0048505	regulation of timing of cell differentiation	2	10	0.00589326	0.0242479	ENSGALG00000012123;ENSGALG00000015305
GO:0048535	lymph node development	2	10	0.00589326	0.0242479	ENSGALG00000030932;ENSGALG00000039102
GO:0055012	ventricular cardiac muscle cell differentiation	2	10	0.00589326	0.0242479	ENSGALG00000002886;ENSGALG00000009791
GO:0060008	Sertoli cell differentiation	2	10	0.00589326	0.0242479	ENSGALG00000004386;ENSGALG00000005263
GO:0060707	trophoblast giant cell differentiation	2	10	0.00589326	0.0242479	ENSGALG00000007000;ENSGALG00000035104
GO:0060788	ectodermal placode formation	2	10	0.00589326	0.0242479	ENSGALG00000009791;ENSGALG00000034297
GO:0071696	ectodermal placode development	2	10	0.00589326	0.0242479	ENSGALG00000009791;ENSGALG00000034297
GO:0071697	ectodermal placode morphogenesis	2	10	0.00589326	0.0242479	ENSGALG00000009791;ENSGALG00000034297
GO:0097094	craniofacial suture morphogenesis	2	10	0.00589326	0.0242479	ENSGALG00000010665;ENSGALG00000040266
GO:1904752	regulation of vascular associated smooth muscle cell migration	2	10	0.00589326	0.0242479	ENSGALG00000013568;ENSGALG00000014645
GO:1905939	regulation of gonad development	2	10	0.00589326	0.0242479	ENSGALG00000004386;ENSGALG00000040079
GO:0043535	regulation of blood vessel endothelial cell migration	4	62	0.00619308	0.0254138	ENSGALG00000010794;ENSGALG00000014645;ENSGALG00000015305;ENSGALG00000036189
GO:0050777	negative regulation of immune response	4	62	0.00619308	0.0254138	ENSGALG00000007357;ENSGALG00000008127;ENSGALG00000034111;ENSGALG00000037257
GO:0019216	regulation of lipid metabolic process	7	184	0.00627546	0.0257078	ENSGALG00000004285;ENSGALG00000004386;ENSGALG00000007669;ENSGALG00000009791;ENSGALG00000027188;ENSGALG00000033090;ENSGALG00000047662
GO:0045646	regulation of erythrocyte differentiation	3	32	0.00628135	0.0257078	ENSGALG00000008127;ENSGALG00000025929;ENSGALG00000026590
GO:0046545	development of primary female sexual characteristics	4	63	0.00655322	0.026785	ENSGALG00000002223;ENSGALG00000007000;ENSGALG00000031534;ENSGALG00000040079
GO:0045668	negative regulation of osteoblast differentiation	3	33	0.00685029	0.0279622	ENSGALG00000004274;ENSGALG00000004386;ENSGALG00000035701
GO:0009968	negative regulation of signal transduction	17	744	0.00689428	0.0281046	ENSGALG00000002886;ENSGALG00000004386;ENSGALG00000007324;ENSGALG00000007357;ENSGALG00000007669;ENSGALG00000008127;ENSGALG00000012290;ENSGALG00000012647;ENSGALG00000015008;ENSGALG00000017034;ENSGALG00000030879;ENSGALG00000032577;ENSGALG00000036728;ENSGALG00000040266;ENSGALG00000042077;ENSGALG00000042422;ENSGALG00000047662
GO:0002076	osteoblast development	2	11	0.00714718	0.0287937	ENSGALG00000008135;ENSGALG00000035701
GO:0031065	positive regulation of histone deacetylation	2	11	0.00714718	0.0287937	ENSGALG00000007357;ENSGALG00000027188
GO:0043371	negative regulation of CD4-positive, alpha-beta T cell differentiation	2	11	0.00714718	0.0287937	ENSGALG00000007357;ENSGALG00000037257
GO:0043586	tongue development	2	11	0.00714718	0.0287937	ENSGALG00000015101;ENSGALG00000040266
GO:0060911	cardiac cell fate commitment	2	11	0.00714718	0.0287937	ENSGALG00000002886;ENSGALG00000008253
GO:0072148	epithelial cell fate commitment	2	11	0.00714718	0.0287937	ENSGALG00000007000;ENSGALG00000009791
GO:1902894	negative regulation of pri-miRNA transcription by RNA polymerase II	2	11	0.00714718	0.0287937	ENSGALG00000004386;ENSGALG00000005441
GO:1904251	regulation of bile acid metabolic process	2	11	0.00714718	0.0287937	ENSGALG00000009791;ENSGALG00000047662
GO:1904738	vascular associated smooth muscle cell migration	2	11	0.00714718	0.0287937	ENSGALG00000013568;ENSGALG00000014645
GO:0009913	epidermal cell differentiation	5	102	0.00723361	0.0290703	ENSGALG00000007324;ENSGALG00000012123;ENSGALG00000026989;ENSGALG00000033090;ENSGALG00000042422
GO:0062012	regulation of small molecule metabolic process	7	189	0.00723465	0.0290703	ENSGALG00000004386;ENSGALG00000007669;ENSGALG00000009791;ENSGALG00000017034;ENSGALG00000027188;ENSGALG00000033090;ENSGALG00000047662
GO:0045321	leukocyte activation	13	509	0.00739941	0.0296937	ENSGALG00000007260;ENSGALG00000007357;ENSGALG00000007669;ENSGALG00000008127;ENSGALG00000013086;ENSGALG00000030932;ENSGALG00000034111;ENSGALG00000035701;ENSGALG00000037257;ENSGALG00000039040;ENSGALG00000039102;ENSGALG00000040266;ENSGALG00000047662
GO:0045599	negative regulation of fat cell differentiation	3	34	0.0074489	0.0297763	ENSGALG00000017034;ENSGALG00000035701;ENSGALG00000040079
GO:0046637	regulation of alpha-beta T cell differentiation	3	34	0.0074489	0.0297763	ENSGALG00000007357;ENSGALG00000037257;ENSGALG00000040266
GO:0048806	genitalia development	3	34	0.0074489	0.0297763	ENSGALG00000007324;ENSGALG00000030879;ENSGALG00000031920
GO:0042592	homeostatic process	21	1005	0.00748142	0.0298677	ENSGALG00000002182;ENSGALG00000004285;ENSGALG00000004386;ENSGALG00000006968;ENSGALG00000007324;ENSGALG00000007357;ENSGALG00000007669;ENSGALG00000008127;ENSGALG00000008253;ENSGALG00000012123;ENSGALG00000013086;ENSGALG00000016680;ENSGALG00000017034;ENSGALG00000025929;ENSGALG00000026590;ENSGALG00000030932;ENSGALG00000032713;ENSGALG00000033090;ENSGALG00000035701;ENSGALG00000037619;ENSGALG00000047662
GO:0007610	behavior	10	342	0.00749712	0.0298917	ENSGALG00000004598;ENSGALG00000007669;ENSGALG00000009270;ENSGALG00000015305;ENSGALG00000016431;ENSGALG00000039118;ENSGALG00000040266;ENSGALG00000040320;ENSGALG00000040532;ENSGALG00000047662
GO:0007569	cell aging	4	66	0.00771625	0.0307258	ENSGALG00000007324;ENSGALG00000007357;ENSGALG00000008127;ENSGALG00000034297
GO:0042180	cellular ketone metabolic process	5	104	0.00783857	0.0311727	ENSGALG00000004386;ENSGALG00000007669;ENSGALG00000009791;ENSGALG00000027188;ENSGALG00000047662
GO:0007219	Notch signaling pathway	5	105	0.00815387	0.0323849	ENSGALG00000004386;ENSGALG00000007324;ENSGALG00000007357;ENSGALG00000032713;ENSGALG00000034297
GO:0060348	bone development	6	148	0.00830374	0.0329378	ENSGALG00000001161;ENSGALG00000004386;ENSGALG00000010665;ENSGALG00000037695;ENSGALG00000039040;ENSGALG00000040266
GO:0001946	lymphangiogenesis	2	12	0.00851036	0.0331614	ENSGALG00000009791;ENSGALG00000034118
GO:0007530	sex determination	2	12	0.00851036	0.0331614	ENSGALG00000004386;ENSGALG00000030879
GO:0008356	asymmetric cell division	2	12	0.00851036	0.0331614	ENSGALG00000012123;ENSGALG00000032768
GO:0010893	positive regulation of steroid biosynthetic process	2	12	0.00851036	0.0331614	ENSGALG00000027188;ENSGALG00000047662
GO:0022010	central nervous system myelination	2	12	0.00851036	0.0331614	ENSGALG00000012290;ENSGALG00000041253
GO:0030903	notochord development	2	12	0.00851036	0.0331614	ENSGALG00000004386;ENSGALG00000042422
GO:0032291	axon ensheathment in central nervous system	2	12	0.00851036	0.0331614	ENSGALG00000012290;ENSGALG00000041253
GO:0033145	positive regulation of intracellular steroid hormone receptor signaling pathway	2	12	0.00851036	0.0331614	ENSGALG00000030879;ENSGALG00000032713
GO:0045066	regulatory T cell differentiation	2	12	0.00851036	0.0331614	ENSGALG00000007357;ENSGALG00000039102
GO:0045683	negative regulation of epidermis development	2	12	0.00851036	0.0331614	ENSGALG00000007324;ENSGALG00000026989
GO:0055003	cardiac myofibril assembly	2	12	0.00851036	0.0331614	ENSGALG00000002886;ENSGALG00000009791
GO:0060644	mammary gland epithelial cell differentiation	2	12	0.00851036	0.0331614	ENSGALG00000025929;ENSGALG00000034111
GO:0072498	embryonic skeletal joint development	2	12	0.00851036	0.0331614	ENSGALG00000016473;ENSGALG00000037695
GO:1903779	regulation of cardiac conduction	2	12	0.00851036	0.0331614	ENSGALG00000002886;ENSGALG00000008253
GO:0045604	regulation of epidermal cell differentiation	3	36	0.00873648	0.0339569	ENSGALG00000007324;ENSGALG00000026989;ENSGALG00000033090
GO:0055013	cardiac muscle cell development	3	36	0.00873648	0.0339569	ENSGALG00000002886;ENSGALG00000008253;ENSGALG00000009791
GO:0009719	response to endogenous stimulus	17	763	0.00877133	0.0340495	ENSGALG00000003282;ENSGALG00000004386;ENSGALG00000007260;ENSGALG00000007324;ENSGALG00000007669;ENSGALG00000008127;ENSGALG00000014645;ENSGALG00000015008;ENSGALG00000016680;ENSGALG00000017034;ENSGALG00000027188;ENSGALG00000030879;ENSGALG00000032713;ENSGALG00000032768;ENSGALG00000035701;ENSGALG00000036728;ENSGALG00000047662
GO:1902105	regulation of leukocyte differentiation	6	150	0.00884216	0.0342814	ENSGALG00000007260;ENSGALG00000007357;ENSGALG00000026989;ENSGALG00000037257;ENSGALG00000039102;ENSGALG00000040266
GO:0009725	response to hormone	10	351	0.00891909	0.0345363	ENSGALG00000003282;ENSGALG00000007324;ENSGALG00000007669;ENSGALG00000014645;ENSGALG00000015008;ENSGALG00000017034;ENSGALG00000027188;ENSGALG00000030879;ENSGALG00000032713;ENSGALG00000047662
GO:0048762	mesenchymal cell differentiation	6	151	0.00912055	0.0352722	ENSGALG00000004386;ENSGALG00000005263;ENSGALG00000012290;ENSGALG00000016473;ENSGALG00000032713;ENSGALG00000035701
GO:0001755	neural crest cell migration	3	37	0.00942609	0.0363628	ENSGALG00000004386;ENSGALG00000005263;ENSGALG00000012290
GO:0010812	negative regulation of cell-substrate adhesion	3	37	0.00942609	0.0363628	ENSGALG00000007357;ENSGALG00000026989;ENSGALG00000036189
GO:0071495	cellular response to endogenous stimulus	16	710	0.00986965	0.0379784	ENSGALG00000003282;ENSGALG00000004386;ENSGALG00000007260;ENSGALG00000007324;ENSGALG00000007669;ENSGALG00000008127;ENSGALG00000014645;ENSGALG00000015008;ENSGALG00000016680;ENSGALG00000017034;ENSGALG00000027188;ENSGALG00000030879;ENSGALG00000032713;ENSGALG00000032768;ENSGALG00000035701;ENSGALG00000036728
GO:0030518	intracellular steroid hormone receptor signaling pathway	4	71	0.00994227	0.0379784	ENSGALG00000007324;ENSGALG00000015008;ENSGALG00000030879;ENSGALG00000032713
GO:0045662	negative regulation of myoblast differentiation	2	13	0.00998008	0.0379784	ENSGALG00000004386;ENSGALG00000005263
GO:0048339	paraxial mesoderm development	2	13	0.00998008	0.0379784	ENSGALG00000006968;ENSGALG00000035701
GO:0051450	myoblast proliferation	2	13	0.00998008	0.0379784	ENSGALG00000033083;ENSGALG00000039118
GO:0060413	atrial septum morphogenesis	2	13	0.00998008	0.0379784	ENSGALG00000002886;ENSGALG00000008253
GO:0060572	morphogenesis of an epithelial bud	2	13	0.00998008	0.0379784	ENSGALG00000007324;ENSGALG00000030879
GO:0072574	hepatocyte proliferation	2	13	0.00998008	0.0379784	ENSGALG00000009791;ENSGALG00000042422
GO:0072575	epithelial cell proliferation involved in liver morphogenesis	2	13	0.00998008	0.0379784	ENSGALG00000009791;ENSGALG00000042422
GO:1903055	positive regulation of extracellular matrix organization	2	13	0.00998008	0.0379784	ENSGALG00000004386;ENSGALG00000035701
GO:2000515	negative regulation of CD4-positive, alpha-beta T cell activation	2	13	0.00998008	0.0379784	ENSGALG00000007357;ENSGALG00000037257
GO:0021545	cranial nerve development	3	38	0.0101466	0.0385173	ENSGALG00000023420;ENSGALG00000040266;ENSGALG00000043219
GO:0035904	aorta development	3	38	0.0101466	0.0385173	ENSGALG00000009791;ENSGALG00000016680;ENSGALG00000034297
GO:0030336	negative regulation of cell migration	6	155	0.0102971	0.0390406	ENSGALG00000007000;ENSGALG00000008253;ENSGALG00000010794;ENSGALG00000014645;ENSGALG00000026989;ENSGALG00000036189
GO:0000902	cell morphogenesis	14	591	0.0103628	0.0392417	ENSGALG00000001124;ENSGALG00000004598;ENSGALG00000005441;ENSGALG00000007357;ENSGALG00000008127;ENSGALG00000008941;ENSGALG00000009791;ENSGALG00000011635;ENSGALG00000012123;ENSGALG00000015305;ENSGALG00000030879;ENSGALG00000032545;ENSGALG00000033090;ENSGALG00000040266
GO:0043069	negative regulation of programmed cell death	12	473	0.0104604	0.0394049	ENSGALG00000002886;ENSGALG00000004386;ENSGALG00000005263;ENSGALG00000007357;ENSGALG00000012290;ENSGALG00000015305;ENSGALG00000016473;ENSGALG00000016680;ENSGALG00000017034;ENSGALG00000030879;ENSGALG00000032577;ENSGALG00000040266
GO:0060070	canonical Wnt signaling pathway	7	203	0.0104986	0.0394049	ENSGALG00000002886;ENSGALG00000004386;ENSGALG00000007669;ENSGALG00000012290;ENSGALG00000017034;ENSGALG00000040266;ENSGALG00000042422
GO:0032989	cellular component morphogenesis	15	654	0.0106453	0.0394049	ENSGALG00000001124;ENSGALG00000002886;ENSGALG00000004598;ENSGALG00000005441;ENSGALG00000007357;ENSGALG00000008127;ENSGALG00000008941;ENSGALG00000009791;ENSGALG00000011635;ENSGALG00000012123;ENSGALG00000015305;ENSGALG00000030879;ENSGALG00000032545;ENSGALG00000033090;ENSGALG00000040266
GO:0043065	positive regulation of apoptotic process	9	307	0.0108234	0.0394049	ENSGALG00000007324;ENSGALG00000007357;ENSGALG00000010971;ENSGALG00000016680;ENSGALG00000017034;ENSGALG00000025929;ENSGALG00000032713;ENSGALG00000033090;ENSGALG00000035701
GO:0045665	negative regulation of neuron differentiation	5	113	0.0109993	0.0394049	ENSGALG00000004386;ENSGALG00000005263;ENSGALG00000012123;ENSGALG00000015305;ENSGALG00000040266
GO:0043068	positive regulation of programmed cell death	9	309	0.0112592	0.0394049	ENSGALG00000007324;ENSGALG00000007357;ENSGALG00000010971;ENSGALG00000016680;ENSGALG00000017034;ENSGALG00000025929;ENSGALG00000032713;ENSGALG00000033090;ENSGALG00000035701
GO:0002828	regulation of type 2 immune response	2	14	0.0115537	0.0394049	ENSGALG00000007357;ENSGALG00000037257
GO:0023019	signal transduction involved in regulation of gene expression	2	14	0.0115537	0.0394049	ENSGALG00000004285;ENSGALG00000012123
GO:0031063	regulation of histone deacetylation	2	14	0.0115537	0.0394049	ENSGALG00000007357;ENSGALG00000027188
GO:0036037	CD8-positive, alpha-beta T cell activation	2	14	0.0115537	0.0394049	ENSGALG00000039040;ENSGALG00000039102
GO:0042092	type 2 immune response	2	14	0.0115537	0.0394049	ENSGALG00000007357;ENSGALG00000037257
GO:0048710	regulation of astrocyte differentiation	2	14	0.0115537	0.0394049	ENSGALG00000015305;ENSGALG00000047662
GO:0072077	renal vesicle morphogenesis	2	14	0.0115537	0.0394049	ENSGALG00000004386;ENSGALG00000005263
GO:0072576	liver morphogenesis	2	14	0.0115537	0.0394049	ENSGALG00000009791;ENSGALG00000042422
GO:0090312	positive regulation of protein deacetylation	2	14	0.0115537	0.0394049	ENSGALG00000007357;ENSGALG00000027188
GO:2000178	negative regulation of neural precursor cell proliferation	2	14	0.0115537	0.0394049	ENSGALG00000012123;ENSGALG00000015305
GO:0007422	peripheral nervous system development	3	40	0.0116815	0.0394049	ENSGALG00000005263;ENSGALG00000009270;ENSGALG00000012290
GO:1903708	positive regulation of hemopoiesis	5	115	0.0118044	0.0394049	ENSGALG00000007357;ENSGALG00000025929;ENSGALG00000037257;ENSGALG00000039102;ENSGALG00000040266
GO:0002194	hepatocyte cell migration	1	1	0.011847	0.0394049	ENSGALG00000009791
GO:0002362	CD4-positive, CD25-positive, alpha-beta regulatory T cell lineage commitment	1	1	0.011847	0.0394049	ENSGALG00000039102
GO:0002364	NK T cell lineage commitment	1	1	0.011847	0.0394049	ENSGALG00000039102
GO:0003062	regulation of heart rate by chemical signal	1	1	0.011847	0.0394049	ENSGALG00000027188
GO:0003144	embryonic heart tube formation	1	1	0.011847	0.0394049	ENSGALG00000035104
GO:0003168	Purkinje myocyte differentiation	1	1	0.011847	0.0394049	ENSGALG00000002886
GO:0003322	pancreatic A cell development	1	1	0.011847	0.0394049	ENSGALG00000012123
GO:0007439	ectodermal digestive tract development	1	1	0.011847	0.0394049	ENSGALG00000034111
GO:0007499	ectoderm and mesoderm interaction	1	1	0.011847	0.0394049	ENSGALG00000007324
GO:0007521	muscle cell fate determination	1	1	0.011847	0.0394049	ENSGALG00000034297
GO:0009956	radial pattern formation	1	1	0.011847	0.0394049	ENSGALG00000007000
GO:0014822	detection of wounding	1	1	0.011847	0.0394049	ENSGALG00000034111
GO:0019102	male somatic sex determination	1	1	0.011847	0.0394049	ENSGALG00000030879
GO:0021905	forebrain-midbrain boundary formation	1	1	0.011847	0.0394049	ENSGALG00000012123
GO:0022012	subpallium cell proliferation in forebrain	1	1	0.011847	0.0394049	ENSGALG00000040266
GO:0022018	lateral ganglionic eminence cell proliferation	1	1	0.011847	0.0394049	ENSGALG00000040266
GO:0032764	negative regulation of mast cell cytokine production	1	1	0.011847	0.0394049	ENSGALG00000007357
GO:0035262	gonad morphogenesis	1	1	0.011847	0.0394049	ENSGALG00000002223
GO:0035623	renal glucose absorption	1	1	0.011847	0.0394049	ENSGALG00000006968
GO:0044026	DNA hypermethylation	1	1	0.011847	0.0394049	ENSGALG00000008127
GO:0044027	hypermethylation of CpG island	1	1	0.011847	0.0394049	ENSGALG00000008127
GO:0048567	ectodermal digestive tract morphogenesis	1	1	0.011847	0.0394049	ENSGALG00000034111
GO:0048611	embryonic ectodermal digestive tract development	1	1	0.011847	0.0394049	ENSGALG00000034111
GO:0048613	embryonic ectodermal digestive tract morphogenesis	1	1	0.011847	0.0394049	ENSGALG00000034111
GO:0048621	post-embryonic digestive tract morphogenesis	1	1	0.011847	0.0394049	ENSGALG00000030932
GO:0050928	negative regulation of positive chemotaxis	1	1	0.011847	0.0394049	ENSGALG00000036189
GO:0060032	notochord regression	1	1	0.011847	0.0394049	ENSGALG00000042422
GO:0060057	apoptotic process involved in mammary gland involution	1	1	0.011847	0.0394049	ENSGALG00000033090
GO:0060058	positive regulation of apoptotic process involved in mammary gland involution	1	1	0.011847	0.0394049	ENSGALG00000033090
GO:0060364	frontal suture morphogenesis	1	1	0.011847	0.0394049	ENSGALG00000040266
GO:0060366	lambdoid suture morphogenesis	1	1	0.011847	0.0394049	ENSGALG00000040266
GO:0060367	sagittal suture morphogenesis	1	1	0.011847	0.0394049	ENSGALG00000040266
GO:0060461	right lung morphogenesis	1	1	0.011847	0.0394049	ENSGALG00000034111
GO:0060465	pharynx development	1	1	0.011847	0.0394049	ENSGALG00000034297
GO:0060514	prostate induction	1	1	0.011847	0.0394049	ENSGALG00000030879
GO:0060515	prostate field specification	1	1	0.011847	0.0394049	ENSGALG00000030879
GO:0060517	epithelial cell proliferation involved in prostatic bud elongation	1	1	0.011847	0.0394049	ENSGALG00000004386
GO:0060520	activation of prostate induction by androgen receptor signaling pathway	1	1	0.011847	0.0394049	ENSGALG00000030879
GO:0060529	squamous basal epithelial stem cell differentiation involved in prostate gland acinus development	1	1	0.011847	0.0394049	ENSGALG00000007324
GO:0060764	cell-cell signaling involved in mammary gland development	1	1	0.011847	0.0394049	ENSGALG00000025929
GO:0060784	regulation of cell proliferation involved in tissue homeostasis	1	1	0.011847	0.0394049	ENSGALG00000004386
GO:0060873	anterior semicircular canal development	1	1	0.011847	0.0394049	ENSGALG00000040266
GO:0060875	lateral semicircular canal development	1	1	0.011847	0.0394049	ENSGALG00000040266
GO:0060945	cardiac neuron differentiation	1	1	0.011847	0.0394049	ENSGALG00000012290
GO:0060959	cardiac neuron development	1	1	0.011847	0.0394049	ENSGALG00000012290
GO:0061114	branching involved in pancreas morphogenesis	1	1	0.011847	0.0394049	ENSGALG00000009791
GO:0061144	alveolar secondary septum development	1	1	0.011847	0.0394049	ENSGALG00000032713
GO:0061760	antifungal innate immune response	1	1	0.011847	0.0394049	ENSGALG00000008127
GO:0061888	regulation of astrocyte activation	1	1	0.011847	0.0394049	ENSGALG00000047662
GO:0061889	negative regulation of astrocyte activation	1	1	0.011847	0.0394049	ENSGALG00000047662
GO:0072165	anterior mesonephric tubule development	1	1	0.011847	0.0394049	ENSGALG00000016473
GO:0072166	posterior mesonephric tubule development	1	1	0.011847	0.0394049	ENSGALG00000016473
GO:0072167	specification of mesonephric tubule identity	1	1	0.011847	0.0394049	ENSGALG00000016473
GO:0072168	specification of anterior mesonephric tubule identity	1	1	0.011847	0.0394049	ENSGALG00000016473
GO:0072169	specification of posterior mesonephric tubule identity	1	1	0.011847	0.0394049	ENSGALG00000016473
GO:0072183	negative regulation of nephron tubule epithelial cell differentiation	1	1	0.011847	0.0394049	ENSGALG00000016473
GO:0072184	renal vesicle progenitor cell differentiation	1	1	0.011847	0.0394049	ENSGALG00000016473
GO:0072185	metanephric cap development	1	1	0.011847	0.0394049	ENSGALG00000016473
GO:0072186	metanephric cap morphogenesis	1	1	0.011847	0.0394049	ENSGALG00000016473
GO:0072258	metanephric interstitial fibroblast differentiation	1	1	0.011847	0.0394049	ENSGALG00000016473
GO:0072259	metanephric interstitial fibroblast development	1	1	0.011847	0.0394049	ENSGALG00000016473
GO:0090094	metanephric cap mesenchymal cell proliferation involved in metanephros development	1	1	0.011847	0.0394049	ENSGALG00000016473
GO:0090131	mesenchyme migration	1	1	0.011847	0.0394049	ENSGALG00000034111
GO:0090299	regulation of neural crest formation	1	1	0.011847	0.0394049	ENSGALG00000004386
GO:0090300	positive regulation of neural crest formation	1	1	0.011847	0.0394049	ENSGALG00000004386
GO:0090425	acinar cell differentiation	1	1	0.011847	0.0394049	ENSGALG00000009791
GO:0097273	creatinine homeostasis	1	1	0.011847	0.0394049	ENSGALG00000016680
GO:0097275	cellular ammonia homeostasis	1	1	0.011847	0.0394049	ENSGALG00000016680
GO:0097276	cellular creatinine homeostasis	1	1	0.011847	0.0394049	ENSGALG00000016680
GO:0097277	cellular urea homeostasis	1	1	0.011847	0.0394049	ENSGALG00000016680
GO:0098508	endothelial to hematopoietic transition	1	1	0.011847	0.0394049	ENSGALG00000008127
GO:0098758	response to interleukin-8	1	1	0.011847	0.0394049	ENSGALG00000007669
GO:0098759	cellular response to interleukin-8	1	1	0.011847	0.0394049	ENSGALG00000007669
GO:0100026	positive regulation of DNA repair by transcription from RNA polymerase II promoter	1	1	0.011847	0.0394049	ENSGALG00000003324
GO:0120186	negative regulation of protein localization to chromatin	1	1	0.011847	0.0394049	ENSGALG00000008127
GO:1900150	regulation of defense response to fungus	1	1	0.011847	0.0394049	ENSGALG00000008127
GO:1901208	negative regulation of heart looping	1	1	0.011847	0.0394049	ENSGALG00000034297
GO:1901210	regulation of cardiac chamber formation	1	1	0.011847	0.0394049	ENSGALG00000034297
GO:1901211	negative regulation of cardiac chamber formation	1	1	0.011847	0.0394049	ENSGALG00000034297
GO:1901219	regulation of cardiac chamber morphogenesis	1	1	0.011847	0.0394049	ENSGALG00000034297
GO:1901220	negative regulation of cardiac chamber morphogenesis	1	1	0.011847	0.0394049	ENSGALG00000034297
GO:1902027	positive regulation of cartilage condensation	1	1	0.011847	0.0394049	ENSGALG00000004386
GO:1902691	respiratory basal cell differentiation	1	1	0.011847	0.0394049	ENSGALG00000032713
GO:1903519	regulation of mammary gland involution	1	1	0.011847	0.0394049	ENSGALG00000033090
GO:1903521	positive regulation of mammary gland involution	1	1	0.011847	0.0394049	ENSGALG00000033090
GO:1903781	positive regulation of cardiac conduction	1	1	0.011847	0.0394049	ENSGALG00000008253
GO:1905034	regulation of antifungal innate immune response	1	1	0.011847	0.0394049	ENSGALG00000008127
GO:1905036	positive regulation of antifungal innate immune response	1	1	0.011847	0.0394049	ENSGALG00000008127
GO:1905453	regulation of myeloid progenitor cell differentiation	1	1	0.011847	0.0394049	ENSGALG00000008127
GO:2000287	positive regulation of myotome development	1	1	0.011847	0.0394049	ENSGALG00000026790
GO:2000290	regulation of myotome development	1	1	0.011847	0.0394049	ENSGALG00000026790
GO:2000527	regulation of myeloid dendritic cell chemotaxis	1	1	0.011847	0.0394049	ENSGALG00000008127
GO:2000529	positive regulation of myeloid dendritic cell chemotaxis	1	1	0.011847	0.0394049	ENSGALG00000008127
GO:2000795	negative regulation of epithelial cell proliferation involved in lung morphogenesis	1	1	0.011847	0.0394049	ENSGALG00000005441
GO:2000979	positive regulation of forebrain neuron differentiation	1	1	0.011847	0.0394049	ENSGALG00000009791
GO:0046879	hormone secretion	6	160	0.0119149	0.0395883	ENSGALG00000004285;ENSGALG00000006968;ENSGALG00000016680;ENSGALG00000027188;ENSGALG00000032545;ENSGALG00000047662
GO:0002376	immune system process	25	1321	0.012011	0.0398645	ENSGALG00000001161;ENSGALG00000002886;ENSGALG00000004386;ENSGALG00000007260;ENSGALG00000007357;ENSGALG00000007669;ENSGALG00000008127;ENSGALG00000013086;ENSGALG00000025929;ENSGALG00000026590;ENSGALG00000026989;ENSGALG00000030932;ENSGALG00000032740;ENSGALG00000034111;ENSGALG00000035701;ENSGALG00000037257;ENSGALG00000037619;ENSGALG00000038540;ENSGALG00000039040;ENSGALG00000039102;ENSGALG00000039118;…
GO:0000904	cell morphogenesis involved in differentiation	11	428	0.0128309	0.0425403	ENSGALG00000001124;ENSGALG00000004598;ENSGALG00000005441;ENSGALG00000008127;ENSGALG00000008941;ENSGALG00000009791;ENSGALG00000012123;ENSGALG00000015305;ENSGALG00000030879;ENSGALG00000032545;ENSGALG00000040266
GO:0043401	steroid hormone mediated signaling pathway	4	77	0.0131169	0.0434417	ENSGALG00000007324;ENSGALG00000015008;ENSGALG00000030879;ENSGALG00000032713
GO:0036303	lymph vessel morphogenesis	2	15	0.0132285	0.0435313	ENSGALG00000009791;ENSGALG00000034118
GO:0045622	regulation of T-helper cell differentiation	2	15	0.0132285	0.0435313	ENSGALG00000007357;ENSGALG00000037257
GO:0048485	sympathetic nervous system development	2	15	0.0132285	0.0435313	ENSGALG00000007324;ENSGALG00000016680
GO:0060039	pericardium development	2	15	0.0132285	0.0435313	ENSGALG00000008253;ENSGALG00000035701
GO:0090103	cochlea morphogenesis	2	15	0.0132285	0.0435313	ENSGALG00000004386;ENSGALG00000007260
GO:2000136	regulation of cell proliferation involved in heart morphogenesis	2	15	0.0132285	0.0435313	ENSGALG00000004386;ENSGALG00000008253
GO:0046530	photoreceptor cell differentiation	3	42	0.0133428	0.0438608	ENSGALG00000004386;ENSGALG00000005263;ENSGALG00000012123
GO:0007623	circadian rhythm	5	119	0.0135333	0.0444397	ENSGALG00000004285;ENSGALG00000007669;ENSGALG00000009791;ENSGALG00000027188;ENSGALG00000047662
GO:2000146	negative regulation of cell motility	6	165	0.0137044	0.044954	ENSGALG00000007000;ENSGALG00000008253;ENSGALG00000010794;ENSGALG00000014645;ENSGALG00000026989;ENSGALG00000036189
GO:0016575	histone deacetylation	3	43	0.0142213	0.0465506	ENSGALG00000007357;ENSGALG00000011963;ENSGALG00000027188
GO:0032526	response to retinoic acid	3	43	0.0142213	0.0465506	ENSGALG00000004386;ENSGALG00000008253;ENSGALG00000016473
GO:0001936	regulation of endothelial cell proliferation	4	79	0.0143029	0.0467683	ENSGALG00000007000;ENSGALG00000009791;ENSGALG00000014645;ENSGALG00000033083
GO:0009914	hormone transport	6	167	0.0144702	0.0472653	ENSGALG00000004285;ENSGALG00000006968;ENSGALG00000016680;ENSGALG00000027188;ENSGALG00000032545;ENSGALG00000047662
GO:0001775	cell activation	13	555	0.0145328	0.0474197	ENSGALG00000007260;ENSGALG00000007357;ENSGALG00000007669;ENSGALG00000008127;ENSGALG00000013086;ENSGALG00000030932;ENSGALG00000034111;ENSGALG00000035701;ENSGALG00000037257;ENSGALG00000039040;ENSGALG00000039102;ENSGALG00000040266;ENSGALG00000047662
GO:1901700	response to oxygen-containing compound	15	679	0.0146043	0.0476028	ENSGALG00000003282;ENSGALG00000004285;ENSGALG00000004386;ENSGALG00000006968;ENSGALG00000007260;ENSGALG00000007669;ENSGALG00000008127;ENSGALG00000008253;ENSGALG00000016473;ENSGALG00000017034;ENSGALG00000027188;ENSGALG00000030879;ENSGALG00000032713;ENSGALG00000033090;ENSGALG00000047662
GO:0002089	lens morphogenesis in camera-type eye	2	16	0.0150019	0.0484387	ENSGALG00000009791;ENSGALG00000030353
GO:0002886	regulation of myeloid leukocyte mediated immunity	2	16	0.0150019	0.0484387	ENSGALG00000008127;ENSGALG00000034111
GO:0021904	dorsal/ventral neural tube patterning	2	16	0.0150019	0.0484387	ENSGALG00000032713;ENSGALG00000040266
GO:0043300	regulation of leukocyte degranulation	2	16	0.0150019	0.0484387	ENSGALG00000008127;ENSGALG00000034111
GO:0045940	positive regulation of steroid metabolic process	2	16	0.0150019	0.0484387	ENSGALG00000027188;ENSGALG00000047662
GO:0060219	camera-type eye photoreceptor cell differentiation	2	16	0.0150019	0.0484387	ENSGALG00000004386;ENSGALG00000005263
GO:0060444	branching involved in mammary gland duct morphogenesis	2	16	0.0150019	0.0484387	ENSGALG00000030879;ENSGALG00000033090
GO:0061323	cell proliferation involved in heart morphogenesis	2	16	0.0150019	0.0484387	ENSGALG00000004386;ENSGALG00000008253
GO:1903010	regulation of bone development	2	16	0.0150019	0.0484387	ENSGALG00000004386;ENSGALG00000040266
GO:0090398	cellular senescence	3	44	0.015132	0.0488077	ENSGALG00000007357;ENSGALG00000008127;ENSGALG00000034297
GO:0001101	response to acid chemical	5	123	0.0154255	0.0497025	ENSGALG00000004386;ENSGALG00000007260;ENSGALG00000008253;ENSGALG00000016473;ENSGALG00000017034
GO:1901617	organic hydroxy compound biosynthetic process	5	124	0.0159248	0.0512578	ENSGALG00000006968;ENSGALG00000009791;ENSGALG00000027188;ENSGALG00000033090;ENSGALG00000047662
GO:0003407	neural retina development	3	45	0.0160749	0.0516872	ENSGALG00000004386;ENSGALG00000005263;ENSGALG00000016680
GO:0046649	lymphocyte activation	11	444	0.0164566	0.0528596	ENSGALG00000007260;ENSGALG00000007357;ENSGALG00000007669;ENSGALG00000008127;ENSGALG00000013086;ENSGALG00000030932;ENSGALG00000035701;ENSGALG00000037257;ENSGALG00000039040;ENSGALG00000039102;ENSGALG00000040266
GO:0010942	positive regulation of cell death	9	330	0.0166683	0.053484	ENSGALG00000007324;ENSGALG00000007357;ENSGALG00000010971;ENSGALG00000016680;ENSGALG00000017034;ENSGALG00000025929;ENSGALG00000032713;ENSGALG00000033090;ENSGALG00000035701
GO:0032879	regulation of localization	27	1500	0.0167806	0.0537884	ENSGALG00000002886;ENSGALG00000004274;ENSGALG00000004285;ENSGALG00000004386;ENSGALG00000006968;ENSGALG00000007000;ENSGALG00000007357;ENSGALG00000008127;ENSGALG00000008253;ENSGALG00000009791;ENSGALG00000010794;ENSGALG00000012123;ENSGALG00000013568;ENSGALG00000014645;ENSGALG00000015305;ENSGALG00000016473;ENSGALG00000016680;ENSGALG00000026989;ENSGALG00000027188;ENSGALG00000030879;ENSGALG00000032545;…
GO:0001893	maternal placenta development	2	17	0.0168714	0.0538561	ENSGALG00000007000;ENSGALG00000033090
GO:0002313	mature B cell differentiation involved in immune response	2	17	0.0168714	0.0538561	ENSGALG00000008127;ENSGALG00000030932
GO:0033081	regulation of T cell differentiation in thymus	2	17	0.0168714	0.0538561	ENSGALG00000007260;ENSGALG00000039102
GO:0045920	negative regulation of exocytosis	2	17	0.0168714	0.0538561	ENSGALG00000008127;ENSGALG00000034111
GO:0071347	cellular response to interleukin-1	3	46	0.0170502	0.0543705	ENSGALG00000004386;ENSGALG00000007669;ENSGALG00000047662
GO:1903530	regulation of secretion by cell	8	278	0.0176164	0.0561182	ENSGALG00000004285;ENSGALG00000006968;ENSGALG00000008127;ENSGALG00000016680;ENSGALG00000027188;ENSGALG00000032545;ENSGALG00000034111;ENSGALG00000047662
GO:0045582	positive regulation of T cell differentiation	3	47	0.0180579	0.0574655	ENSGALG00000007357;ENSGALG00000037257;ENSGALG00000040266
GO:0071345	cellular response to cytokine stimulus	10	392	0.0181678	0.0577558	ENSGALG00000002182;ENSGALG00000004386;ENSGALG00000007669;ENSGALG00000008127;ENSGALG00000011963;ENSGALG00000012123;ENSGALG00000030353;ENSGALG00000031534;ENSGALG00000034111;ENSGALG00000047662
GO:1902107	positive regulation of leukocyte differentiation	4	85	0.0182611	0.0579925	ENSGALG00000007357;ENSGALG00000037257;ENSGALG00000039102;ENSGALG00000040266
GO:0003283	atrial septum development	2	18	0.0188346	0.059569	ENSGALG00000002886;ENSGALG00000008253
GO:0030859	polarized epithelial cell differentiation	2	18	0.0188346	0.059569	ENSGALG00000007324;ENSGALG00000034111
GO:0045061	thymic T cell selection	2	18	0.0188346	0.059569	ENSGALG00000039102;ENSGALG00000040266
GO:0085029	extracellular matrix assembly	2	18	0.0188346	0.059569	ENSGALG00000004386;ENSGALG00000035701
GO:0031056	regulation of histone modification	4	86	0.0189804	0.0599688	ENSGALG00000007357;ENSGALG00000008127;ENSGALG00000016431;ENSGALG00000027188
GO:0002066	columnar/cuboidal epithelial cell development	3	48	0.0190982	0.0601564	ENSGALG00000004285;ENSGALG00000012123;ENSGALG00000025929
GO:0021536	diencephalon development	3	48	0.0190982	0.0601564	ENSGALG00000012123;ENSGALG00000030237;ENSGALG00000042422
GO:0021885	forebrain cell migration	3	48	0.0190982	0.0601564	ENSGALG00000009302;ENSGALG00000015305;ENSGALG00000040266
GO:0002366	leukocyte activation involved in immune response	5	130	0.0191479	0.0601903	ENSGALG00000007357;ENSGALG00000008127;ENSGALG00000030932;ENSGALG00000034111;ENSGALG00000037257
GO:0007411	axon guidance	5	130	0.0191479	0.0601903	ENSGALG00000001124;ENSGALG00000005441;ENSGALG00000008941;ENSGALG00000012123;ENSGALG00000040266
GO:0009306	protein secretion	6	178	0.0192209	0.060297	ENSGALG00000004285;ENSGALG00000006968;ENSGALG00000016680;ENSGALG00000027188;ENSGALG00000032545;ENSGALG00000047662
GO:0051271	negative regulation of cellular component movement	6	178	0.0192209	0.060297	ENSGALG00000007000;ENSGALG00000008253;ENSGALG00000010794;ENSGALG00000014645;ENSGALG00000026989;ENSGALG00000036189
GO:0046634	regulation of alpha-beta T cell activation	3	49	0.0201711	0.0631496	ENSGALG00000007357;ENSGALG00000037257;ENSGALG00000040266
GO:0051153	regulation of striated muscle cell differentiation	3	49	0.0201711	0.0631496	ENSGALG00000002886;ENSGALG00000009791;ENSGALG00000014645
GO:0043066	negative regulation of apoptotic process	11	458	0.0202187	0.0632348	ENSGALG00000002886;ENSGALG00000004386;ENSGALG00000005263;ENSGALG00000007357;ENSGALG00000012290;ENSGALG00000015305;ENSGALG00000016473;ENSGALG00000016680;ENSGALG00000017034;ENSGALG00000030879;ENSGALG00000040266
GO:0050708	regulation of protein secretion	5	132	0.020311	0.0633948	ENSGALG00000004285;ENSGALG00000016680;ENSGALG00000027188;ENSGALG00000032545;ENSGALG00000047662
GO:0097485	neuron projection guidance	5	132	0.020311	0.0633948	ENSGALG00000001124;ENSGALG00000005441;ENSGALG00000008941;ENSGALG00000012123;ENSGALG00000040266
GO:0040013	negative regulation of locomotion	6	181	0.0206817	0.0644868	ENSGALG00000007000;ENSGALG00000008253;ENSGALG00000010794;ENSGALG00000014645;ENSGALG00000026989;ENSGALG00000036189
GO:0002068	glandular epithelial cell development	2	19	0.0208889	0.0645457	ENSGALG00000004285;ENSGALG00000012123
GO:0003416	endochondral bone growth	2	19	0.0208889	0.0645457	ENSGALG00000004386;ENSGALG00000015101
GO:0021801	cerebral cortex radial glia guided migration	2	19	0.0208889	0.0645457	ENSGALG00000015305;ENSGALG00000040266
GO:0021846	cell proliferation in forebrain	2	19	0.0208889	0.0645457	ENSGALG00000009302;ENSGALG00000040266
GO:0022030	telencephalon glial cell migration	2	19	0.0208889	0.0645457	ENSGALG00000015305;ENSGALG00000040266
GO:0031646	positive regulation of neurological system process	2	19	0.0208889	0.0645457	ENSGALG00000004598;ENSGALG00000041253
GO:0033688	regulation of osteoblast proliferation	2	19	0.0208889	0.0645457	ENSGALG00000005263;ENSGALG00000035701
GO:0046885	regulation of hormone biosynthetic process	2	19	0.0208889	0.0645457	ENSGALG00000007669;ENSGALG00000033090
GO:0072273	metanephric nephron morphogenesis	2	19	0.0208889	0.0645457	ENSGALG00000004386;ENSGALG00000005263
GO:0002263	cell activation involved in immune response	5	133	0.0209095	0.0645457	ENSGALG00000007357;ENSGALG00000008127;ENSGALG00000030932;ENSGALG00000034111;ENSGALG00000037257
GO:0045682	regulation of epidermis development	3	50	0.0212766	0.0654213	ENSGALG00000007324;ENSGALG00000026989;ENSGALG00000033090
GO:0071695	anatomical structure maturation	4	90	0.0220324	0.0654213	ENSGALG00000006041;ENSGALG00000011635;ENSGALG00000025929;ENSGALG00000032713
GO:0003151	outflow tract morphogenesis	3	51	0.0224147	0.0654213	ENSGALG00000002886;ENSGALG00000034297;ENSGALG00000040079
GO:0021782	glial cell development	3	51	0.0224147	0.0654213	ENSGALG00000012290;ENSGALG00000041253;ENSGALG00000047662
GO:0001935	endothelial cell proliferation	4	91	0.0228395	0.0654213	ENSGALG00000007000;ENSGALG00000009791;ENSGALG00000014645;ENSGALG00000033083
GO:0001953	negative regulation of cell-matrix adhesion	2	20	0.023032	0.0654213	ENSGALG00000007357;ENSGALG00000026989
GO:0002335	mature B cell differentiation	2	20	0.023032	0.0654213	ENSGALG00000008127;ENSGALG00000030932
GO:0030318	melanocyte differentiation	2	20	0.023032	0.0654213	ENSGALG00000012290;ENSGALG00000040266
GO:0045879	negative regulation of smoothened signaling pathway	2	20	0.023032	0.0654213	ENSGALG00000012647;ENSGALG00000040266
GO:0051567	histone H3-K9 methylation	2	20	0.023032	0.0654213	ENSGALG00000011963;ENSGALG00000016431
GO:0060571	morphogenesis of an epithelial fold	2	20	0.023032	0.0654213	ENSGALG00000007324;ENSGALG00000030879
GO:0001525	angiogenesis	8	293	0.0232968	0.0654213	ENSGALG00000010794;ENSGALG00000015305;ENSGALG00000025929;ENSGALG00000026989;ENSGALG00000034118;ENSGALG00000035104;ENSGALG00000036189;ENSGALG00000043219
GO:0001743	optic placode formation	1	2	0.0235546	0.0654213	ENSGALG00000009791
GO:0002361	CD4-positive, CD25-positive, alpha-beta regulatory T cell differentiation	1	2	0.0235546	0.0654213	ENSGALG00000039102
GO:0002408	myeloid dendritic cell chemotaxis	1	2	0.0235546	0.0654213	ENSGALG00000008127
GO:0003165	Purkinje myocyte development	1	2	0.0235546	0.0654213	ENSGALG00000002886
GO:0003285	septum secundum development	1	2	0.0235546	0.0654213	ENSGALG00000002886
GO:0003342	proepicardium development	1	2	0.0235546	0.0654213	ENSGALG00000002886
GO:0003343	septum transversum development	1	2	0.0235546	0.0654213	ENSGALG00000002886
GO:0007418	ventral midline development	1	2	0.0235546	0.0654213	ENSGALG00000042422
GO:0007538	primary sex determination	1	2	0.0235546	0.0654213	ENSGALG00000004386
GO:0007542	primary sex determination, germ-line	1	2	0.0235546	0.0654213	ENSGALG00000004386
GO:0010979	regulation of vitamin D 24-hydroxylase activity	1	2	0.0235546	0.0654213	ENSGALG00000033090
GO:0010980	positive regulation of vitamin D 24-hydroxylase activity	1	2	0.0235546	0.0654213	ENSGALG00000033090
GO:0014036	neural crest cell fate specification	1	2	0.0235546	0.0654213	ENSGALG00000004386
GO:0014849	ureter smooth muscle contraction	1	2	0.0235546	0.0654213	ENSGALG00000034297
GO:0018992	germ-line sex determination	1	2	0.0235546	0.0654213	ENSGALG00000004386
GO:0018993	somatic sex determination	1	2	0.0235546	0.0654213	ENSGALG00000030879
GO:0019100	male germ-line sex determination	1	2	0.0235546	0.0654213	ENSGALG00000004386
GO:0021730	trigeminal sensory nucleus development	1	2	0.0235546	0.0654213	ENSGALG00000005441
GO:0021740	principal sensory nucleus of trigeminal nerve development	1	2	0.0235546	0.0654213	ENSGALG00000005441
GO:0021775	smoothened signaling pathway involved in ventral spinal cord interneuron specification	1	2	0.0235546	0.0654213	ENSGALG00000040266
GO:0021776	smoothened signaling pathway involved in spinal cord motor neuron cell fate specification	1	2	0.0235546	0.0654213	ENSGALG00000040266
GO:0032762	mast cell cytokine production	1	2	0.0235546	0.0654213	ENSGALG00000007357
GO:0032763	regulation of mast cell cytokine production	1	2	0.0235546	0.0654213	ENSGALG00000007357
GO:0034401	chromatin organization involved in regulation of transcription	1	2	0.0235546	0.0654213	ENSGALG00000008127
GO:0035622	intrahepatic bile duct development	1	2	0.0235546	0.0654213	ENSGALG00000004386
GO:0036032	neural crest cell delamination	1	2	0.0235546	0.0654213	ENSGALG00000004386
GO:0038183	bile acid signaling pathway	1	2	0.0235546	0.0654213	ENSGALG00000033090
GO:0043305	negative regulation of mast cell degranulation	1	2	0.0235546	0.0654213	ENSGALG00000034111
GO:0043314	negative regulation of neutrophil degranulation	1	2	0.0235546	0.0654213	ENSGALG00000008127
GO:0043375	CD8-positive, alpha-beta T cell lineage commitment	1	2	0.0235546	0.0654213	ENSGALG00000039102
GO:0044849	estrous cycle	1	2	0.0235546	0.0654213	ENSGALG00000007669
GO:0045720	negative regulation of integrin biosynthetic process	1	2	0.0235546	0.0654213	ENSGALG00000030879
GO:0046619	optic placode formation involved in camera-type eye formation	1	2	0.0235546	0.0654213	ENSGALG00000009791
GO:0048289	isotype switching to IgE isotypes	1	2	0.0235546	0.0654213	ENSGALG00000007357
GO:0048293	regulation of isotype switching to IgE isotypes	1	2	0.0235546	0.0654213	ENSGALG00000007357
GO:0048294	negative regulation of isotype switching to IgE isotypes	1	2	0.0235546	0.0654213	ENSGALG00000007357
GO:0048369	lateral mesoderm morphogenesis	1	2	0.0235546	0.0654213	ENSGALG00000034111
GO:0048370	lateral mesoderm formation	1	2	0.0235546	0.0654213	ENSGALG00000034111
GO:0048371	lateral mesodermal cell differentiation	1	2	0.0235546	0.0654213	ENSGALG00000034111
GO:0048389	intermediate mesoderm development	1	2	0.0235546	0.0654213	ENSGALG00000016473
GO:0048807	female genitalia morphogenesis	1	2	0.0235546	0.0654213	ENSGALG00000007324
GO:0060290	transdifferentiation	1	2	0.0235546	0.0654213	ENSGALG00000004386
GO:0060397	JAK-STAT cascade involved in growth hormone signaling pathway	1	2	0.0235546	0.0654213	ENSGALG00000003282
GO:0060414	aorta smooth muscle tissue morphogenesis	1	2	0.0235546	0.0654213	ENSGALG00000009791
GO:0060458	right lung development	1	2	0.0235546	0.0654213	ENSGALG00000034111
GO:0060516	primary prostatic bud elongation	1	2	0.0235546	0.0654213	ENSGALG00000004386
GO:0060532	bronchus cartilage development	1	2	0.0235546	0.0654213	ENSGALG00000004386
GO:0060535	trachea cartilage morphogenesis	1	2	0.0235546	0.0654213	ENSGALG00000025929
GO:0060574	intestinal epithelial cell maturation	1	2	0.0235546	0.0654213	ENSGALG00000025929
GO:0060594	mammary gland specification	1	2	0.0235546	0.0654213	ENSGALG00000040266
GO:0060596	mammary placode formation	1	2	0.0235546	0.0654213	ENSGALG00000034297
GO:0060599	lateral sprouting involved in mammary gland duct morphogenesis	1	2	0.0235546	0.0654213	ENSGALG00000030879
GO:0060689	cell differentiation involved in salivary gland development	1	2	0.0235546	0.0654213	ENSGALG00000005441
GO:0060738	epithelial-mesenchymal signaling involved in prostate gland development	1	2	0.0235546	0.0654213	ENSGALG00000032713
GO:0060741	prostate gland stromal morphogenesis	1	2	0.0235546	0.0654213	ENSGALG00000032713
GO:0061030	epithelial cell differentiation involved in mammary gland alveolus development	1	2	0.0235546	0.0654213	ENSGALG00000034111
GO:0061141	lung ciliated cell differentiation	1	2	0.0235546	0.0654213	ENSGALG00000005441
GO:0061145	lung smooth muscle development	1	2	0.0235546	0.0654213	ENSGALG00000004386
GO:0061227	pattern specification involved in mesonephros development	1	2	0.0235546	0.0654213	ENSGALG00000016473
GO:0070315	G1 to G0 transition involved in cell differentiation	1	2	0.0235546	0.0654213	ENSGALG00000051505
GO:0071107	response to parathyroid hormone	1	2	0.0235546	0.0654213	ENSGALG00000014645
GO:0071374	cellular response to parathyroid hormone stimulus	1	2	0.0235546	0.0654213	ENSGALG00000014645
GO:0071732	cellular response to nitric oxide	1	2	0.0235546	0.0654213	ENSGALG00000017034
GO:0072071	kidney interstitial fibroblast differentiation	1	2	0.0235546	0.0654213	ENSGALG00000016473
GO:0072098	anterior/posterior pattern specification involved in kidney development	1	2	0.0235546	0.0654213	ENSGALG00000016473
GO:0072105	ureteric peristalsis	1	2	0.0235546	0.0654213	ENSGALG00000034297
GO:0072131	kidney mesenchyme morphogenesis	1	2	0.0235546	0.0654213	ENSGALG00000016473
GO:0072133	metanephric mesenchyme morphogenesis	1	2	0.0235546	0.0654213	ENSGALG00000016473
GO:0072141	renal interstitial fibroblast development	1	2	0.0235546	0.0654213	ENSGALG00000016473
GO:0072162	metanephric mesenchymal cell differentiation	1	2	0.0235546	0.0654213	ENSGALG00000016473
GO:0072208	metanephric smooth muscle tissue development	1	2	0.0235546	0.0654213	ENSGALG00000016473
GO:0072272	proximal/distal pattern formation involved in metanephric nephron development	1	2	0.0235546	0.0654213	ENSGALG00000030991
GO:0086054	bundle of His cell to Purkinje myocyte communication by electrical coupling	1	2	0.0235546	0.0654213	ENSGALG00000008253
GO:0090402	oncogene-induced cell senescence	1	2	0.0235546	0.0654213	ENSGALG00000008127
GO:0090634	microglial cell mediated cytotoxicity	1	2	0.0235546	0.0654213	ENSGALG00000008127
GO:0097272	ammonia homeostasis	1	2	0.0235546	0.0654213	ENSGALG00000016680
GO:0097274	urea homeostasis	1	2	0.0235546	0.0654213	ENSGALG00000016680
GO:1900623	regulation of monocyte aggregation	1	2	0.0235546	0.0654213	ENSGALG00000013568
GO:1900625	positive regulation of monocyte aggregation	1	2	0.0235546	0.0654213	ENSGALG00000013568
GO:1901207	regulation of heart looping	1	2	0.0235546	0.0654213	ENSGALG00000034297
GO:1902026	regulation of cartilage condensation	1	2	0.0235546	0.0654213	ENSGALG00000004386
GO:1902170	cellular response to reactive nitrogen species	1	2	0.0235546	0.0654213	ENSGALG00000017034
GO:1902232	regulation of positive thymic T cell selection	1	2	0.0235546	0.0654213	ENSGALG00000039102
GO:1902339	positive regulation of apoptotic process involved in morphogenesis	1	2	0.0235546	0.0654213	ENSGALG00000033090
GO:1904149	regulation of microglial cell mediated cytotoxicity	1	2	0.0235546	0.0654213	ENSGALG00000008127
GO:1904151	positive regulation of microglial cell mediated cytotoxicity	1	2	0.0235546	0.0654213	ENSGALG00000008127
GO:1904674	positive regulation of somatic stem cell population maintenance	1	2	0.0235546	0.0654213	ENSGALG00000007324
GO:1904747	positive regulation of apoptotic process involved in development	1	2	0.0235546	0.0654213	ENSGALG00000033090
GO:1904837	beta-catenin-TCF complex assembly	1	2	0.0235546	0.0654213	ENSGALG00000004386
GO:1904863	regulation of beta-catenin-TCF complex assembly	1	2	0.0235546	0.0654213	ENSGALG00000004386
GO:1904864	negative regulation of beta-catenin-TCF complex assembly	1	2	0.0235546	0.0654213	ENSGALG00000004386
GO:1905407	regulation of creatine transmembrane transporter activity	1	2	0.0235546	0.0654213	ENSGALG00000016473
GO:1905408	negative regulation of creatine transmembrane transporter activity	1	2	0.0235546	0.0654213	ENSGALG00000016473
GO:1905563	negative regulation of vascular endothelial cell proliferation	1	2	0.0235546	0.0654213	ENSGALG00000014645
GO:2000182	regulation of progesterone biosynthetic process	1	2	0.0235546	0.0654213	ENSGALG00000007669
GO:2000195	negative regulation of female gonad development	1	2	0.0235546	0.0654213	ENSGALG00000040079
GO:2000790	regulation of mesenchymal cell proliferation involved in lung development	1	2	0.0235546	0.0654213	ENSGALG00000005441
GO:2000791	negative regulation of mesenchymal cell proliferation involved in lung development	1	2	0.0235546	0.0654213	ENSGALG00000005441
GO:0002312	B cell activation involved in immune response	3	52	0.0235855	0.0654213	ENSGALG00000007357;ENSGALG00000008127;ENSGALG00000030932
GO:0021675	nerve development	3	52	0.0235855	0.0654213	ENSGALG00000023420;ENSGALG00000040266;ENSGALG00000043219
GO:0030500	regulation of bone mineralization	3	52	0.0235855	0.0654213	ENSGALG00000004386;ENSGALG00000016473;ENSGALG00000037695
GO:0030902	hindbrain development	4	92	0.0236645	0.0655814	ENSGALG00000005441;ENSGALG00000009791;ENSGALG00000042422;ENSGALG00000043219
GO:0030534	adult behavior	4	93	0.0245073	0.0678563	ENSGALG00000009270;ENSGALG00000016431;ENSGALG00000040320;ENSGALG00000040532
GO:0048839	inner ear development	5	139	0.0247429	0.0684472	ENSGALG00000003324;ENSGALG00000004386;ENSGALG00000007260;ENSGALG00000009791;ENSGALG00000040266
GO:0014032	neural crest cell development	3	53	0.024789	0.0685134	ENSGALG00000004386;ENSGALG00000005263;ENSGALG00000012290
GO:0014910	regulation of smooth muscle cell migration	2	21	0.0252614	0.0693231	ENSGALG00000013568;ENSGALG00000014645
GO:0021895	cerebral cortex neuron differentiation	2	21	0.0252614	0.0693231	ENSGALG00000015305;ENSGALG00000039102
GO:0021952	central nervous system projection neuron axonogenesis	2	21	0.0252614	0.0693231	ENSGALG00000005441;ENSGALG00000015305
GO:0048512	circadian behavior	2	21	0.0252614	0.0693231	ENSGALG00000007669;ENSGALG00000047662
GO:0051150	regulation of smooth muscle cell differentiation	2	21	0.0252614	0.0693231	ENSGALG00000005351;ENSGALG00000007260
GO:0060603	mammary gland duct morphogenesis	2	21	0.0252614	0.0693231	ENSGALG00000030879;ENSGALG00000033090
GO:0098868	bone growth	2	21	0.0252614	0.0693231	ENSGALG00000004386;ENSGALG00000015101
GO:0110111	negative regulation of animal organ morphogenesis	2	21	0.0252614	0.0693231	ENSGALG00000005441;ENSGALG00000034297
GO:0048609	multicellular organismal reproductive process	9	356	0.0257536	0.070611	ENSGALG00000004386;ENSGALG00000005263;ENSGALG00000006041;ENSGALG00000007000;ENSGALG00000007357;ENSGALG00000007669;ENSGALG00000030879;ENSGALG00000033090;ENSGALG00000042422
GO:0042632	cholesterol homeostasis	3	54	0.0260251	0.0712289	ENSGALG00000002182;ENSGALG00000004285;ENSGALG00000047662
GO:0055092	sterol homeostasis	3	54	0.0260251	0.0712289	ENSGALG00000002182;ENSGALG00000004285;ENSGALG00000047662
GO:0032504	multicellular organism reproduction	9	358	0.0265742	0.0726675	ENSGALG00000004386;ENSGALG00000005263;ENSGALG00000006041;ENSGALG00000007000;ENSGALG00000007357;ENSGALG00000007669;ENSGALG00000030879;ENSGALG00000033090;ENSGALG00000042422
GO:0032870	cellular response to hormone stimulus	8	301	0.0268046	0.0732328	ENSGALG00000003282;ENSGALG00000007324;ENSGALG00000014645;ENSGALG00000015008;ENSGALG00000017034;ENSGALG00000027188;ENSGALG00000030879;ENSGALG00000032713
GO:0001738	morphogenesis of a polarized epithelium	3	55	0.0272937	0.0743062	ENSGALG00000007324;ENSGALG00000031920;ENSGALG00000034111
GO:0033077	T cell differentiation in thymus	3	55	0.0272937	0.0743062	ENSGALG00000007260;ENSGALG00000039102;ENSGALG00000040266
GO:0050868	negative regulation of T cell activation	3	55	0.0272937	0.0743062	ENSGALG00000007357;ENSGALG00000037257;ENSGALG00000040266
GO:0070555	response to interleukin-1	3	55	0.0272937	0.0743062	ENSGALG00000004386;ENSGALG00000007669;ENSGALG00000047662
GO:0007435	salivary gland morphogenesis	2	22	0.027575	0.0746771	ENSGALG00000005441;ENSGALG00000012123
GO:0007622	rhythmic behavior	2	22	0.027575	0.0746771	ENSGALG00000007669;ENSGALG00000047662
GO:0010259	multicellular organism aging	2	22	0.027575	0.0746771	ENSGALG00000007324;ENSGALG00000011635
GO:0010837	regulation of keratinocyte proliferation	2	22	0.027575	0.0746771	ENSGALG00000007324;ENSGALG00000033090
GO:0043370	regulation of CD4-positive, alpha-beta T cell differentiation	2	22	0.027575	0.0746771	ENSGALG00000007357;ENSGALG00000037257
GO:0070306	lens fiber cell differentiation	2	22	0.027575	0.0746771	ENSGALG00000009791;ENSGALG00000035701
GO:0048666	neuron development	13	606	0.0276453	0.0748021	ENSGALG00000001124;ENSGALG00000003324;ENSGALG00000004598;ENSGALG00000005441;ENSGALG00000008941;ENSGALG00000009270;ENSGALG00000012123;ENSGALG00000012290;ENSGALG00000015305;ENSGALG00000030353;ENSGALG00000032545;ENSGALG00000039102;ENSGALG00000040266
GO:1903039	positive regulation of leukocyte cell-cell adhesion	4	97	0.0280594	0.075856	ENSGALG00000007357;ENSGALG00000013568;ENSGALG00000037257;ENSGALG00000040266
GO:0034097	response to cytokine	10	422	0.0284626	0.076879	ENSGALG00000002182;ENSGALG00000004386;ENSGALG00000007669;ENSGALG00000008127;ENSGALG00000011963;ENSGALG00000012123;ENSGALG00000030353;ENSGALG00000031534;ENSGALG00000034111;ENSGALG00000047662
GO:0051046	regulation of secretion	8	306	0.0291754	0.0787354	ENSGALG00000004285;ENSGALG00000006968;ENSGALG00000008127;ENSGALG00000016680;ENSGALG00000027188;ENSGALG00000032545;ENSGALG00000034111;ENSGALG00000047662
GO:0008344	adult locomotory behavior	3	57	0.0299286	0.0803891	ENSGALG00000009270;ENSGALG00000040320;ENSGALG00000040532
GO:0003203	endocardial cushion morphogenesis	2	23	0.0299703	0.0803891	ENSGALG00000004386;ENSGALG00000034297
GO:0014003	oligodendrocyte development	2	23	0.0299703	0.0803891	ENSGALG00000012290;ENSGALG00000041253
GO:0030225	macrophage differentiation	2	23	0.0299703	0.0803891	ENSGALG00000008127;ENSGALG00000030932
GO:0032873	negative regulation of stress-activated MAPK cascade	2	23	0.0299703	0.0803891	ENSGALG00000017034;ENSGALG00000032577
GO:0043299	leukocyte degranulation	2	23	0.0299703	0.0803891	ENSGALG00000008127;ENSGALG00000034111
GO:0070303	negative regulation of stress-activated protein kinase signaling cascade	2	23	0.0299703	0.0803891	ENSGALG00000017034;ENSGALG00000032577
GO:0003008	system process	18	944	0.030015	0.080439	ENSGALG00000001161;ENSGALG00000002886;ENSGALG00000004386;ENSGALG00000004598;ENSGALG00000006968;ENSGALG00000008253;ENSGALG00000009270;ENSGALG00000015305;ENSGALG00000016680;ENSGALG00000025929;ENSGALG00000027188;ENSGALG00000029393;ENSGALG00000030879;ENSGALG00000033090;ENSGALG00000034297;ENSGALG00000039118;ENSGALG00000040320;ENSGALG00000041253
GO:0007409	axonogenesis	7	252	0.0303559	0.0812823	ENSGALG00000001124;ENSGALG00000005441;ENSGALG00000008941;ENSGALG00000012123;ENSGALG00000015305;ENSGALG00000032545;ENSGALG00000040266
GO:0002791	regulation of peptide secretion	5	147	0.030519	0.0816483	ENSGALG00000004285;ENSGALG00000016680;ENSGALG00000027188;ENSGALG00000032545;ENSGALG00000047662
GO:0014031	mesenchymal cell development	3	58	0.0312946	0.0835095	ENSGALG00000004386;ENSGALG00000005263;ENSGALG00000012290
GO:0048864	stem cell development	3	58	0.0312946	0.0835095	ENSGALG00000004386;ENSGALG00000005263;ENSGALG00000012290
GO:0050863	regulation of T cell activation	5	148	0.0312958	0.0835095	ENSGALG00000007260;ENSGALG00000007357;ENSGALG00000037257;ENSGALG00000039102;ENSGALG00000040266
GO:0002790	peptide secretion	6	201	0.0323726	0.0862786	ENSGALG00000004285;ENSGALG00000006968;ENSGALG00000016680;ENSGALG00000027188;ENSGALG00000032545;ENSGALG00000047662
GO:0003338	metanephros morphogenesis	2	24	0.0324452	0.0862786	ENSGALG00000004386;ENSGALG00000005263
GO:0021696	cerebellar cortex morphogenesis	2	24	0.0324452	0.0862786	ENSGALG00000009791;ENSGALG00000042422
GO:0070542	response to fatty acid	2	24	0.0324452	0.0862786	ENSGALG00000004386;ENSGALG00000017034
GO:0001892	embryonic placenta development	3	59	0.0326929	0.0866391	ENSGALG00000007000;ENSGALG00000016316;ENSGALG00000035104
GO:0006476	protein deacetylation	3	59	0.0326929	0.0866391	ENSGALG00000007357;ENSGALG00000011963;ENSGALG00000027188
GO:0014033	neural crest cell differentiation	3	59	0.0326929	0.0866391	ENSGALG00000004386;ENSGALG00000005263;ENSGALG00000012290
GO:0021954	central nervous system neuron development	3	59	0.0326929	0.0866391	ENSGALG00000005441;ENSGALG00000015305;ENSGALG00000030353
GO:0051272	positive regulation of cellular component movement	8	313	0.032733	0.0866709	ENSGALG00000004274;ENSGALG00000004386;ENSGALG00000007357;ENSGALG00000008127;ENSGALG00000009791;ENSGALG00000013568;ENSGALG00000033083;ENSGALG00000034111
GO:0002285	lymphocyte activation involved in immune response	4	102	0.0329101	0.0869907	ENSGALG00000007357;ENSGALG00000008127;ENSGALG00000030932;ENSGALG00000037257
GO:0071383	cellular response to steroid hormone stimulus	4	102	0.0329101	0.0869907	ENSGALG00000007324;ENSGALG00000015008;ENSGALG00000030879;ENSGALG00000032713
GO:0009755	hormone-mediated signaling pathway	4	103	0.0339355	0.0870364	ENSGALG00000007324;ENSGALG00000015008;ENSGALG00000030879;ENSGALG00000032713
GO:0007565	female pregnancy	3	60	0.0341235	0.0870364	ENSGALG00000007000;ENSGALG00000030879;ENSGALG00000033090
GO:0008347	glial cell migration	2	25	0.0349975	0.0870364	ENSGALG00000015305;ENSGALG00000040266
GO:0045214	sarcomere organization	2	25	0.0349975	0.0870364	ENSGALG00000002886;ENSGALG00000009791
GO:0046638	positive regulation of alpha-beta T cell differentiation	2	25	0.0349975	0.0870364	ENSGALG00000037257;ENSGALG00000040266
GO:0048536	spleen development	2	25	0.0349975	0.0870364	ENSGALG00000002886;ENSGALG00000030932
GO:0071300	cellular response to retinoic acid	2	25	0.0349975	0.0870364	ENSGALG00000004386;ENSGALG00000016473
GO:0002316	follicular B cell differentiation	1	3	0.0351244	0.0870364	ENSGALG00000008127
GO:0002572	pro-T cell differentiation	1	3	0.0351244	0.0870364	ENSGALG00000008127
GO:0003167	atrioventricular bundle cell differentiation	1	3	0.0351244	0.0870364	ENSGALG00000008253
GO:0003219	cardiac right ventricle formation	1	3	0.0351244	0.0870364	ENSGALG00000035104
GO:0003278	apoptotic process involved in heart morphogenesis	1	3	0.0351244	0.0870364	ENSGALG00000002886
GO:0003350	pulmonary myocardium development	1	3	0.0351244	0.0870364	ENSGALG00000002886
GO:0003430	growth plate cartilage chondrocyte growth	1	3	0.0351244	0.0870364	ENSGALG00000004386
GO:0006701	progesterone biosynthetic process	1	3	0.0351244	0.0870364	ENSGALG00000007669
GO:0007442	hindgut morphogenesis	1	3	0.0351244	0.0870364	ENSGALG00000040266
GO:0009786	regulation of asymmetric cell division	1	3	0.0351244	0.0870364	ENSGALG00000012123
GO:0010481	epidermal cell division	1	3	0.0351244	0.0870364	ENSGALG00000007324
GO:0010482	regulation of epidermal cell division	1	3	0.0351244	0.0870364	ENSGALG00000007324
GO:0014034	neural crest cell fate commitment	1	3	0.0351244	0.0870364	ENSGALG00000004386
GO:0014707	branchiomeric skeletal muscle development	1	3	0.0351244	0.0870364	ENSGALG00000030237
GO:0014866	skeletal myofibril assembly	1	3	0.0351244	0.0870364	ENSGALG00000009791
GO:0021538	epithalamus development	1	3	0.0351244	0.0870364	ENSGALG00000012123
GO:0021764	amygdala development	1	3	0.0351244	0.0870364	ENSGALG00000015305
GO:0021797	forebrain anterior/posterior pattern specification	1	3	0.0351244	0.0870364	ENSGALG00000008941
GO:0021914	negative regulation of smoothened signaling pathway involved in ventral spinal cord patterning	1	3	0.0351244	0.0870364	ENSGALG00000012647
GO:0021986	habenula development	1	3	0.0351244	0.0870364	ENSGALG00000012123
GO:0030240	skeletal muscle thin filament assembly	1	3	0.0351244	0.0870364	ENSGALG00000009791
GO:0032286	central nervous system myelin maintenance	1	3	0.0351244	0.0870364	ENSGALG00000041253
GO:0035844	cloaca development	1	3	0.0351244	0.0870364	ENSGALG00000007324
GO:0043313	regulation of neutrophil degranulation	1	3	0.0351244	0.0870364	ENSGALG00000008127
GO:0043379	memory T cell differentiation	1	3	0.0351244	0.0870364	ENSGALG00000007357
GO:0043380	regulation of memory T cell differentiation	1	3	0.0351244	0.0870364	ENSGALG00000007357
GO:0043974	histone H3-K27 acetylation	1	3	0.0351244	0.0870364	ENSGALG00000008127
GO:0045347	negative regulation of MHC class II biosynthetic process	1	3	0.0351244	0.0870364	ENSGALG00000008127
GO:0045726	positive regulation of integrin biosynthetic process	1	3	0.0351244	0.0870364	ENSGALG00000030879
GO:0048808	male genitalia morphogenesis	1	3	0.0351244	0.0870364	ENSGALG00000030879
GO:0055059	asymmetric neuroblast division	1	3	0.0351244	0.0870364	ENSGALG00000032768
GO:0060164	regulation of timing of neuron differentiation	1	3	0.0351244	0.0870364	ENSGALG00000015305
GO:0060197	cloacal septation	1	3	0.0351244	0.0870364	ENSGALG00000007324
GO:0060298	positive regulation of sarcomere organization	1	3	0.0351244	0.0870364	ENSGALG00000009791
GO:0060480	lung goblet cell differentiation	1	3	0.0351244	0.0870364	ENSGALG00000025929
GO:0060528	secretory columnal luminar epithelial cell differentiation involved in prostate glandular acinus development	1	3	0.0351244	0.0870364	ENSGALG00000032713
GO:0060729	intestinal epithelial structure maintenance	1	3	0.0351244	0.0870364	ENSGALG00000004386
GO:0060737	prostate gland morphogenetic growth	1	3	0.0351244	0.0870364	ENSGALG00000004386
GO:0060743	epithelial cell maturation involved in prostate gland development	1	3	0.0351244	0.0870364	ENSGALG00000032713
GO:0060748	tertiary branching involved in mammary gland duct morphogenesis	1	3	0.0351244	0.0870364	ENSGALG00000030879
GO:0060769	positive regulation of epithelial cell proliferation involved in prostate gland development	1	3	0.0351244	0.0870364	ENSGALG00000030879
GO:0060971	embryonic heart tube left/right pattern formation	1	3	0.0351244	0.0870364	ENSGALG00000002886
GO:0061055	myotome development	1	3	0.0351244	0.0870364	ENSGALG00000026790
GO:0070487	monocyte aggregation	1	3	0.0351244	0.0870364	ENSGALG00000013568
GO:0070858	negative regulation of bile acid biosynthetic process	1	3	0.0351244	0.0870364	ENSGALG00000009791
GO:0070859	positive regulation of bile acid biosynthetic process	1	3	0.0351244	0.0870364	ENSGALG00000047662
GO:0071504	cellular response to heparin	1	3	0.0351244	0.0870364	ENSGALG00000004386
GO:0071731	response to nitric oxide	1	3	0.0351244	0.0870364	ENSGALG00000017034
GO:0072007	mesangial cell differentiation	1	3	0.0351244	0.0870364	ENSGALG00000016473
GO:0072143	mesangial cell development	1	3	0.0351244	0.0870364	ENSGALG00000016473
GO:0072194	kidney smooth muscle tissue development	1	3	0.0351244	0.0870364	ENSGALG00000016473
GO:0072513	positive regulation of secondary heart field cardioblast proliferation	1	3	0.0351244	0.0870364	ENSGALG00000008253
GO:0090598	male anatomical structure morphogenesis	1	3	0.0351244	0.0870364	ENSGALG00000030879
GO:0110021	cardiac muscle myoblast proliferation	1	3	0.0351244	0.0870364	ENSGALG00000039118
GO:0110022	regulation of cardiac muscle myoblast proliferation	1	3	0.0351244	0.0870364	ENSGALG00000039118
GO:0110024	positive regulation of cardiac muscle myoblast proliferation	1	3	0.0351244	0.0870364	ENSGALG00000039118
GO:1900195	positive regulation of oocyte maturation	1	3	0.0351244	0.0870364	ENSGALG00000006041
GO:1901537	positive regulation of DNA demethylation	1	3	0.0351244	0.0870364	ENSGALG00000039102
GO:1901674	regulation of histone H3-K27 acetylation	1	3	0.0351244	0.0870364	ENSGALG00000008127
GO:1902262	apoptotic process involved in blood vessel morphogenesis	1	3	0.0351244	0.0870364	ENSGALG00000008127
GO:1902564	negative regulation of neutrophil activation	1	3	0.0351244	0.0870364	ENSGALG00000008127
GO:1903026	negative regulation of RNA polymerase II regulatory region sequence-specific DNA binding	1	3	0.0351244	0.0870364	ENSGALG00000035104
GO:1904178	negative regulation of adipose tissue development	1	3	0.0351244	0.0870364	ENSGALG00000008127
GO:1904252	negative regulation of bile acid metabolic process	1	3	0.0351244	0.0870364	ENSGALG00000009791
GO:1904253	positive regulation of bile acid metabolic process	1	3	0.0351244	0.0870364	ENSGALG00000047662
GO:1904753	negative regulation of vascular associated smooth muscle cell migration	1	3	0.0351244	0.0870364	ENSGALG00000014645
GO:1905072	cardiac jelly development	1	3	0.0351244	0.0870364	ENSGALG00000034297
GO:1905222	atrioventricular canal morphogenesis	1	3	0.0351244	0.0870364	ENSGALG00000034297
GO:1905940	negative regulation of gonad development	1	3	0.0351244	0.0870364	ENSGALG00000040079
GO:2000697	negative regulation of epithelial cell differentiation involved in kidney development	1	3	0.0351244	0.0870364	ENSGALG00000016473
GO:2000977	regulation of forebrain neuron differentiation	1	3	0.0351244	0.0870364	ENSGALG00000009791
GO:0048511	rhythmic process	5	153	0.0353655	0.0875636	ENSGALG00000004285;ENSGALG00000007669;ENSGALG00000009791;ENSGALG00000027188;ENSGALG00000047662
GO:0048667	cell morphogenesis involved in neuron differentiation	8	318	0.0354491	0.0877002	ENSGALG00000001124;ENSGALG00000004598;ENSGALG00000005441;ENSGALG00000008941;ENSGALG00000012123;ENSGALG00000015305;ENSGALG00000032545;ENSGALG00000040266
GO:0010717	regulation of epithelial to mesenchymal transition	3	61	0.0355861	0.0878283	ENSGALG00000004386;ENSGALG00000032713;ENSGALG00000035701
GO:0070167	regulation of biomineral tissue development	3	61	0.0355861	0.0878283	ENSGALG00000004386;ENSGALG00000016473;ENSGALG00000037695
GO:1903038	negative regulation of leukocyte cell-cell adhesion	3	61	0.0355861	0.0878283	ENSGALG00000007357;ENSGALG00000037257;ENSGALG00000040266
GO:0022407	regulation of cell-cell adhesion	6	208	0.0373103	0.0920103	ENSGALG00000004386;ENSGALG00000007357;ENSGALG00000008127;ENSGALG00000013568;ENSGALG00000037257;ENSGALG00000040266
GO:0010470	regulation of gastrulation	2	26	0.037625	0.0921246	ENSGALG00000004285;ENSGALG00000016473
GO:0014909	smooth muscle cell migration	2	26	0.037625	0.0921246	ENSGALG00000013568;ENSGALG00000014645
GO:0021799	cerebral cortex radially oriented cell migration	2	26	0.037625	0.0921246	ENSGALG00000015305;ENSGALG00000040266
GO:0032350	regulation of hormone metabolic process	2	26	0.037625	0.0921246	ENSGALG00000007669;ENSGALG00000033090
GO:0033144	negative regulation of intracellular steroid hormone receptor signaling pathway	2	26	0.037625	0.0921246	ENSGALG00000007324;ENSGALG00000015008
GO:0050931	pigment cell differentiation	2	26	0.037625	0.0921246	ENSGALG00000012290;ENSGALG00000040266
GO:0061647	histone H3-K9 modification	2	26	0.037625	0.0921246	ENSGALG00000011963;ENSGALG00000016431
GO:0090311	regulation of protein deacetylation	2	26	0.037625	0.0921246	ENSGALG00000007357;ENSGALG00000027188
GO:2000514	regulation of CD4-positive, alpha-beta T cell activation	2	26	0.037625	0.0921246	ENSGALG00000007357;ENSGALG00000037257
GO:0006935	chemotaxis	8	324	0.0389056	0.0951848	ENSGALG00000001124;ENSGALG00000001276;ENSGALG00000005441;ENSGALG00000008127;ENSGALG00000008941;ENSGALG00000012123;ENSGALG00000036189;ENSGALG00000040266
GO:0002682	regulation of immune system process	15	770	0.0392079	0.0958484	ENSGALG00000004386;ENSGALG00000007260;ENSGALG00000007357;ENSGALG00000008127;ENSGALG00000025929;ENSGALG00000026590;ENSGALG00000026989;ENSGALG00000034111;ENSGALG00000035701;ENSGALG00000037257;ENSGALG00000039102;ENSGALG00000039118;ENSGALG00000040266;ENSGALG00000040320;ENSGALG00000047662
GO:0009791	post-embryonic development	3	64	0.040165	0.0980332	ENSGALG00000030932;ENSGALG00000031534;ENSGALG00000032584
GO:0042752	regulation of circadian rhythm	3	64	0.040165	0.0980332	ENSGALG00000004285;ENSGALG00000009791;ENSGALG00000047662
GO:0010092	specification of animal organ identity	2	27	0.0403256	0.0982698	ENSGALG00000030879;ENSGALG00000040266
GO:0031057	negative regulation of histone modification	2	27	0.0403256	0.0982698	ENSGALG00000008127;ENSGALG00000016431
GO:0042330	taxis	8	327	0.0407161	0.0991433	ENSGALG00000001124;ENSGALG00000001276;ENSGALG00000005441;ENSGALG00000008127;ENSGALG00000008941;ENSGALG00000012123;ENSGALG00000036189;ENSGALG00000040266
GO:0061564	axon development	7	269	0.0409548	0.0996459	ENSGALG00000001124;ENSGALG00000005441;ENSGALG00000008941;ENSGALG00000012123;ENSGALG00000015305;ENSGALG00000032545;ENSGALG00000040266
GO:0002694	regulation of leukocyte activation	8	330	0.0425821	0.103524	ENSGALG00000007260;ENSGALG00000007357;ENSGALG00000008127;ENSGALG00000034111;ENSGALG00000037257;ENSGALG00000039102;ENSGALG00000040266;ENSGALG00000047662
GO:0021915	neural tube development	4	111	0.0428059	0.103986	ENSGALG00000001124;ENSGALG00000012123;ENSGALG00000032713;ENSGALG00000040266
GO:0002444	myeloid leukocyte mediated immunity	2	28	0.0430973	0.104447	ENSGALG00000008127;ENSGALG00000034111
GO:0021955	central nervous system neuron axonogenesis	2	28	0.0430973	0.104447	ENSGALG00000005441;ENSGALG00000015305
GO:1902930	regulation of alcohol biosynthetic process	2	28	0.0430973	0.104447	ENSGALG00000027188;ENSGALG00000033090
GO:0030155	regulation of cell adhesion	9	392	0.0434874	0.10531	ENSGALG00000004386;ENSGALG00000007357;ENSGALG00000008127;ENSGALG00000013568;ENSGALG00000026989;ENSGALG00000034111;ENSGALG00000036189;ENSGALG00000037257;ENSGALG00000040266
GO:0051223	regulation of protein transport	7	273	0.0437598	0.105783	ENSGALG00000004285;ENSGALG00000016680;ENSGALG00000027188;ENSGALG00000032545;ENSGALG00000040266;ENSGALG00000040532;ENSGALG00000047662
GO:1902275	regulation of chromatin organization	4	112	0.0439983	0.105783	ENSGALG00000007357;ENSGALG00000008127;ENSGALG00000016431;ENSGALG00000027188
GO:0016525	negative regulation of angiogenesis	3	67	0.0450275	0.105783	ENSGALG00000010794;ENSGALG00000025929;ENSGALG00000036189
GO:0035601	protein deacylation	3	67	0.0450275	0.105783	ENSGALG00000007357;ENSGALG00000011963;ENSGALG00000027188
GO:0098732	macromolecule deacylation	3	67	0.0450275	0.105783	ENSGALG00000007357;ENSGALG00000011963;ENSGALG00000027188
GO:0021587	cerebellum morphogenesis	2	29	0.0459379	0.105783	ENSGALG00000009791;ENSGALG00000042422
GO:0042093	T-helper cell differentiation	2	29	0.0459379	0.105783	ENSGALG00000007357;ENSGALG00000037257
GO:0043627	response to estrogen	2	29	0.0459379	0.105783	ENSGALG00000015008;ENSGALG00000030879
GO:0050891	multicellular organismal water homeostasis	2	29	0.0459379	0.105783	ENSGALG00000007324;ENSGALG00000016680
GO:0051155	positive regulation of striated muscle cell differentiation	2	29	0.0459379	0.105783	ENSGALG00000009791;ENSGALG00000014645
GO:0090049	regulation of cell migration involved in sprouting angiogenesis	2	29	0.0459379	0.105783	ENSGALG00000010794;ENSGALG00000015305
GO:0090102	cochlea development	2	29	0.0459379	0.105783	ENSGALG00000004386;ENSGALG00000007260
GO:1903053	regulation of extracellular matrix organization	2	29	0.0459379	0.105783	ENSGALG00000004386;ENSGALG00000035701
GO:0051090	regulation of DNA-binding transcription factor activity	6	219	0.0460018	0.105783	ENSGALG00000008127;ENSGALG00000009791;ENSGALG00000030879;ENSGALG00000031534;ENSGALG00000032713;ENSGALG00000035104
GO:0022409	positive regulation of cell-cell adhesion	4	114	0.0464388	0.105783	ENSGALG00000007357;ENSGALG00000013568;ENSGALG00000037257;ENSGALG00000040266
GO:0001757	somite specification	1	4	0.0465581	0.105783	ENSGALG00000010794
GO:0002069	columnar/cuboidal epithelial cell maturation	1	4	0.0465581	0.105783	ENSGALG00000025929
GO:0002118	aggressive behavior	1	4	0.0465581	0.105783	ENSGALG00000015305
GO:0002317	plasma cell differentiation	1	4	0.0465581	0.105783	ENSGALG00000030932
GO:0003431	growth plate cartilage chondrocyte development	1	4	0.0465581	0.105783	ENSGALG00000004386
GO:0007494	midgut development	1	4	0.0465581	0.105783	ENSGALG00000034111
GO:0010735	positive regulation of transcription via serum response element binding	1	4	0.0465581	0.105783	ENSGALG00000002886
GO:0021631	optic nerve morphogenesis	1	4	0.0465581	0.105783	ENSGALG00000040266
GO:0021778	oligodendrocyte cell fate specification	1	4	0.0465581	0.105783	ENSGALG00000012123
GO:0021779	oligodendrocyte cell fate commitment	1	4	0.0465581	0.105783	ENSGALG00000012123
GO:0021780	glial cell fate specification	1	4	0.0465581	0.105783	ENSGALG00000012123
GO:0021861	forebrain radial glial cell differentiation	1	4	0.0465581	0.105783	ENSGALG00000040266
GO:0021938	smoothened signaling pathway involved in regulation of cerebellar granule cell precursor cell proliferation	1	4	0.0465581	0.105783	ENSGALG00000042422
GO:0030916	otic vesicle formation	1	4	0.0465581	0.105783	ENSGALG00000004386
GO:0033007	negative regulation of mast cell activation involved in immune response	1	4	0.0465581	0.105783	ENSGALG00000034111
GO:0034144	negative regulation of toll-like receptor 4 signaling pathway	1	4	0.0465581	0.105783	ENSGALG00000047662
GO:0035810	positive regulation of urine volume	1	4	0.0465581	0.105783	ENSGALG00000016680
GO:0043696	dedifferentiation	1	4	0.0465581	0.105783	ENSGALG00000008941
GO:0043697	cell dedifferentiation	1	4	0.0465581	0.105783	ENSGALG00000008941
GO:0045113	regulation of integrin biosynthetic process	1	4	0.0465581	0.105783	ENSGALG00000030879
GO:0045542	positive regulation of cholesterol biosynthetic process	1	4	0.0465581	0.105783	ENSGALG00000027188
GO:0045591	positive regulation of regulatory T cell differentiation	1	4	0.0465581	0.105783	ENSGALG00000007357
GO:0045625	regulation of T-helper 1 cell differentiation	1	4	0.0465581	0.105783	ENSGALG00000037257
GO:0045627	positive regulation of T-helper 1 cell differentiation	1	4	0.0465581	0.105783	ENSGALG00000037257
GO:0045829	negative regulation of isotype switching	1	4	0.0465581	0.105783	ENSGALG00000007357
GO:0048014	Tie signaling pathway	1	4	0.0465581	0.105783	ENSGALG00000036189
GO:0048625	myoblast fate commitment	1	4	0.0465581	0.105783	ENSGALG00000030237
GO:0048752	semicircular canal morphogenesis	1	4	0.0465581	0.105783	ENSGALG00000007260
GO:0048793	pronephros development	1	4	0.0465581	0.105783	ENSGALG00000016473
GO:0051481	negative regulation of cytosolic calcium ion concentration	1	4	0.0465581	0.105783	ENSGALG00000035701
GO:0055009	atrial cardiac muscle tissue morphogenesis	1	4	0.0465581	0.105783	ENSGALG00000009791
GO:0060017	parathyroid gland development	1	4	0.0465581	0.105783	ENSGALG00000039040
GO:0060297	regulation of sarcomere organization	1	4	0.0465581	0.105783	ENSGALG00000009791
GO:0060426	lung vasculature development	1	4	0.0465581	0.105783	ENSGALG00000034111
GO:0060435	bronchiole development	1	4	0.0465581	0.105783	ENSGALG00000025929
GO:0060462	lung lobe development	1	4	0.0465581	0.105783	ENSGALG00000034111
GO:0060463	lung lobe morphogenesis	1	4	0.0465581	0.105783	ENSGALG00000034111
GO:0060481	lobar bronchus epithelium development	1	4	0.0465581	0.105783	ENSGALG00000025929
GO:0060482	lobar bronchus development	1	4	0.0465581	0.105783	ENSGALG00000025929
GO:0060486	Clara cell differentiation	1	4	0.0465581	0.105783	ENSGALG00000005441
GO:0060509	type I pneumocyte differentiation	1	4	0.0465581	0.105783	ENSGALG00000005441
GO:0060558	regulation of calcidiol 1-monooxygenase activity	1	4	0.0465581	0.105783	ENSGALG00000033090
GO:0060800	regulation of cell differentiation involved in embryonic placenta development	1	4	0.0465581	0.105783	ENSGALG00000016316
GO:0060916	mesenchymal cell proliferation involved in lung development	1	4	0.0465581	0.105783	ENSGALG00000005441
GO:0061476	response to anticoagulant	1	4	0.0465581	0.105783	ENSGALG00000004386
GO:0061525	hindgut development	1	4	0.0465581	0.105783	ENSGALG00000040266
GO:0070309	lens fiber cell morphogenesis	1	4	0.0465581	0.105783	ENSGALG00000009791
GO:0070384	Harderian gland development	1	4	0.0465581	0.105783	ENSGALG00000004386
GO:0071503	response to heparin	1	4	0.0465581	0.105783	ENSGALG00000004386
GO:0071679	commissural neuron axon guidance	1	4	0.0465581	0.105783	ENSGALG00000005441
GO:0072086	specification of loop of Henle identity	1	4	0.0465581	0.105783	ENSGALG00000030991
GO:0072161	mesenchymal cell differentiation involved in kidney development	1	4	0.0465581	0.105783	ENSGALG00000016473
GO:0072180	mesonephric duct morphogenesis	1	4	0.0465581	0.105783	ENSGALG00000016473
GO:0072191	ureter smooth muscle development	1	4	0.0465581	0.105783	ENSGALG00000004386
GO:0072193	ureter smooth muscle cell differentiation	1	4	0.0465581	0.105783	ENSGALG00000004386
GO:0072239	metanephric glomerulus vasculature development	1	4	0.0465581	0.105783	ENSGALG00000016473
GO:0090205	positive regulation of cholesterol metabolic process	1	4	0.0465581	0.105783	ENSGALG00000027188
GO:0090715	immunological memory formation process	1	4	0.0465581	0.105783	ENSGALG00000007357
GO:0106120	positive regulation of sterol biosynthetic process	1	4	0.0465581	0.105783	ENSGALG00000027188
GO:1901535	regulation of DNA demethylation	1	4	0.0465581	0.105783	ENSGALG00000039102
GO:1902337	regulation of apoptotic process involved in morphogenesis	1	4	0.0465581	0.105783	ENSGALG00000033090
GO:1902563	regulation of neutrophil activation	1	4	0.0465581	0.105783	ENSGALG00000008127
GO:1903979	negative regulation of microglial cell activation	1	4	0.0465581	0.105783	ENSGALG00000047662
GO:1904748	regulation of apoptotic process involved in development	1	4	0.0465581	0.105783	ENSGALG00000033090
GO:1904798	positive regulation of core promoter binding	1	4	0.0465581	0.105783	ENSGALG00000012123
GO:2000194	regulation of female gonad development	1	4	0.0465581	0.105783	ENSGALG00000040079
GO:2000381	negative regulation of mesoderm development	1	4	0.0465581	0.105783	ENSGALG00000007324
GO:2001012	mesenchymal cell differentiation involved in renal system development	1	4	0.0465581	0.105783	ENSGALG00000016473
GO:2001016	positive regulation of skeletal muscle cell differentiation	1	4	0.0465581	0.105783	ENSGALG00000014645
GO:0071363	cellular response to growth factor stimulus	9	399	0.0477059	0.108311	ENSGALG00000004386;ENSGALG00000007260;ENSGALG00000007669;ENSGALG00000008127;ENSGALG00000014645;ENSGALG00000016680;ENSGALG00000032768;ENSGALG00000035701;ENSGALG00000036728
GO:2000181	negative regulation of blood vessel morphogenesis	3	69	0.0484242	0.109861	ENSGALG00000010794;ENSGALG00000025929;ENSGALG00000036189
GO:0002294	CD4-positive, alpha-beta T cell differentiation involved in immune response	2	30	0.0488455	0.110492	ENSGALG00000007357;ENSGALG00000037257
GO:0042307	positive regulation of protein import into nucleus	2	30	0.0488455	0.110492	ENSGALG00000040266;ENSGALG00000040532
GO:0043392	negative regulation of DNA binding	2	30	0.0488455	0.110492	ENSGALG00000001124;ENSGALG00000035104
GO:0043616	keratinocyte proliferation	2	30	0.0488455	0.110492	ENSGALG00000007324;ENSGALG00000033090
GO:0062013	positive regulation of small molecule metabolic process	3	70	0.0501686	0.113395	ENSGALG00000017034;ENSGALG00000027188;ENSGALG00000047662
GO:0071772	response to BMP	4	117	0.0502387	0.113395	ENSGALG00000004386;ENSGALG00000007669;ENSGALG00000016680;ENSGALG00000035701
GO:0071773	cellular response to BMP stimulus	4	117	0.0502387	0.113395	ENSGALG00000004386;ENSGALG00000007669;ENSGALG00000016680;ENSGALG00000035701
GO:0048812	neuron projection morphogenesis	8	342	0.0506121	0.114154	ENSGALG00000001124;ENSGALG00000004598;ENSGALG00000005441;ENSGALG00000008941;ENSGALG00000012123;ENSGALG00000015305;ENSGALG00000032545;ENSGALG00000040266
GO:0002287	alpha-beta T cell activation involved in immune response	2	31	0.0518182	0.116392	ENSGALG00000007357;ENSGALG00000037257
GO:0002293	alpha-beta T cell differentiation involved in immune response	2	31	0.0518182	0.116392	ENSGALG00000007357;ENSGALG00000037257
GO:0003156	regulation of animal organ formation	2	31	0.0518182	0.116392	ENSGALG00000008253;ENSGALG00000030879
GO:0030501	positive regulation of bone mineralization	2	31	0.0518182	0.116392	ENSGALG00000016473;ENSGALG00000037695
GO:0045197	establishment or maintenance of epithelial cell apical/basal polarity	2	31	0.0518182	0.116392	ENSGALG00000001124;ENSGALG00000034111
GO:0042472	inner ear morphogenesis	3	71	0.0519433	0.116392	ENSGALG00000003324;ENSGALG00000004386;ENSGALG00000007260
GO:0051101	regulation of DNA binding	3	71	0.0519433	0.116392	ENSGALG00000001124;ENSGALG00000012123;ENSGALG00000035104
GO:0051250	negative regulation of lymphocyte activation	3	71	0.0519433	0.116392	ENSGALG00000007357;ENSGALG00000037257;ENSGALG00000040266
GO:1903531	negative regulation of secretion by cell	3	71	0.0519433	0.116392	ENSGALG00000008127;ENSGALG00000027188;ENSGALG00000034111
GO:0050865	regulation of cell activation	8	345	0.0527634	0.118144	ENSGALG00000007260;ENSGALG00000007357;ENSGALG00000008127;ENSGALG00000034111;ENSGALG00000037257;ENSGALG00000039102;ENSGALG00000040266;ENSGALG00000047662
GO:0048878	chemical homeostasis	12	602	0.0537163	0.120175	ENSGALG00000002182;ENSGALG00000004285;ENSGALG00000006968;ENSGALG00000007324;ENSGALG00000008253;ENSGALG00000012123;ENSGALG00000016680;ENSGALG00000017034;ENSGALG00000032713;ENSGALG00000033090;ENSGALG00000035701;ENSGALG00000047662
GO:0044706	multi-multicellular organism process	3	72	0.0537481	0.120175	ENSGALG00000007000;ENSGALG00000030879;ENSGALG00000033090
GO:0070848	response to growth factor	9	409	0.0541932	0.121082	ENSGALG00000004386;ENSGALG00000007260;ENSGALG00000007669;ENSGALG00000008127;ENSGALG00000014645;ENSGALG00000016680;ENSGALG00000032768;ENSGALG00000035701;ENSGALG00000036728
GO:0006805	xenobiotic metabolic process	2	32	0.054854	0.122029	ENSGALG00000004285;ENSGALG00000010836
GO:0021575	hindbrain morphogenesis	2	32	0.054854	0.122029	ENSGALG00000009791;ENSGALG00000042422
GO:0030104	water homeostasis	2	32	0.054854	0.122029	ENSGALG00000007324;ENSGALG00000016680
GO:0045058	T cell selection	2	32	0.054854	0.122029	ENSGALG00000039102;ENSGALG00000040266
GO:0046635	positive regulation of alpha-beta T cell activation	2	32	0.054854	0.122029	ENSGALG00000037257;ENSGALG00000040266
GO:1904591	positive regulation of protein import	2	32	0.054854	0.122029	ENSGALG00000040266;ENSGALG00000040532
GO:0009566	fertilization	3	73	0.0555828	0.122566	ENSGALG00000007000;ENSGALG00000009270;ENSGALG00000030879
GO:0007179	transforming growth factor beta receptor signaling pathway	4	122	0.0569408	0.122566	ENSGALG00000007260;ENSGALG00000008127;ENSGALG00000035701;ENSGALG00000036728
GO:0030198	extracellular matrix organization	5	175	0.0570413	0.122566	ENSGALG00000004386;ENSGALG00000015305;ENSGALG00000031920;ENSGALG00000034111;ENSGALG00000035701
GO:0070201	regulation of establishment of protein localization	7	290	0.0570544	0.122566	ENSGALG00000004285;ENSGALG00000016680;ENSGALG00000027188;ENSGALG00000032545;ENSGALG00000040266;ENSGALG00000040532;ENSGALG00000047662
GO:0090087	regulation of peptide transport	7	290	0.0570544	0.122566	ENSGALG00000004285;ENSGALG00000016680;ENSGALG00000027188;ENSGALG00000032545;ENSGALG00000040266;ENSGALG00000040532;ENSGALG00000047662
GO:0001865	NK T cell differentiation	1	5	0.0578572	0.122566	ENSGALG00000039102
GO:0002314	germinal center B cell differentiation	1	5	0.0578572	0.122566	ENSGALG00000008127
GO:0002318	myeloid progenitor cell differentiation	1	5	0.0578572	0.122566	ENSGALG00000008127
GO:0002638	negative regulation of immunoglobulin production	1	5	0.0578572	0.122566	ENSGALG00000007357
GO:0003348	cardiac endothelial cell differentiation	1	5	0.0578572	0.122566	ENSGALG00000034118
GO:0003415	chondrocyte hypertrophy	1	5	0.0578572	0.122566	ENSGALG00000004386
GO:0007614	short-term memory	1	5	0.0578572	0.122566	ENSGALG00000004598
GO:0010659	cardiac muscle cell apoptotic process	1	5	0.0578572	0.122566	ENSGALG00000002886
GO:0010665	regulation of cardiac muscle cell apoptotic process	1	5	0.0578572	0.122566	ENSGALG00000002886
GO:0010667	negative regulation of cardiac muscle cell apoptotic process	1	5	0.0578572	0.122566	ENSGALG00000002886
GO:0010867	positive regulation of triglyceride biosynthetic process	1	5	0.0578572	0.122566	ENSGALG00000027188
GO:0014807	regulation of somitogenesis	1	5	0.0578572	0.122566	ENSGALG00000026790
GO:0014848	urinary tract smooth muscle contraction	1	5	0.0578572	0.122566	ENSGALG00000034297
GO:0021546	rhombomere development	1	5	0.0578572	0.122566	ENSGALG00000043219
GO:0021684	cerebellar granular layer formation	1	5	0.0578572	0.122566	ENSGALG00000009791
GO:0021707	cerebellar granule cell differentiation	1	5	0.0578572	0.122566	ENSGALG00000009791
GO:0032825	positive regulation of natural killer cell differentiation	1	5	0.0578572	0.122566	ENSGALG00000039102
GO:0033004	negative regulation of mast cell activation	1	5	0.0578572	0.122566	ENSGALG00000034111
GO:0042448	progesterone metabolic process	1	5	0.0578572	0.122566	ENSGALG00000007669
GO:0043312	neutrophil degranulation	1	5	0.0578572	0.122566	ENSGALG00000008127
GO:0045112	integrin biosynthetic process	1	5	0.0578572	0.122566	ENSGALG00000030879
GO:0045656	negative regulation of monocyte differentiation	1	5	0.0578572	0.122566	ENSGALG00000026989
GO:0045945	positive regulation of transcription by RNA polymerase III	1	5	0.0578572	0.122566	ENSGALG00000030879
GO:0046322	negative regulation of fatty acid oxidation	1	5	0.0578572	0.122566	ENSGALG00000004386
GO:0051956	negative regulation of amino acid transport	1	5	0.0578572	0.122566	ENSGALG00000016473
GO:0055093	response to hyperoxia	1	5	0.0578572	0.122566	ENSGALG00000017034
GO:0060059	embryonic retina morphogenesis in camera-type eye	1	5	0.0578572	0.122566	ENSGALG00000009791
GO:0060282	positive regulation of oocyte development	1	5	0.0578572	0.122566	ENSGALG00000006041
GO:0060363	cranial suture morphogenesis	1	5	0.0578572	0.122566	ENSGALG00000040266
GO:0060371	regulation of atrial cardiac muscle cell membrane depolarization	1	5	0.0578572	0.122566	ENSGALG00000008253
GO:0060510	type II pneumocyte differentiation	1	5	0.0578572	0.122566	ENSGALG00000005441
GO:0060556	regulation of vitamin D biosynthetic process	1	5	0.0578572	0.122566	ENSGALG00000033090
GO:0060605	tube lumen cavitation	1	5	0.0578572	0.122566	ENSGALG00000005441
GO:0060662	salivary gland cavitation	1	5	0.0578572	0.122566	ENSGALG00000005441
GO:0060684	epithelial-mesenchymal cell signaling	1	5	0.0578572	0.122566	ENSGALG00000032713
GO:0060956	endocardial cell differentiation	1	5	0.0578572	0.122566	ENSGALG00000034118
GO:0061009	common bile duct development	1	5	0.0578572	0.122566	ENSGALG00000004386
GO:0061046	regulation of branching involved in lung morphogenesis	1	5	0.0578572	0.122566	ENSGALG00000004386
GO:0061469	regulation of type B pancreatic cell proliferation	1	5	0.0578572	0.122566	ENSGALG00000047662
GO:0071394	cellular response to testosterone stimulus	1	5	0.0578572	0.122566	ENSGALG00000030879
GO:0071455	cellular response to hyperoxia	1	5	0.0578572	0.122566	ENSGALG00000017034
GO:0071600	otic vesicle morphogenesis	1	5	0.0578572	0.122566	ENSGALG00000004386
GO:0072203	cell proliferation involved in metanephros development	1	5	0.0578572	0.122566	ENSGALG00000016473
GO:0086064	cell communication by electrical coupling involved in cardiac conduction	1	5	0.0578572	0.122566	ENSGALG00000008253
GO:0090241	negative regulation of histone H4 acetylation	1	5	0.0578572	0.122566	ENSGALG00000008127
GO:0090713	immunological memory process	1	5	0.0578572	0.122566	ENSGALG00000007357
GO:0097065	anterior head development	1	5	0.0578572	0.122566	ENSGALG00000004386
GO:0150079	negative regulation of neuroinflammatory response	1	5	0.0578572	0.122566	ENSGALG00000047662
GO:1901620	regulation of smoothened signaling pathway involved in dorsal/ventral neural tube patterning	1	5	0.0578572	0.122566	ENSGALG00000040266
GO:1903431	positive regulation of cell maturation	1	5	0.0578572	0.122566	ENSGALG00000006041
GO:1904177	regulation of adipose tissue development	1	5	0.0578572	0.122566	ENSGALG00000008127
GO:1904672	regulation of somatic stem cell population maintenance	1	5	0.0578572	0.122566	ENSGALG00000007324
GO:1904796	regulation of core promoter binding	1	5	0.0578572	0.122566	ENSGALG00000012123
GO:1905634	regulation of protein localization to chromatin	1	5	0.0578572	0.122566	ENSGALG00000008127
GO:1905881	positive regulation of oogenesis	1	5	0.0578572	0.122566	ENSGALG00000006041
GO:2000138	positive regulation of cell proliferation involved in heart morphogenesis	1	5	0.0578572	0.122566	ENSGALG00000004386
GO:2000271	positive regulation of fibroblast apoptotic process	1	5	0.0578572	0.122566	ENSGALG00000007324
GO:2000650	negative regulation of sodium ion transmembrane transporter activity	1	5	0.0578572	0.122566	ENSGALG00000016473
GO:0002292	T cell differentiation involved in immune response	2	33	0.057951	0.122566	ENSGALG00000007357;ENSGALG00000037257
GO:0003179	heart valve morphogenesis	2	33	0.057951	0.122566	ENSGALG00000004386;ENSGALG00000008253
GO:0010718	positive regulation of epithelial to mesenchymal transition	2	33	0.057951	0.122566	ENSGALG00000004386;ENSGALG00000035701
GO:0021695	cerebellar cortex development	2	33	0.057951	0.122566	ENSGALG00000009791;ENSGALG00000042422
GO:0048814	regulation of dendrite morphogenesis	2	33	0.057951	0.122566	ENSGALG00000004598;ENSGALG00000015305
GO:0051148	negative regulation of muscle cell differentiation	2	33	0.057951	0.122566	ENSGALG00000002886;ENSGALG00000005351
GO:1904705	regulation of vascular smooth muscle cell proliferation	2	33	0.057951	0.122566	ENSGALG00000013568;ENSGALG00000014645
GO:1905268	negative regulation of chromatin organization	2	33	0.057951	0.122566	ENSGALG00000008127;ENSGALG00000016431
GO:1990874	vascular smooth muscle cell proliferation	2	33	0.057951	0.122566	ENSGALG00000013568;ENSGALG00000014645
GO:0120039	plasma membrane bounded cell projection morphogenesis	8	352	0.0580104	0.122607	ENSGALG00000001124;ENSGALG00000004598;ENSGALG00000005441;ENSGALG00000008941;ENSGALG00000012123;ENSGALG00000015305;ENSGALG00000032545;ENSGALG00000040266
GO:0023061	signal release	6	233	0.058756	0.124077	ENSGALG00000004285;ENSGALG00000006968;ENSGALG00000016680;ENSGALG00000027188;ENSGALG00000032545;ENSGALG00000047662
GO:0048858	cell projection morphogenesis	8	353	0.0587861	0.124077	ENSGALG00000001124;ENSGALG00000004598;ENSGALG00000005441;ENSGALG00000008941;ENSGALG00000012123;ENSGALG00000015305;ENSGALG00000032545;ENSGALG00000040266
GO:0044703	multi-organism reproductive process	9	416	0.0590632	0.124577	ENSGALG00000004386;ENSGALG00000005263;ENSGALG00000006041;ENSGALG00000007000;ENSGALG00000007357;ENSGALG00000009270;ENSGALG00000030879;ENSGALG00000033090;ENSGALG00000042422
GO:0050728	negative regulation of inflammatory response	3	75	0.059341	0.125078	ENSGALG00000034111;ENSGALG00000035701;ENSGALG00000047662
GO:0048545	response to steroid hormone	4	124	0.05975	0.125854	ENSGALG00000007324;ENSGALG00000015008;ENSGALG00000030879;ENSGALG00000032713
GO:0002275	myeloid cell activation involved in immune response	2	34	0.0611074	0.128625	ENSGALG00000008127;ENSGALG00000034111
GO:0030335	positive regulation of cell migration	7	296	0.0622871	0.131019	ENSGALG00000004274;ENSGALG00000004386;ENSGALG00000008127;ENSGALG00000009791;ENSGALG00000013568;ENSGALG00000033083;ENSGALG00000034111
GO:0045926	negative regulation of growth	4	126	0.062632	0.131655	ENSGALG00000004285;ENSGALG00000007357;ENSGALG00000008253;ENSGALG00000035701
GO:0071407	cellular response to organic cyclic compound	6	237	0.0627533	0.13182	ENSGALG00000007324;ENSGALG00000015008;ENSGALG00000030879;ENSGALG00000032713;ENSGALG00000033090;ENSGALG00000034111
GO:0017015	regulation of transforming growth factor beta receptor signaling pathway	3	77	0.0632159	0.132522	ENSGALG00000007260;ENSGALG00000035701;ENSGALG00000036728
GO:0030183	B cell differentiation	3	77	0.0632159	0.132522	ENSGALG00000007357;ENSGALG00000008127;ENSGALG00000030932
GO:0030282	bone mineralization	3	77	0.0632159	0.132522	ENSGALG00000004386;ENSGALG00000016473;ENSGALG00000037695
GO:0035088	establishment or maintenance of apical/basal cell polarity	2	35	0.0643214	0.134474	ENSGALG00000001124;ENSGALG00000034111
GO:0048066	developmental pigmentation	2	35	0.0643214	0.134474	ENSGALG00000012290;ENSGALG00000040266
GO:0061245	establishment or maintenance of bipolar cell polarity	2	35	0.0643214	0.134474	ENSGALG00000001124;ENSGALG00000034111
GO:0070169	positive regulation of biomineral tissue development	2	35	0.0643214	0.134474	ENSGALG00000016473;ENSGALG00000037695
GO:1901343	negative regulation of vasculature development	3	78	0.0651965	0.13612	ENSGALG00000010794;ENSGALG00000025929;ENSGALG00000036189
GO:1903844	regulation of cellular response to transforming growth factor beta stimulus	3	78	0.0651965	0.13612	ENSGALG00000007260;ENSGALG00000035701;ENSGALG00000036728
GO:0019953	sexual reproduction	8	363	0.0669065	0.139505	ENSGALG00000004386;ENSGALG00000005263;ENSGALG00000006041;ENSGALG00000007000;ENSGALG00000007357;ENSGALG00000009270;ENSGALG00000030879;ENSGALG00000042422
GO:0016049	cell growth	6	241	0.0669084	0.139505	ENSGALG00000001124;ENSGALG00000004285;ENSGALG00000004386;ENSGALG00000007357;ENSGALG00000032545;ENSGALG00000035701
GO:0055081	anion homeostasis	2	36	0.067591	0.139583	ENSGALG00000004285;ENSGALG00000016680
GO:0002357	defense response to tumor cell	1	6	0.0690233	0.139583	ENSGALG00000008127
GO:0002713	negative regulation of B cell mediated immunity	1	6	0.0690233	0.139583	ENSGALG00000007357
GO:0002890	negative regulation of immunoglobulin mediated immune response	1	6	0.0690233	0.139583	ENSGALG00000007357
GO:0009950	dorsal/ventral axis specification	1	6	0.0690233	0.139583	ENSGALG00000012123
GO:0010658	striated muscle cell apoptotic process	1	6	0.0690233	0.139583	ENSGALG00000002886
GO:0010662	regulation of striated muscle cell apoptotic process	1	6	0.0690233	0.139583	ENSGALG00000002886
GO:0010664	negative regulation of striated muscle cell apoptotic process	1	6	0.0690233	0.139583	ENSGALG00000002886
GO:0010838	positive regulation of keratinocyte proliferation	1	6	0.0690233	0.139583	ENSGALG00000007324
GO:0021937	cerebellar Purkinje cell-granule cell precursor cell signaling involved in regulation of granule cell precursor cell proliferation	1	6	0.0690233	0.139583	ENSGALG00000042422
GO:0030432	peristalsis	1	6	0.0690233	0.139583	ENSGALG00000034297
GO:0030656	regulation of vitamin metabolic process	1	6	0.0690233	0.139583	ENSGALG00000033090
GO:0031643	positive regulation of myelination	1	6	0.0690233	0.139583	ENSGALG00000041253
GO:0033574	response to testosterone	1	6	0.0690233	0.139583	ENSGALG00000030879
GO:0035809	regulation of urine volume	1	6	0.0690233	0.139583	ENSGALG00000016680
GO:0042368	vitamin D biosynthetic process	1	6	0.0690233	0.139583	ENSGALG00000033090
GO:0042749	regulation of circadian sleep/wake cycle	1	6	0.0690233	0.139583	ENSGALG00000047662
GO:0043568	positive regulation of insulin-like growth factor receptor signaling pathway	1	6	0.0690233	0.139583	ENSGALG00000030879
GO:0046886	positive regulation of hormone biosynthetic process	1	6	0.0690233	0.139583	ENSGALG00000007669
GO:0048341	paraxial mesoderm formation	1	6	0.0690233	0.139583	ENSGALG00000006968
GO:0048570	notochord morphogenesis	1	6	0.0690233	0.139583	ENSGALG00000042422
GO:0048664	neuron fate determination	1	6	0.0690233	0.139583	ENSGALG00000003324
GO:0048702	embryonic neurocranium morphogenesis	1	6	0.0690233	0.139583	ENSGALG00000040266
GO:0048845	venous blood vessel morphogenesis	1	6	0.0690233	0.139583	ENSGALG00000009791
GO:0060056	mammary gland involution	1	6	0.0690233	0.139583	ENSGALG00000033090
GO:0060484	lung-associated mesenchyme development	1	6	0.0690233	0.139583	ENSGALG00000025929
GO:0060613	fat pad development	1	6	0.0690233	0.139583	ENSGALG00000031534
GO:0060670	branching involved in labyrinthine layer morphogenesis	1	6	0.0690233	0.139583	ENSGALG00000016316
GO:0060685	regulation of prostatic bud formation	1	6	0.0690233	0.139583	ENSGALG00000030879
GO:0060900	embryonic camera-type eye formation	1	6	0.0690233	0.139583	ENSGALG00000009791
GO:0061056	sclerotome development	1	6	0.0690233	0.139583	ENSGALG00000039040
GO:0061072	iris morphogenesis	1	6	0.0690233	0.139583	ENSGALG00000012123
GO:0061303	cornea development in camera-type eye	1	6	0.0690233	0.139583	ENSGALG00000012123
GO:0070314	G1 to G0 transition	1	6	0.0690233	0.139583	ENSGALG00000051505
GO:0070561	vitamin D receptor signaling pathway	1	6	0.0690233	0.139583	ENSGALG00000033090
GO:0072201	negative regulation of mesenchymal cell proliferation	1	6	0.0690233	0.139583	ENSGALG00000005441
GO:0098722	asymmetric stem cell division	1	6	0.0690233	0.139583	ENSGALG00000032768
GO:1902306	negative regulation of sodium ion transmembrane transport	1	6	0.0690233	0.139583	ENSGALG00000016473
GO:1902459	positive regulation of stem cell population maintenance	1	6	0.0690233	0.139583	ENSGALG00000007324
GO:1902732	positive regulation of chondrocyte proliferation	1	6	0.0690233	0.139583	ENSGALG00000004386
GO:1903598	positive regulation of gap junction assembly	1	6	0.0690233	0.139583	ENSGALG00000008253
GO:1903960	negative regulation of anion transmembrane transport	1	6	0.0690233	0.139583	ENSGALG00000016473
GO:1904936	interneuron migration	1	6	0.0690233	0.139583	ENSGALG00000030353
GO:2000288	positive regulation of myoblast proliferation	1	6	0.0690233	0.139583	ENSGALG00000039118
GO:2000508	regulation of dendritic cell chemotaxis	1	6	0.0690233	0.139583	ENSGALG00000008127
GO:2000510	positive regulation of dendritic cell chemotaxis	1	6	0.0690233	0.139583	ENSGALG00000008127
GO:0051048	negative regulation of secretion	3	80	0.0692425	0.139843	ENSGALG00000008127;ENSGALG00000027188;ENSGALG00000034111
GO:0055088	lipid homeostasis	3	80	0.0692425	0.139843	ENSGALG00000002182;ENSGALG00000004285;ENSGALG00000047662
GO:0023051	regulation of signaling	30	1938	0.0706404	0.142573	ENSGALG00000002886;ENSGALG00000003324;ENSGALG00000004285;ENSGALG00000004386;ENSGALG00000004598;ENSGALG00000006968;ENSGALG00000007260;ENSGALG00000007324;ENSGALG00000007357;ENSGALG00000007669;ENSGALG00000008127;ENSGALG00000008253;ENSGALG00000012290;ENSGALG00000012647;ENSGALG00000015008;ENSGALG00000015305;ENSGALG00000016680;ENSGALG00000017034;ENSGALG00000027188;ENSGALG00000030879;ENSGALG00000032545;…
GO:0014812	muscle cell migration	2	37	0.0709148	0.142847	ENSGALG00000013568;ENSGALG00000014645
GO:0030239	myofibril assembly	2	37	0.0709148	0.142847	ENSGALG00000002886;ENSGALG00000009791
GO:0042446	hormone biosynthetic process	2	37	0.0709148	0.142847	ENSGALG00000007669;ENSGALG00000033090
GO:0032990	cell part morphogenesis	8	368	0.0712158	0.143359	ENSGALG00000001124;ENSGALG00000004598;ENSGALG00000005441;ENSGALG00000008941;ENSGALG00000012123;ENSGALG00000015305;ENSGALG00000032545;ENSGALG00000040266
GO:2000147	positive regulation of cell motility	7	307	0.0726231	0.146097	ENSGALG00000004274;ENSGALG00000004386;ENSGALG00000008127;ENSGALG00000009791;ENSGALG00000013568;ENSGALG00000033083;ENSGALG00000034111
GO:0007626	locomotory behavior	4	133	0.0732849	0.147333	ENSGALG00000007669;ENSGALG00000009270;ENSGALG00000040320;ENSGALG00000040532
GO:0002703	regulation of leukocyte mediated immunity	3	82	0.0733999	0.147468	ENSGALG00000007357;ENSGALG00000008127;ENSGALG00000034111
GO:0001736	establishment of planar polarity	2	38	0.0742908	0.148871	ENSGALG00000007324;ENSGALG00000031920
GO:0002028	regulation of sodium ion transport	2	38	0.0742908	0.148871	ENSGALG00000002886;ENSGALG00000016473
GO:0007164	establishment of tissue polarity	2	38	0.0742908	0.148871	ENSGALG00000007324;ENSGALG00000031920
GO:0061005	cell differentiation involved in kidney development	2	38	0.0742908	0.148871	ENSGALG00000016473;ENSGALG00000040266
GO:0051052	regulation of DNA metabolic process	6	248	0.0745591	0.149312	ENSGALG00000003324;ENSGALG00000007357;ENSGALG00000008127;ENSGALG00000016774;ENSGALG00000039102;ENSGALG00000042422
GO:0055002	striated muscle cell development	3	83	0.0755196	0.151137	ENSGALG00000002886;ENSGALG00000008253;ENSGALG00000009791
GO:0043433	negative regulation of DNA-binding transcription factor activity	3	84	0.0776663	0.154933	ENSGALG00000008127;ENSGALG00000009791;ENSGALG00000035104
GO:0003170	heart valve development	2	39	0.0777174	0.154933	ENSGALG00000004386;ENSGALG00000008253
GO:0021795	cerebral cortex cell migration	2	39	0.0777174	0.154933	ENSGALG00000015305;ENSGALG00000040266
GO:0042306	regulation of protein import into nucleus	2	39	0.0777174	0.154933	ENSGALG00000040266;ENSGALG00000040532
GO:0051149	positive regulation of muscle cell differentiation	2	39	0.0777174	0.154933	ENSGALG00000009791;ENSGALG00000014645
GO:0060324	face development	2	39	0.0777174	0.154933	ENSGALG00000031534;ENSGALG00000043219
GO:0010810	regulation of cell-substrate adhesion	4	136	0.0781156	0.155584	ENSGALG00000007357;ENSGALG00000026989;ENSGALG00000034111;ENSGALG00000036189
GO:0002283	neutrophil activation involved in immune response	1	7	0.080058	0.155584	ENSGALG00000008127
GO:0003256	regulation of transcription from RNA polymerase II promoter involved in myocardial precursor cell differentiation	1	7	0.080058	0.155584	ENSGALG00000034297
GO:0003310	pancreatic A cell differentiation	1	7	0.080058	0.155584	ENSGALG00000012123
GO:0003433	chondrocyte development involved in endochondral bone morphogenesis	1	7	0.080058	0.155584	ENSGALG00000004386
GO:0006591	ornithine metabolic process	1	7	0.080058	0.155584	ENSGALG00000004285
GO:0007183	SMAD protein complex assembly	1	7	0.080058	0.155584	ENSGALG00000035701
GO:0007512	adult heart development	1	7	0.080058	0.155584	ENSGALG00000002886
GO:0015721	bile acid and bile salt transport	1	7	0.080058	0.155584	ENSGALG00000006968
GO:0021683	cerebellar granular layer morphogenesis	1	7	0.080058	0.155584	ENSGALG00000009791
GO:0032823	regulation of natural killer cell differentiation	1	7	0.080058	0.155584	ENSGALG00000039102
GO:0032906	transforming growth factor beta2 production	1	7	0.080058	0.155584	ENSGALG00000035701
GO:0032909	regulation of transforming growth factor beta2 production	1	7	0.080058	0.155584	ENSGALG00000035701
GO:0033327	Leydig cell differentiation	1	7	0.080058	0.155584	ENSGALG00000030879
GO:0035090	maintenance of apical/basal cell polarity	1	7	0.080058	0.155584	ENSGALG00000001124
GO:0036302	atrioventricular canal development	1	7	0.080058	0.155584	ENSGALG00000034297
GO:0042789	mRNA transcription by RNA polymerase II	1	7	0.080058	0.155584	ENSGALG00000027188
GO:0043589	skin morphogenesis	1	7	0.080058	0.155584	ENSGALG00000007324
GO:0044030	regulation of DNA methylation	1	7	0.080058	0.155584	ENSGALG00000008127
GO:0045199	maintenance of epithelial cell apical/basal polarity	1	7	0.080058	0.155584	ENSGALG00000001124
GO:0045346	regulation of MHC class II biosynthetic process	1	7	0.080058	0.155584	ENSGALG00000008127
GO:0048143	astrocyte activation	1	7	0.080058	0.155584	ENSGALG00000047662
GO:0048368	lateral mesoderm development	1	7	0.080058	0.155584	ENSGALG00000034111
GO:0055022	negative regulation of cardiac muscle tissue growth	1	7	0.080058	0.155584	ENSGALG00000008253
GO:0060044	negative regulation of cardiac muscle cell proliferation	1	7	0.080058	0.155584	ENSGALG00000008253
GO:0060430	lung saccule development	1	7	0.080058	0.155584	ENSGALG00000032713
GO:0060638	mesenchymal-epithelial cell signaling	1	7	0.080058	0.155584	ENSGALG00000025929
GO:0060831	smoothened signaling pathway involved in dorsal/ventral neural tube patterning	1	7	0.080058	0.155584	ENSGALG00000040266
GO:0061117	negative regulation of heart growth	1	7	0.080058	0.155584	ENSGALG00000008253
GO:0070486	leukocyte aggregation	1	7	0.080058	0.155584	ENSGALG00000013568
GO:0072075	metanephric mesenchyme development	1	7	0.080058	0.155584	ENSGALG00000016473
GO:0097421	liver regeneration	1	7	0.080058	0.155584	ENSGALG00000042422
GO:1900193	regulation of oocyte maturation	1	7	0.080058	0.155584	ENSGALG00000006041
GO:1903011	negative regulation of bone development	1	7	0.080058	0.155584	ENSGALG00000004386
GO:1903025	regulation of RNA polymerase II regulatory region sequence-specific DNA binding	1	7	0.080058	0.155584	ENSGALG00000035104
GO:1903596	regulation of gap junction assembly	1	7	0.080058	0.155584	ENSGALG00000008253
GO:1903978	regulation of microglial cell activation	1	7	0.080058	0.155584	ENSGALG00000047662
GO:1904754	positive regulation of vascular associated smooth muscle cell migration	1	7	0.080058	0.155584	ENSGALG00000013568
GO:2000345	regulation of hepatocyte proliferation	1	7	0.080058	0.155584	ENSGALG00000042422
GO:2001054	negative regulation of mesenchymal cell apoptotic process	1	7	0.080058	0.155584	ENSGALG00000004386
GO:0007169	transmembrane receptor protein tyrosine kinase signaling pathway	8	378	0.0803352	0.156025	ENSGALG00000003282;ENSGALG00000004386;ENSGALG00000013568;ENSGALG00000017034;ENSGALG00000027188;ENSGALG00000030879;ENSGALG00000031534;ENSGALG00000036189
GO:0002042	cell migration involved in sprouting angiogenesis	2	40	0.081193	0.157592	ENSGALG00000010794;ENSGALG00000015305
GO:1901615	organic hydroxy compound metabolic process	6	254	0.0814998	0.158088	ENSGALG00000002182;ENSGALG00000006968;ENSGALG00000009791;ENSGALG00000027188;ENSGALG00000033090;ENSGALG00000047662
GO:1901701	cellular response to oxygen-containing compound	10	512	0.0827911	0.160492	ENSGALG00000003282;ENSGALG00000004386;ENSGALG00000007260;ENSGALG00000008127;ENSGALG00000016473;ENSGALG00000017034;ENSGALG00000027188;ENSGALG00000030879;ENSGALG00000033090;ENSGALG00000047662
GO:0046889	positive regulation of lipid biosynthetic process	2	41	0.0847159	0.163915	ENSGALG00000027188;ENSGALG00000047662
GO:0048008	platelet-derived growth factor receptor signaling pathway	2	41	0.0847159	0.163915	ENSGALG00000013568;ENSGALG00000031534
GO:1904589	regulation of protein import	2	41	0.0847159	0.163915	ENSGALG00000040266;ENSGALG00000040532
GO:0051054	positive regulation of DNA metabolic process	4	141	0.0865122	0.167085	ENSGALG00000003324;ENSGALG00000016774;ENSGALG00000039102;ENSGALG00000042422
GO:0030308	negative regulation of cell growth	3	88	0.0865168	0.167085	ENSGALG00000004285;ENSGALG00000007357;ENSGALG00000035701
GO:0050870	positive regulation of T cell activation	3	88	0.0865168	0.167085	ENSGALG00000007357;ENSGALG00000037257;ENSGALG00000040266
GO:0031175	neuron projection development	10	518	0.0878165	0.16949	ENSGALG00000001124;ENSGALG00000003324;ENSGALG00000004598;ENSGALG00000005441;ENSGALG00000008941;ENSGALG00000012123;ENSGALG00000015305;ENSGALG00000032545;ENSGALG00000039102;ENSGALG00000040266
GO:0060560	developmental growth involved in morphogenesis	4	142	0.0882424	0.17018	ENSGALG00000001124;ENSGALG00000004386;ENSGALG00000032545;ENSGALG00000034297
GO:0032922	circadian regulation of gene expression	2	42	0.0882845	0.17018	ENSGALG00000007669;ENSGALG00000047662
GO:0071229	cellular response to acid chemical	3	89	0.0887938	0.170866	ENSGALG00000004386;ENSGALG00000007260;ENSGALG00000016473
GO:0048871	multicellular organismal homeostasis	6	261	0.0900405	0.170866	ENSGALG00000004386;ENSGALG00000006968;ENSGALG00000007324;ENSGALG00000007669;ENSGALG00000016680;ENSGALG00000047662
GO:0002327	immature B cell differentiation	1	8	0.0909629	0.170866	ENSGALG00000008127
GO:0002467	germinal center formation	1	8	0.0909629	0.170866	ENSGALG00000007357
GO:0003091	renal water homeostasis	1	8	0.0909629	0.170866	ENSGALG00000016680
GO:0003266	regulation of secondary heart field cardioblast proliferation	1	8	0.0909629	0.170866	ENSGALG00000008253
GO:0010766	negative regulation of sodium ion transport	1	8	0.0909629	0.170866	ENSGALG00000016473
GO:0010832	negative regulation of myotube differentiation	1	8	0.0909629	0.170866	ENSGALG00000002886
GO:0010866	regulation of triglyceride biosynthetic process	1	8	0.0909629	0.170866	ENSGALG00000027188
GO:0010960	magnesium ion homeostasis	1	8	0.0909629	0.170866	ENSGALG00000016680
GO:0021681	cerebellar granular layer development	1	8	0.0909629	0.170866	ENSGALG00000009791
GO:0032352	positive regulation of hormone metabolic process	1	8	0.0909629	0.170866	ENSGALG00000007669
GO:0032891	negative regulation of organic acid transport	1	8	0.0909629	0.170866	ENSGALG00000016473
GO:0033689	negative regulation of osteoblast proliferation	1	8	0.0909629	0.170866	ENSGALG00000035701
GO:0036445	neuronal stem cell division	1	8	0.0909629	0.170866	ENSGALG00000032768
GO:0038092	nodal signaling pathway	1	8	0.0909629	0.170866	ENSGALG00000035701
GO:0042359	vitamin D metabolic process	1	8	0.0909629	0.170866	ENSGALG00000033090
GO:0042362	fat-soluble vitamin biosynthetic process	1	8	0.0909629	0.170866	ENSGALG00000033090
GO:0042745	circadian sleep/wake cycle	1	8	0.0909629	0.170866	ENSGALG00000047662
GO:0043031	negative regulation of macrophage activation	1	8	0.0909629	0.170866	ENSGALG00000047662
GO:0043217	myelin maintenance	1	8	0.0909629	0.170866	ENSGALG00000041253
GO:0043373	CD4-positive, alpha-beta T cell lineage commitment	1	8	0.0909629	0.170866	ENSGALG00000039102
GO:0045063	T-helper 1 cell differentiation	1	8	0.0909629	0.170866	ENSGALG00000037257
GO:0045342	MHC class II biosynthetic process	1	8	0.0909629	0.170866	ENSGALG00000008127
GO:0045722	positive regulation of gluconeogenesis	1	8	0.0909629	0.170866	ENSGALG00000017034
GO:0051573	negative regulation of histone H3-K9 methylation	1	8	0.0909629	0.170866	ENSGALG00000016431
GO:0055057	neuroblast division	1	8	0.0909629	0.170866	ENSGALG00000032768
GO:0060439	trachea morphogenesis	1	8	0.0909629	0.170866	ENSGALG00000025929
GO:0060768	regulation of epithelial cell proliferation involved in prostate gland development	1	8	0.0909629	0.170866	ENSGALG00000030879
GO:0061418	regulation of transcription from RNA polymerase II promoter in response to hypoxia	1	8	0.0909629	0.170866	ENSGALG00000007669
GO:0071305	cellular response to vitamin D	1	8	0.0909629	0.170866	ENSGALG00000033090
GO:0071599	otic vesicle development	1	8	0.0909629	0.170866	ENSGALG00000004386
GO:0072017	distal tubule development	1	8	0.0909629	0.170866	ENSGALG00000016680
GO:0072160	nephron tubule epithelial cell differentiation	1	8	0.0909629	0.170866	ENSGALG00000016473
GO:0072177	mesonephric duct development	1	8	0.0909629	0.170866	ENSGALG00000016473
GO:0072182	regulation of nephron tubule epithelial cell differentiation	1	8	0.0909629	0.170866	ENSGALG00000016473
GO:0086069	bundle of His cell to Purkinje myocyte communication	1	8	0.0909629	0.170866	ENSGALG00000008253
GO:1901978	positive regulation of cell cycle checkpoint	1	8	0.0909629	0.170866	ENSGALG00000009791
GO:1903789	regulation of amino acid transmembrane transport	1	8	0.0909629	0.170866	ENSGALG00000016473
GO:2000380	regulation of mesoderm development	1	8	0.0909629	0.170866	ENSGALG00000007324
GO:2000543	positive regulation of gastrulation	1	8	0.0909629	0.170866	ENSGALG00000016473
GO:2001053	regulation of mesenchymal cell apoptotic process	1	8	0.0909629	0.170866	ENSGALG00000004386
GO:0055001	muscle cell development	3	90	0.0910959	0.171012	ENSGALG00000002886;ENSGALG00000008253;ENSGALG00000009791
GO:0019217	regulation of fatty acid metabolic process	2	43	0.0918974	0.172308	ENSGALG00000004386;ENSGALG00000027188
GO:0061337	cardiac conduction	2	43	0.0918974	0.172308	ENSGALG00000002886;ENSGALG00000008253
GO:0040017	positive regulation of locomotion	7	326	0.0927442	0.17379	ENSGALG00000004274;ENSGALG00000004386;ENSGALG00000008127;ENSGALG00000009791;ENSGALG00000013568;ENSGALG00000033083;ENSGALG00000034111
GO:0007283	spermatogenesis	5	203	0.093589	0.17516	ENSGALG00000004386;ENSGALG00000005263;ENSGALG00000007357;ENSGALG00000030879;ENSGALG00000042422
GO:0045787	positive regulation of cell cycle	5	203	0.093589	0.17516	ENSGALG00000009791;ENSGALG00000015305;ENSGALG00000032713;ENSGALG00000039118;ENSGALG00000042422
GO:1903037	regulation of leukocyte cell-cell adhesion	4	146	0.0953298	0.178311	ENSGALG00000007357;ENSGALG00000013568;ENSGALG00000037257;ENSGALG00000040266
GO:0046824	positive regulation of nucleocytoplasmic transport	2	44	0.0955529	0.17862	ENSGALG00000040266;ENSGALG00000040532
GO:0010646	regulation of cell communication	29	1922	0.0966438	0.18055	ENSGALG00000002886;ENSGALG00000003324;ENSGALG00000004285;ENSGALG00000004386;ENSGALG00000004598;ENSGALG00000006968;ENSGALG00000007260;ENSGALG00000007324;ENSGALG00000007357;ENSGALG00000007669;ENSGALG00000008127;ENSGALG00000012290;ENSGALG00000012647;ENSGALG00000015008;ENSGALG00000015305;ENSGALG00000016680;ENSGALG00000017034;ENSGALG00000027188;ENSGALG00000030879;ENSGALG00000032545;ENSGALG00000032577;…
GO:0002274	myeloid leukocyte activation	3	93	0.0981498	0.183252	ENSGALG00000008127;ENSGALG00000034111;ENSGALG00000047662
GO:0000079	regulation of cyclin-dependent protein serine/threonine kinase activity	2	45	0.0992495	0.184384	ENSGALG00000007000;ENSGALG00000009791
GO:0022600	digestive system process	2	45	0.0992495	0.184384	ENSGALG00000004386;ENSGALG00000033090
GO:0044728	DNA methylation or demethylation	2	45	0.0992495	0.184384	ENSGALG00000008127;ENSGALG00000039102
GO:0043434	response to peptide hormone	4	149	0.100817	0.184384	ENSGALG00000003282;ENSGALG00000007669;ENSGALG00000017034;ENSGALG00000027188
GO:0043062	extracellular structure organization	5	208	0.101141	0.184384	ENSGALG00000004386;ENSGALG00000015305;ENSGALG00000031920;ENSGALG00000034111;ENSGALG00000035701
GO:0002407	dendritic cell chemotaxis	1	9	0.101739	0.184384	ENSGALG00000008127
GO:0002719	negative regulation of cytokine production involved in immune response	1	9	0.101739	0.184384	ENSGALG00000007357
GO:0003188	heart valve formation	1	9	0.101739	0.184384	ENSGALG00000004386
GO:0003222	ventricular trabecula myocardium morphogenesis	1	9	0.101739	0.184384	ENSGALG00000002886
GO:0003263	cardioblast proliferation	1	9	0.101739	0.184384	ENSGALG00000008253
GO:0003264	regulation of cardioblast proliferation	1	9	0.101739	0.184384	ENSGALG00000008253
GO:0003418	growth plate cartilage chondrocyte differentiation	1	9	0.101739	0.184384	ENSGALG00000004386
GO:0006359	regulation of transcription by RNA polymerase III	1	9	0.101739	0.184384	ENSGALG00000030879
GO:0007028	cytoplasm organization	1	9	0.101739	0.184384	ENSGALG00000011635
GO:0010644	cell communication by electrical coupling	1	9	0.101739	0.184384	ENSGALG00000008253
GO:0014029	neural crest formation	1	9	0.101739	0.184384	ENSGALG00000004386
GO:0014912	negative regulation of smooth muscle cell migration	1	9	0.101739	0.184384	ENSGALG00000014645
GO:0016264	gap junction assembly	1	9	0.101739	0.184384	ENSGALG00000008253
GO:0021554	optic nerve development	1	9	0.101739	0.184384	ENSGALG00000040266
GO:0021670	lateral ventricle development	1	9	0.101739	0.184384	ENSGALG00000016431
GO:0021940	positive regulation of cerebellar granule cell precursor proliferation	1	9	0.101739	0.184384	ENSGALG00000042422
GO:0030011	maintenance of cell polarity	1	9	0.101739	0.184384	ENSGALG00000001124
GO:0030502	negative regulation of bone mineralization	1	9	0.101739	0.184384	ENSGALG00000004386
GO:0031100	animal organ regeneration	1	9	0.101739	0.184384	ENSGALG00000042422
GO:0036462	TRAIL-activated apoptotic signaling pathway	1	9	0.101739	0.184384	ENSGALG00000008127
GO:0045060	negative thymic T cell selection	1	9	0.101739	0.184384	ENSGALG00000040266
GO:0045540	regulation of cholesterol biosynthetic process	1	9	0.101739	0.184384	ENSGALG00000027188
GO:0045624	positive regulation of T-helper cell differentiation	1	9	0.101739	0.184384	ENSGALG00000037257
GO:0046697	decidualization	1	9	0.101739	0.184384	ENSGALG00000033090
GO:0051775	response to redox state	1	9	0.101739	0.184384	ENSGALG00000016774
GO:0055062	phosphate ion homeostasis	1	9	0.101739	0.184384	ENSGALG00000016680
GO:0060019	radial glial cell differentiation	1	9	0.101739	0.184384	ENSGALG00000040266
GO:0060347	heart trabecula formation	1	9	0.101739	0.184384	ENSGALG00000002886
GO:0060396	growth hormone receptor signaling pathway	1	9	0.101739	0.184384	ENSGALG00000003282
GO:0060416	response to growth hormone	1	9	0.101739	0.184384	ENSGALG00000003282
GO:0061029	eyelid development in camera-type eye	1	9	0.101739	0.184384	ENSGALG00000037695
GO:0070293	renal absorption	1	9	0.101739	0.184384	ENSGALG00000006968
GO:0070307	lens fiber cell development	1	9	0.101739	0.184384	ENSGALG00000009791
GO:0071378	cellular response to growth hormone stimulus	1	9	0.101739	0.184384	ENSGALG00000003282
GO:0071625	vocalization behavior	1	9	0.101739	0.184384	ENSGALG00000040266
GO:0072074	kidney mesenchyme development	1	9	0.101739	0.184384	ENSGALG00000016473
GO:0072172	mesonephric tubule formation	1	9	0.101739	0.184384	ENSGALG00000016473
GO:0072505	divalent inorganic anion homeostasis	1	9	0.101739	0.184384	ENSGALG00000016680
GO:0072506	trivalent inorganic anion homeostasis	1	9	0.101739	0.184384	ENSGALG00000016680
GO:0090185	negative regulation of kidney development	1	9	0.101739	0.184384	ENSGALG00000016473
GO:0097152	mesenchymal cell apoptotic process	1	9	0.101739	0.184384	ENSGALG00000004386
GO:0106118	regulation of sterol biosynthetic process	1	9	0.101739	0.184384	ENSGALG00000027188
GO:1903214	regulation of protein targeting to mitochondrion	1	9	0.101739	0.184384	ENSGALG00000027188
GO:2000463	positive regulation of excitatory postsynaptic potential	1	9	0.101739	0.184384	ENSGALG00000004598
GO:2000727	positive regulation of cardiac muscle cell differentiation	1	9	0.101739	0.184384	ENSGALG00000014645
GO:0022029	telencephalon cell migration	2	46	0.102986	0.186424	ENSGALG00000015305;ENSGALG00000040266
GO:0045739	positive regulation of DNA repair	2	46	0.102986	0.186424	ENSGALG00000003324;ENSGALG00000016774
GO:0061515	myeloid cell development	2	47	0.10676	0.193144	ENSGALG00000001161;ENSGALG00000007357
GO:0051146	striated muscle cell differentiation	4	153	0.108356	0.195916	ENSGALG00000002886;ENSGALG00000008253;ENSGALG00000009791;ENSGALG00000014645
GO:0016570	histone modification	6	276	0.109918	0.198333	ENSGALG00000006968;ENSGALG00000007357;ENSGALG00000008127;ENSGALG00000011963;ENSGALG00000016431;ENSGALG00000027188
GO:0031214	biomineral tissue development	3	98	0.110378	0.198333	ENSGALG00000004386;ENSGALG00000016473;ENSGALG00000037695
GO:0002286	T cell activation involved in immune response	2	48	0.110572	0.198333	ENSGALG00000007357;ENSGALG00000037257
GO:1904029	regulation of cyclin-dependent protein kinase activity	2	48	0.110572	0.198333	ENSGALG00000007000;ENSGALG00000009791
GO:0002363	alpha-beta T cell lineage commitment	1	10	0.112389	0.198333	ENSGALG00000039102
GO:0002707	negative regulation of lymphocyte mediated immunity	1	10	0.112389	0.198333	ENSGALG00000007357
GO:0002827	positive regulation of T-helper 1 type immune response	1	10	0.112389	0.198333	ENSGALG00000037257
GO:0006700	C21-steroid hormone biosynthetic process	1	10	0.112389	0.198333	ENSGALG00000007669
GO:0007625	grooming behavior	1	10	0.112389	0.198333	ENSGALG00000040320
GO:0010566	regulation of ketone biosynthetic process	1	10	0.112389	0.198333	ENSGALG00000007669
GO:0010839	negative regulation of keratinocyte proliferation	1	10	0.112389	0.198333	ENSGALG00000033090
GO:0021936	regulation of cerebellar granule cell precursor proliferation	1	10	0.112389	0.198333	ENSGALG00000042422
GO:0030277	maintenance of gastrointestinal epithelium	1	10	0.112389	0.198333	ENSGALG00000004386
GO:0032816	positive regulation of natural killer cell activation	1	10	0.112389	0.198333	ENSGALG00000039102
GO:0033280	response to vitamin D	1	10	0.112389	0.198333	ENSGALG00000033090
GO:0033690	positive regulation of osteoblast proliferation	1	10	0.112389	0.198333	ENSGALG00000005263
GO:0036295	cellular response to increased oxygen levels	1	10	0.112389	0.198333	ENSGALG00000017034
GO:0036296	response to increased oxygen levels	1	10	0.112389	0.198333	ENSGALG00000017034
GO:0043383	negative T cell selection	1	10	0.112389	0.198333	ENSGALG00000040266
GO:0043567	regulation of insulin-like growth factor receptor signaling pathway	1	10	0.112389	0.198333	ENSGALG00000030879
GO:0043691	reverse cholesterol transport	1	10	0.112389	0.198333	ENSGALG00000006968
GO:0044342	type B pancreatic cell proliferation	1	10	0.112389	0.198333	ENSGALG00000047662
GO:0045059	positive thymic T cell selection	1	10	0.112389	0.198333	ENSGALG00000039102
GO:0045475	locomotor rhythm	1	10	0.112389	0.198333	ENSGALG00000007669
GO:0045618	positive regulation of keratinocyte differentiation	1	10	0.112389	0.198333	ENSGALG00000033090
GO:0045655	regulation of monocyte differentiation	1	10	0.112389	0.198333	ENSGALG00000026989
GO:0048934	peripheral nervous system neuron differentiation	1	10	0.112389	0.198333	ENSGALG00000009270
GO:0048935	peripheral nervous system neuron development	1	10	0.112389	0.198333	ENSGALG00000009270
GO:0051953	negative regulation of amine transport	1	10	0.112389	0.198333	ENSGALG00000016473
GO:0060143	positive regulation of syncytium formation by plasma membrane fusion	1	10	0.112389	0.198333	ENSGALG00000016316
GO:0060281	regulation of oocyte development	1	10	0.112389	0.198333	ENSGALG00000006041
GO:0060379	cardiac muscle cell myoblast differentiation	1	10	0.112389	0.198333	ENSGALG00000034297
GO:0060576	intestinal epithelial cell development	1	10	0.112389	0.198333	ENSGALG00000025929
GO:0061003	positive regulation of dendritic spine morphogenesis	1	10	0.112389	0.198333	ENSGALG00000004598
GO:0071295	cellular response to vitamin	1	10	0.112389	0.198333	ENSGALG00000033090
GO:0071391	cellular response to estrogen stimulus	1	10	0.112389	0.198333	ENSGALG00000030879
GO:0072070	loop of Henle development	1	10	0.112389	0.198333	ENSGALG00000030991
GO:0072224	metanephric glomerulus development	1	10	0.112389	0.198333	ENSGALG00000016473
GO:0090239	regulation of histone H4 acetylation	1	10	0.112389	0.198333	ENSGALG00000008127
GO:1903792	negative regulation of anion transport	1	10	0.112389	0.198333	ENSGALG00000016473
GO:1905879	regulation of oogenesis	1	10	0.112389	0.198333	ENSGALG00000006041
GO:2000291	regulation of myoblast proliferation	1	10	0.112389	0.198333	ENSGALG00000039118
GO:0048232	male gamete generation	5	216	0.113839	0.200778	ENSGALG00000004386;ENSGALG00000005263;ENSGALG00000007357;ENSGALG00000030879;ENSGALG00000042422
GO:0031644	regulation of neurological system process	2	49	0.114419	0.201685	ENSGALG00000004598;ENSGALG00000041253
GO:0071496	cellular response to external stimulus	4	157	0.116142	0.204606	ENSGALG00000004386;ENSGALG00000017034;ENSGALG00000027188;ENSGALG00000033090
GO:0001837	epithelial to mesenchymal transition	3	101	0.117984	0.207733	ENSGALG00000004386;ENSGALG00000032713;ENSGALG00000035701
GO:0006641	triglyceride metabolic process	2	50	0.1183	0.208051	ENSGALG00000027188;ENSGALG00000030932
GO:0045833	negative regulation of lipid metabolic process	2	50	0.1183	0.208051	ENSGALG00000004386;ENSGALG00000009791
GO:0032940	secretion by cell	8	415	0.119854	0.210666	ENSGALG00000004285;ENSGALG00000006968;ENSGALG00000008127;ENSGALG00000016680;ENSGALG00000027188;ENSGALG00000032545;ENSGALG00000034111;ENSGALG00000047662
GO:0008016	regulation of heart contraction	3	102	0.120562	0.211789	ENSGALG00000002886;ENSGALG00000008253;ENSGALG00000027188
GO:0016569	covalent chromatin modification	6	284	0.121372	0.212893	ENSGALG00000006968;ENSGALG00000007357;ENSGALG00000008127;ENSGALG00000011963;ENSGALG00000016431;ENSGALG00000027188
GO:0045785	positive regulation of cell adhesion	5	221	0.122148	0.212893	ENSGALG00000007357;ENSGALG00000013568;ENSGALG00000034111;ENSGALG00000037257;ENSGALG00000040266
GO:0003014	renal system process	2	51	0.122213	0.212893	ENSGALG00000006968;ENSGALG00000016680
GO:0006304	DNA modification	2	51	0.122213	0.212893	ENSGALG00000008127;ENSGALG00000039102
GO:0045669	positive regulation of osteoblast differentiation	2	51	0.122213	0.212893	ENSGALG00000007324;ENSGALG00000040266
GO:1903670	regulation of sprouting angiogenesis	2	51	0.122213	0.212893	ENSGALG00000010794;ENSGALG00000015305
GO:0002446	neutrophil mediated immunity	1	11	0.122913	0.212893	ENSGALG00000008127
GO:0006783	heme biosynthetic process	1	11	0.122913	0.212893	ENSGALG00000006968
GO:0009299	mRNA transcription	1	11	0.122913	0.212893	ENSGALG00000027188
GO:0021903	rostrocaudal neural tube patterning	1	11	0.122913	0.212893	ENSGALG00000012123
GO:0035067	negative regulation of histone acetylation	1	11	0.122913	0.212893	ENSGALG00000008127
GO:0042659	regulation of cell fate specification	1	11	0.122913	0.212893	ENSGALG00000030879
GO:0043304	regulation of mast cell degranulation	1	11	0.122913	0.212893	ENSGALG00000034111
GO:0043369	CD4-positive or CD8-positive, alpha-beta T cell lineage commitment	1	11	0.122913	0.212893	ENSGALG00000039102
GO:0045589	regulation of regulatory T cell differentiation	1	11	0.122913	0.212893	ENSGALG00000007357
GO:0045603	positive regulation of endothelial cell differentiation	1	11	0.122913	0.212893	ENSGALG00000033083
GO:0045663	positive regulation of myoblast differentiation	1	11	0.122913	0.212893	ENSGALG00000014645
GO:0060142	regulation of syncytium formation by plasma membrane fusion	1	11	0.122913	0.212893	ENSGALG00000016316
GO:0070242	thymocyte apoptotic process	1	11	0.122913	0.212893	ENSGALG00000040266
GO:0072044	collecting duct development	1	11	0.122913	0.212893	ENSGALG00000016680
GO:0072178	nephric duct morphogenesis	1	11	0.122913	0.212893	ENSGALG00000016473
GO:0090208	positive regulation of triglyceride metabolic process	1	11	0.122913	0.212893	ENSGALG00000027188
GO:1903747	regulation of establishment of protein localization to mitochondrion	1	11	0.122913	0.212893	ENSGALG00000027188
GO:1905331	negative regulation of morphogenesis of an epithelium	1	11	0.122913	0.212893	ENSGALG00000034297
GO:2000269	regulation of fibroblast apoptotic process	1	11	0.122913	0.212893	ENSGALG00000007324
GO:0010634	positive regulation of epithelial cell migration	3	103	0.123161	0.213203	ENSGALG00000004386;ENSGALG00000009791;ENSGALG00000033083
GO:0050878	regulation of body fluid levels	4	161	0.124167	0.214825	ENSGALG00000004285;ENSGALG00000007324;ENSGALG00000016680;ENSGALG00000033090
GO:0018205	peptidyl-lysine modification	5	223	0.12555	0.217095	ENSGALG00000006968;ENSGALG00000007669;ENSGALG00000008127;ENSGALG00000011963;ENSGALG00000016431
GO:0046903	secretion	9	490	0.127636	0.220578	ENSGALG00000004285;ENSGALG00000006968;ENSGALG00000008127;ENSGALG00000016680;ENSGALG00000027188;ENSGALG00000032545;ENSGALG00000033090;ENSGALG00000034111;ENSGALG00000047662
GO:0045765	regulation of angiogenesis	4	163	0.128267	0.221545	ENSGALG00000010794;ENSGALG00000015305;ENSGALG00000025929;ENSGALG00000036189
GO:0007586	digestion	2	53	0.130134	0.224519	ENSGALG00000004386;ENSGALG00000033090
GO:0031058	positive regulation of histone modification	2	53	0.130134	0.224519	ENSGALG00000007357;ENSGALG00000027188
GO:0051276	chromosome organization	12	704	0.130229	0.224557	ENSGALG00000003478;ENSGALG00000004386;ENSGALG00000006968;ENSGALG00000007324;ENSGALG00000007357;ENSGALG00000008127;ENSGALG00000008135;ENSGALG00000011254;ENSGALG00000011963;ENSGALG00000016431;ENSGALG00000027188;ENSGALG00000032713
GO:0035264	multicellular organism growth	3	106	0.131079	0.225897	ENSGALG00000025929;ENSGALG00000030879;ENSGALG00000031534
GO:0007159	leukocyte cell-cell adhesion	4	165	0.132423	0.225967	ENSGALG00000007357;ENSGALG00000013568;ENSGALG00000037257;ENSGALG00000040266
GO:0001774	microglial cell activation	1	12	0.133313	0.225967	ENSGALG00000047662
GO:0002825	regulation of T-helper 1 type immune response	1	12	0.133313	0.225967	ENSGALG00000037257
GO:0006991	response to sterol depletion	1	12	0.133313	0.225967	ENSGALG00000027188
GO:0008340	determination of adult lifespan	1	12	0.133313	0.225967	ENSGALG00000011635
GO:0009886	post-embryonic animal morphogenesis	1	12	0.133313	0.225967	ENSGALG00000030932
GO:0010656	negative regulation of muscle cell apoptotic process	1	12	0.133313	0.225967	ENSGALG00000002886
GO:0014821	phasic smooth muscle contraction	1	12	0.133313	0.225967	ENSGALG00000034297
GO:0014911	positive regulation of smooth muscle cell migration	1	12	0.133313	0.225967	ENSGALG00000013568
GO:0016540	protein autoprocessing	1	12	0.133313	0.225967	ENSGALG00000041253
GO:0030540	female genitalia development	1	12	0.133313	0.225967	ENSGALG00000007324
GO:0032933	SREBP signaling pathway	1	12	0.133313	0.225967	ENSGALG00000027188
GO:0034105	positive regulation of tissue remodeling	1	12	0.133313	0.225967	ENSGALG00000033090
GO:0042249	establishment of planar polarity of embryonic epithelium	1	12	0.133313	0.225967	ENSGALG00000031920
GO:0043011	myeloid dendritic cell differentiation	1	12	0.133313	0.225967	ENSGALG00000008127
GO:0044321	response to leptin	1	12	0.133313	0.225967	ENSGALG00000047662
GO:0045429	positive regulation of nitric oxide biosynthetic process	1	12	0.133313	0.225967	ENSGALG00000035701
GO:0045922	negative regulation of fatty acid metabolic process	1	12	0.133313	0.225967	ENSGALG00000004386
GO:0050832	defense response to fungus	1	12	0.133313	0.225967	ENSGALG00000008127
GO:0050926	regulation of positive chemotaxis	1	12	0.133313	0.225967	ENSGALG00000036189
GO:0051151	negative regulation of smooth muscle cell differentiation	1	12	0.133313	0.225967	ENSGALG00000005351
GO:0055075	potassium ion homeostasis	1	12	0.133313	0.225967	ENSGALG00000016680
GO:0071501	cellular response to sterol depletion	1	12	0.133313	0.225967	ENSGALG00000027188
GO:0072111	cell proliferation involved in kidney development	1	12	0.133313	0.225967	ENSGALG00000016473
GO:0072520	seminiferous tubule development	1	12	0.133313	0.225967	ENSGALG00000030879
GO:0090051	negative regulation of cell migration involved in sprouting angiogenesis	1	12	0.133313	0.225967	ENSGALG00000010794
GO:0150077	regulation of neuroinflammatory response	1	12	0.133313	0.225967	ENSGALG00000047662
GO:1904407	positive regulation of nitric oxide metabolic process	1	12	0.133313	0.225967	ENSGALG00000035701
GO:2000696	regulation of epithelial cell differentiation involved in kidney development	1	12	0.133313	0.225967	ENSGALG00000016473
GO:2000757	negative regulation of peptidyl-lysine acetylation	1	12	0.133313	0.225967	ENSGALG00000008127
GO:0031348	negative regulation of defense response	3	107	0.133757	0.226595	ENSGALG00000034111;ENSGALG00000035701;ENSGALG00000047662
GO:0021549	cerebellum development	2	54	0.134138	0.226743	ENSGALG00000009791;ENSGALG00000042422
GO:0045069	regulation of viral genome replication	2	54	0.134138	0.226743	ENSGALG00000002182;ENSGALG00000009791
GO:0045814	negative regulation of gene expression, epigenetic	2	54	0.134138	0.226743	ENSGALG00000001124;ENSGALG00000008127
GO:1904659	glucose transmembrane transport	2	54	0.134138	0.226743	ENSGALG00000006968;ENSGALG00000013568
GO:0008015	blood circulation	5	228	0.134243	0.226797	ENSGALG00000001161;ENSGALG00000002886;ENSGALG00000008253;ENSGALG00000027188;ENSGALG00000030879
GO:0030509	BMP signaling pathway	3	108	0.136455	0.230408	ENSGALG00000007669;ENSGALG00000016680;ENSGALG00000035701
GO:0007338	single fertilization	2	55	0.13817	0.233048	ENSGALG00000009270;ENSGALG00000030879
GO:0008645	hexose transmembrane transport	2	55	0.13817	0.233048	ENSGALG00000006968;ENSGALG00000013568
GO:0090092	regulation of transmembrane receptor protein serine/threonine kinase signaling pathway	4	168	0.13876	0.233916	ENSGALG00000007260;ENSGALG00000016680;ENSGALG00000035701;ENSGALG00000036728
GO:0032880	regulation of protein localization	9	500	0.13927	0.234648	ENSGALG00000004285;ENSGALG00000008127;ENSGALG00000016680;ENSGALG00000027188;ENSGALG00000030879;ENSGALG00000032545;ENSGALG00000040266;ENSGALG00000040532;ENSGALG00000047662
GO:0032787	monocarboxylic acid metabolic process	6	297	0.141192	0.237756	ENSGALG00000002182;ENSGALG00000004386;ENSGALG00000006968;ENSGALG00000009791;ENSGALG00000027188;ENSGALG00000047662
GO:0002697	regulation of immune effector process	4	170	0.143052	0.238162	ENSGALG00000007357;ENSGALG00000008127;ENSGALG00000034111;ENSGALG00000037257
GO:0050727	regulation of inflammatory response	4	170	0.143052	0.238162	ENSGALG00000007357;ENSGALG00000034111;ENSGALG00000035701;ENSGALG00000047662
GO:0002701	negative regulation of production of molecular mediator of immune response	1	13	0.143591	0.238162	ENSGALG00000007357
GO:0003323	type B pancreatic cell development	1	13	0.143591	0.238162	ENSGALG00000004285
GO:0007095	mitotic G2 DNA damage checkpoint	1	13	0.143591	0.238162	ENSGALG00000010665
GO:0010669	epithelial structure maintenance	1	13	0.143591	0.238162	ENSGALG00000004386
GO:0010714	positive regulation of collagen metabolic process	1	13	0.143591	0.238162	ENSGALG00000004386
GO:0030325	adrenal gland development	1	13	0.143591	0.238162	ENSGALG00000031534
GO:0032965	regulation of collagen biosynthetic process	1	13	0.143591	0.238162	ENSGALG00000004386
GO:0032967	positive regulation of collagen biosynthetic process	1	13	0.143591	0.238162	ENSGALG00000004386
GO:0033006	regulation of mast cell activation involved in immune response	1	13	0.143591	0.238162	ENSGALG00000034111
GO:0036336	dendritic cell migration	1	13	0.143591	0.238162	ENSGALG00000008127
GO:0036342	post-anal tail morphogenesis	1	13	0.143591	0.238162	ENSGALG00000007324
GO:0043372	positive regulation of CD4-positive, alpha-beta T cell differentiation	1	13	0.143591	0.238162	ENSGALG00000037257
GO:0044346	fibroblast apoptotic process	1	13	0.143591	0.238162	ENSGALG00000007324
GO:0048857	neural nucleus development	1	13	0.143591	0.238162	ENSGALG00000005441
GO:0051955	regulation of amino acid transport	1	13	0.143591	0.238162	ENSGALG00000016473
GO:0055083	monovalent inorganic anion homeostasis	1	13	0.143591	0.238162	ENSGALG00000016680
GO:0061436	establishment of skin barrier	1	13	0.143591	0.238162	ENSGALG00000007324
GO:0070102	interleukin-6-mediated signaling pathway	1	13	0.143591	0.238162	ENSGALG00000008127
GO:0090181	regulation of cholesterol metabolic process	1	13	0.143591	0.238162	ENSGALG00000027188
GO:1901213	regulation of transcription from RNA polymerase II promoter involved in heart development	1	13	0.143591	0.238162	ENSGALG00000034297
GO:1901984	negative regulation of protein acetylation	1	13	0.143591	0.238162	ENSGALG00000008127
GO:1902914	regulation of protein polyubiquitination	1	13	0.143591	0.238162	ENSGALG00000031920
GO:1902932	positive regulation of alcohol biosynthetic process	1	13	0.143591	0.238162	ENSGALG00000027188
GO:1903429	regulation of cell maturation	1	13	0.143591	0.238162	ENSGALG00000006041
GO:1904706	negative regulation of vascular smooth muscle cell proliferation	1	13	0.143591	0.238162	ENSGALG00000014645
GO:2000773	negative regulation of cellular senescence	1	13	0.143591	0.238162	ENSGALG00000007357
GO:0015749	monosaccharide transmembrane transport	2	57	0.146312	0.242284	ENSGALG00000006968;ENSGALG00000013568
GO:0062014	negative regulation of small molecule metabolic process	2	57	0.146312	0.242284	ENSGALG00000004386;ENSGALG00000009791
GO:1900182	positive regulation of protein localization to nucleus	2	57	0.146312	0.242284	ENSGALG00000040266;ENSGALG00000040532
GO:0043902	positive regulation of multi-organism process	3	112	0.147429	0.244005	ENSGALG00000002182;ENSGALG00000006041;ENSGALG00000008127
GO:0003013	circulatory system process	5	236	0.148698	0.24584	ENSGALG00000001161;ENSGALG00000002886;ENSGALG00000008253;ENSGALG00000027188;ENSGALG00000030879
GO:0010975	regulation of neuron projection development	5	236	0.148698	0.24584	ENSGALG00000003324;ENSGALG00000004598;ENSGALG00000015305;ENSGALG00000032545;ENSGALG00000039102
GO:0009966	regulation of signal transduction	25	1705	0.149763	0.247469	ENSGALG00000002886;ENSGALG00000003324;ENSGALG00000004386;ENSGALG00000004598;ENSGALG00000006968;ENSGALG00000007260;ENSGALG00000007324;ENSGALG00000007357;ENSGALG00000007669;ENSGALG00000008127;ENSGALG00000012290;ENSGALG00000012647;ENSGALG00000015008;ENSGALG00000016680;ENSGALG00000017034;ENSGALG00000030879;ENSGALG00000032577;ENSGALG00000032713;ENSGALG00000035701;ENSGALG00000036728;ENSGALG00000040266;…
GO:0008203	cholesterol metabolic process	2	58	0.150419	0.248023	ENSGALG00000006968;ENSGALG00000027188
GO:0008630	intrinsic apoptotic signaling pathway in response to DNA damage	2	58	0.150419	0.248023	ENSGALG00000007324;ENSGALG00000042077
GO:0034219	carbohydrate transmembrane transport	2	58	0.150419	0.248023	ENSGALG00000006968;ENSGALG00000013568
GO:0071466	cellular response to xenobiotic stimulus	2	58	0.150419	0.248023	ENSGALG00000004285;ENSGALG00000010836
GO:0007276	gamete generation	6	304	0.152453	0.250042	ENSGALG00000004386;ENSGALG00000005263;ENSGALG00000006041;ENSGALG00000007357;ENSGALG00000030879;ENSGALG00000042422
GO:0042445	hormone metabolic process	3	114	0.153022	0.250042	ENSGALG00000007669;ENSGALG00000032713;ENSGALG00000033090
GO:0002347	response to tumor cell	1	14	0.153748	0.250042	ENSGALG00000008127
GO:0003180	aortic valve morphogenesis	1	14	0.153748	0.250042	ENSGALG00000004386
GO:0003413	chondrocyte differentiation involved in endochondral bone morphogenesis	1	14	0.153748	0.250042	ENSGALG00000004386
GO:0003417	growth plate cartilage development	1	14	0.153748	0.250042	ENSGALG00000004386
GO:0006779	porphyrin-containing compound biosynthetic process	1	14	0.153748	0.250042	ENSGALG00000006968
GO:0007595	lactation	1	14	0.153748	0.250042	ENSGALG00000033090
GO:0008207	C21-steroid hormone metabolic process	1	14	0.153748	0.250042	ENSGALG00000007669
GO:0021534	cell proliferation in hindbrain	1	14	0.153748	0.250042	ENSGALG00000042422
GO:0021924	cell proliferation in external granule layer	1	14	0.153748	0.250042	ENSGALG00000042422
GO:0021930	cerebellar granule cell precursor proliferation	1	14	0.153748	0.250042	ENSGALG00000042422
GO:0031061	negative regulation of histone methylation	1	14	0.153748	0.250042	ENSGALG00000016431
GO:0033561	regulation of water loss via skin	1	14	0.153748	0.250042	ENSGALG00000007324
GO:0033599	regulation of mammary gland epithelial cell proliferation	1	14	0.153748	0.250042	ENSGALG00000025929
GO:0034143	regulation of toll-like receptor 4 signaling pathway	1	14	0.153748	0.250042	ENSGALG00000047662
GO:0045198	establishment of epithelial cell apical/basal polarity	1	14	0.153748	0.250042	ENSGALG00000034111
GO:0051570	regulation of histone H3-K9 methylation	1	14	0.153748	0.250042	ENSGALG00000016431
GO:0055026	negative regulation of cardiac muscle tissue development	1	14	0.153748	0.250042	ENSGALG00000008253
GO:0055091	phospholipid homeostasis	1	14	0.153748	0.250042	ENSGALG00000004285
GO:0060713	labyrinthine layer morphogenesis	1	14	0.153748	0.250042	ENSGALG00000016316
GO:0070168	negative regulation of biomineral tissue development	1	14	0.153748	0.250042	ENSGALG00000004386
GO:0070498	interleukin-1-mediated signaling pathway	1	14	0.153748	0.250042	ENSGALG00000007669
GO:0072012	glomerulus vasculature development	1	14	0.153748	0.250042	ENSGALG00000016473
GO:0097366	response to bronchodilator	1	14	0.153748	0.250042	ENSGALG00000017034
GO:2000725	regulation of cardiac muscle cell differentiation	1	14	0.153748	0.250042	ENSGALG00000014645
GO:0010927	cellular component assembly involved in morphogenesis	2	59	0.15455	0.250951	ENSGALG00000002886;ENSGALG00000009791
GO:0022037	metencephalon development	2	59	0.15455	0.250951	ENSGALG00000009791;ENSGALG00000042422
GO:1902652	secondary alcohol metabolic process	2	59	0.15455	0.250951	ENSGALG00000006968;ENSGALG00000027188
GO:0032102	negative regulation of response to external stimulus	4	176	0.156236	0.253556	ENSGALG00000034111;ENSGALG00000035701;ENSGALG00000036189;ENSGALG00000047662
GO:0032868	response to insulin	3	117	0.161535	0.261008	ENSGALG00000007669;ENSGALG00000017034;ENSGALG00000027188
GO:0048588	developmental cell growth	3	117	0.161535	0.261008	ENSGALG00000001124;ENSGALG00000004386;ENSGALG00000032545
GO:0014070	response to organic cyclic compound	6	310	0.162417	0.261008	ENSGALG00000007324;ENSGALG00000015008;ENSGALG00000030879;ENSGALG00000032713;ENSGALG00000033090;ENSGALG00000034111
GO:0008593	regulation of Notch signaling pathway	2	61	0.162876	0.261008	ENSGALG00000007324;ENSGALG00000007357
GO:0016125	sterol metabolic process	2	61	0.162876	0.261008	ENSGALG00000006968;ENSGALG00000027188
GO:0048660	regulation of smooth muscle cell proliferation	2	61	0.162876	0.261008	ENSGALG00000013568;ENSGALG00000014645
GO:0001829	trophectodermal cell differentiation	1	15	0.163785	0.261008	ENSGALG00000035104
GO:0010712	regulation of collagen metabolic process	1	15	0.163785	0.261008	ENSGALG00000004386
GO:0014002	astrocyte development	1	15	0.163785	0.261008	ENSGALG00000047662
GO:0032814	regulation of natural killer cell activation	1	15	0.163785	0.261008	ENSGALG00000039102
GO:0035988	chondrocyte proliferation	1	15	0.163785	0.261008	ENSGALG00000004386
GO:0042119	neutrophil activation	1	15	0.163785	0.261008	ENSGALG00000008127
GO:0042168	heme metabolic process	1	15	0.163785	0.261008	ENSGALG00000006968
GO:0043525	positive regulation of neuron apoptotic process	1	15	0.163785	0.261008	ENSGALG00000016680
GO:0045737	positive regulation of cyclin-dependent protein serine/threonine kinase activity	1	15	0.163785	0.261008	ENSGALG00000009791
GO:0046320	regulation of fatty acid oxidation	1	15	0.163785	0.261008	ENSGALG00000004386
GO:0046329	negative regulation of JNK cascade	1	15	0.163785	0.261008	ENSGALG00000032577
GO:0046621	negative regulation of organ growth	1	15	0.163785	0.261008	ENSGALG00000008253
GO:0048103	somatic stem cell division	1	15	0.163785	0.261008	ENSGALG00000032768
GO:0048643	positive regulation of skeletal muscle tissue development	1	15	0.163785	0.261008	ENSGALG00000014645
GO:0050775	positive regulation of dendrite morphogenesis	1	15	0.163785	0.261008	ENSGALG00000004598
GO:0060216	definitive hemopoiesis	1	15	0.163785	0.261008	ENSGALG00000043219
GO:0060343	trabecula formation	1	15	0.163785	0.261008	ENSGALG00000002886
GO:0060575	intestinal epithelial cell differentiation	1	15	0.163785	0.261008	ENSGALG00000025929
GO:0061437	renal system vasculature development	1	15	0.163785	0.261008	ENSGALG00000016473
GO:0061440	kidney vasculature development	1	15	0.163785	0.261008	ENSGALG00000016473
GO:0061900	glial cell activation	1	15	0.163785	0.261008	ENSGALG00000047662
GO:0070570	regulation of neuron projection regeneration	1	15	0.163785	0.261008	ENSGALG00000003324
GO:0072176	nephric duct development	1	15	0.163785	0.261008	ENSGALG00000016473
GO:0080111	DNA demethylation	1	15	0.163785	0.261008	ENSGALG00000039102
GO:0101023	vascular endothelial cell proliferation	1	15	0.163785	0.261008	ENSGALG00000014645
GO:1900745	positive regulation of p38MAPK cascade	1	15	0.163785	0.261008	ENSGALG00000008127
GO:1901223	negative regulation of NIK/NF-kappaB signaling	1	15	0.163785	0.261008	ENSGALG00000008127
GO:1905562	regulation of vascular endothelial cell proliferation	1	15	0.163785	0.261008	ENSGALG00000014645
GO:2000516	positive regulation of CD4-positive, alpha-beta T cell activation	1	15	0.163785	0.261008	ENSGALG00000037257
GO:0008286	insulin receptor signaling pathway	2	62	0.167069	0.266105	ENSGALG00000017034;ENSGALG00000027188
GO:0031669	cellular response to nutrient levels	3	119	0.167289	0.266318	ENSGALG00000017034;ENSGALG00000027188;ENSGALG00000033090
GO:0043473	pigmentation	2	63	0.171281	0.272253	ENSGALG00000012290;ENSGALG00000040266
GO:0048659	smooth muscle cell proliferation	2	63	0.171281	0.272253	ENSGALG00000013568;ENSGALG00000014645
GO:0050806	positive regulation of synaptic transmission	2	63	0.171281	0.272253	ENSGALG00000004598;ENSGALG00000015305
GO:0070482	response to oxygen levels	3	121	0.173103	0.272597	ENSGALG00000007669;ENSGALG00000017034;ENSGALG00000035701
GO:0001556	oocyte maturation	1	16	0.173704	0.272597	ENSGALG00000006041
GO:0001773	myeloid dendritic cell activation	1	16	0.173704	0.272597	ENSGALG00000008127
GO:0001779	natural killer cell differentiation	1	16	0.173704	0.272597	ENSGALG00000039102
GO:0002269	leukocyte activation involved in inflammatory response	1	16	0.173704	0.272597	ENSGALG00000047662
GO:0002320	lymphoid progenitor cell differentiation	1	16	0.173704	0.272597	ENSGALG00000008127
GO:0002360	T cell lineage commitment	1	16	0.173704	0.272597	ENSGALG00000039102
GO:0002823	negative regulation of adaptive immune response based on somatic recombination of immune receptors built from immunoglobulin superfamily domains	1	16	0.173704	0.272597	ENSGALG00000007357
GO:0010894	negative regulation of steroid biosynthetic process	1	16	0.173704	0.272597	ENSGALG00000009791
GO:0021516	dorsal spinal cord development	1	16	0.173704	0.272597	ENSGALG00000040320
GO:0033003	regulation of mast cell activation	1	16	0.173704	0.272597	ENSGALG00000034111
GO:0035024	negative regulation of Rho protein signal transduction	1	16	0.173704	0.272597	ENSGALG00000007357
GO:0035855	megakaryocyte development	1	16	0.173704	0.272597	ENSGALG00000001161
GO:0043303	mast cell degranulation	1	16	0.173704	0.272597	ENSGALG00000034111
GO:0045606	positive regulation of epidermal cell differentiation	1	16	0.173704	0.272597	ENSGALG00000033090
GO:0045939	negative regulation of steroid metabolic process	1	16	0.173704	0.272597	ENSGALG00000009791
GO:0060261	positive regulation of transcription initiation from RNA polymerase II promoter	1	16	0.173704	0.272597	ENSGALG00000002886
GO:0060602	branch elongation of an epithelium	1	16	0.173704	0.272597	ENSGALG00000004386
GO:0060669	embryonic placenta morphogenesis	1	16	0.173704	0.272597	ENSGALG00000016316
GO:0061001	regulation of dendritic spine morphogenesis	1	16	0.173704	0.272597	ENSGALG00000004598
GO:0061082	myeloid leukocyte cytokine production	1	16	0.173704	0.272597	ENSGALG00000007357
GO:0071480	cellular response to gamma radiation	1	16	0.173704	0.272597	ENSGALG00000007669
GO:0098815	modulation of excitatory postsynaptic potential	1	16	0.173704	0.272597	ENSGALG00000004598
GO:1903729	regulation of plasma membrane organization	1	16	0.173704	0.272597	ENSGALG00000030879
GO:1903959	regulation of anion transmembrane transport	1	16	0.173704	0.272597	ENSGALG00000016473
GO:0006639	acylglycerol metabolic process	2	64	0.175511	0.275154	ENSGALG00000027188;ENSGALG00000030932
GO:0031099	regeneration	2	64	0.175511	0.275154	ENSGALG00000003324;ENSGALG00000042422
GO:0060047	heart contraction	3	122	0.176031	0.27569	ENSGALG00000002886;ENSGALG00000008253;ENSGALG00000027188
GO:1903522	regulation of blood circulation	3	122	0.176031	0.27569	ENSGALG00000002886;ENSGALG00000008253;ENSGALG00000027188
GO:1901342	regulation of vasculature development	4	185	0.176822	0.276788	ENSGALG00000010794;ENSGALG00000015305;ENSGALG00000025929;ENSGALG00000036189
GO:0006638	neutral lipid metabolic process	2	65	0.179757	0.28053	ENSGALG00000027188;ENSGALG00000030932
GO:0014902	myotube differentiation	2	65	0.179757	0.28053	ENSGALG00000002886;ENSGALG00000014645
GO:0048675	axon extension	2	65	0.179757	0.28053	ENSGALG00000001124;ENSGALG00000032545
GO:0050773	regulation of dendrite development	2	65	0.179757	0.28053	ENSGALG00000004598;ENSGALG00000015305
GO:1905269	positive regulation of chromatin organization	2	65	0.179757	0.28053	ENSGALG00000007357;ENSGALG00000027188
GO:2001022	positive regulation of response to DNA damage stimulus	2	65	0.179757	0.28053	ENSGALG00000003324;ENSGALG00000016774
GO:0001502	cartilage condensation	1	17	0.183506	0.281545	ENSGALG00000004386
GO:0002448	mast cell mediated immunity	1	17	0.183506	0.281545	ENSGALG00000034111
GO:0002820	negative regulation of adaptive immune response	1	17	0.183506	0.281545	ENSGALG00000007357
GO:0002931	response to ischemia	1	17	0.183506	0.281545	ENSGALG00000007669
GO:0003016	respiratory system process	1	17	0.183506	0.281545	ENSGALG00000025929
GO:0003176	aortic valve development	1	17	0.183506	0.281545	ENSGALG00000004386
GO:0003181	atrioventricular valve morphogenesis	1	17	0.183506	0.281545	ENSGALG00000008253
GO:0003272	endocardial cushion formation	1	17	0.183506	0.281545	ENSGALG00000034297
GO:0009110	vitamin biosynthetic process	1	17	0.183506	0.281545	ENSGALG00000033090
GO:0010842	retina layer formation	1	17	0.183506	0.281545	ENSGALG00000016680
GO:0019432	triglyceride biosynthetic process	1	17	0.183506	0.281545	ENSGALG00000027188
GO:0021533	cell differentiation in hindbrain	1	17	0.183506	0.281545	ENSGALG00000009791
GO:0021544	subpallium development	1	17	0.183506	0.281545	ENSGALG00000040266
GO:0031069	hair follicle morphogenesis	1	17	0.183506	0.281545	ENSGALG00000007324
GO:0031670	cellular response to nutrient	1	17	0.183506	0.281545	ENSGALG00000033090
GO:0032331	negative regulation of chondrocyte differentiation	1	17	0.183506	0.281545	ENSGALG00000004386
GO:0033014	tetrapyrrole biosynthetic process	1	17	0.183506	0.281545	ENSGALG00000006968
GO:0033273	response to vitamin	1	17	0.183506	0.281545	ENSGALG00000033090
[truncated: 1,092 more rows]

## Sheet: GO-down-TFs-1 vs. 2
Table S4. Go enrichment of DE-TF in different stages (down-regulation in Em1d vs. Em2d)
GO ID	Description	out (44)	All (12155)	pvalue	p.adjust	Genes
GO:0006355	regulation of transcription, DNA-templated	42	2002	5.90159e-31	2.69598e-28	ENSGALG00000000583;ENSGALG00000003217;ENSGALG00000004322;ENSGALG00000005409;ENSGALG00000006374;ENSGALG00000006480;ENSGALG00000007657;ENSGALG00000007690;ENSGALG00000008249;ENSGALG00000008303;ENSGALG00000012702;ENSGALG00000012775;ENSGALG00000013342;ENSGALG00000015013;ENSGALG00000016662;ENSGALG00000016927;ENSGALG00000023742;ENSGALG00000024081;ENSGALG00000027247;ENSGALG00000027772;ENSGALG00000028817;…
GO:1903506	regulation of nucleic acid-templated transcription	42	2004	6.15467e-31	2.69598e-28	ENSGALG00000000583;ENSGALG00000003217;ENSGALG00000004322;ENSGALG00000005409;ENSGALG00000006374;ENSGALG00000006480;ENSGALG00000007657;ENSGALG00000007690;ENSGALG00000008249;ENSGALG00000008303;ENSGALG00000012702;ENSGALG00000012775;ENSGALG00000013342;ENSGALG00000015013;ENSGALG00000016662;ENSGALG00000016927;ENSGALG00000023742;ENSGALG00000024081;ENSGALG00000027247;ENSGALG00000027772;ENSGALG00000028817;…
GO:2001141	regulation of RNA biosynthetic process	42	2007	6.55425e-31	2.69598e-28	ENSGALG00000000583;ENSGALG00000003217;ENSGALG00000004322;ENSGALG00000005409;ENSGALG00000006374;ENSGALG00000006480;ENSGALG00000007657;ENSGALG00000007690;ENSGALG00000008249;ENSGALG00000008303;ENSGALG00000012702;ENSGALG00000012775;ENSGALG00000013342;ENSGALG00000015013;ENSGALG00000016662;ENSGALG00000016927;ENSGALG00000023742;ENSGALG00000024081;ENSGALG00000027247;ENSGALG00000027772;ENSGALG00000028817;…
GO:0006351	transcription, DNA-templated	42	2103	4.67066e-30	1.17242e-27	ENSGALG00000000583;ENSGALG00000003217;ENSGALG00000004322;ENSGALG00000005409;ENSGALG00000006374;ENSGALG00000006480;ENSGALG00000007657;ENSGALG00000007690;ENSGALG00000008249;ENSGALG00000008303;ENSGALG00000012702;ENSGALG00000012775;ENSGALG00000013342;ENSGALG00000015013;ENSGALG00000016662;ENSGALG00000016927;ENSGALG00000023742;ENSGALG00000024081;ENSGALG00000027247;ENSGALG00000027772;ENSGALG00000028817;…
GO:0097659	nucleic acid-templated transcription	42	2105	4.86094e-30	1.17242e-27	ENSGALG00000000583;ENSGALG00000003217;ENSGALG00000004322;ENSGALG00000005409;ENSGALG00000006374;ENSGALG00000006480;ENSGALG00000007657;ENSGALG00000007690;ENSGALG00000008249;ENSGALG00000008303;ENSGALG00000012702;ENSGALG00000012775;ENSGALG00000013342;ENSGALG00000015013;ENSGALG00000016662;ENSGALG00000016927;ENSGALG00000023742;ENSGALG00000024081;ENSGALG00000027247;ENSGALG00000027772;ENSGALG00000028817;…
GO:0032774	RNA biosynthetic process	42	2113	5.70059e-30	1.17242e-27	ENSGALG00000000583;ENSGALG00000003217;ENSGALG00000004322;ENSGALG00000005409;ENSGALG00000006374;ENSGALG00000006480;ENSGALG00000007657;ENSGALG00000007690;ENSGALG00000008249;ENSGALG00000008303;ENSGALG00000012702;ENSGALG00000012775;ENSGALG00000013342;ENSGALG00000015013;ENSGALG00000016662;ENSGALG00000016927;ENSGALG00000023742;ENSGALG00000024081;ENSGALG00000027247;ENSGALG00000027772;ENSGALG00000028817;…
GO:0051252	regulation of RNA metabolic process	42	2178	2.03442e-29	3.58639e-27	ENSGALG00000000583;ENSGALG00000003217;ENSGALG00000004322;ENSGALG00000005409;ENSGALG00000006374;ENSGALG00000006480;ENSGALG00000007657;ENSGALG00000007690;ENSGALG00000008249;ENSGALG00000008303;ENSGALG00000012702;ENSGALG00000012775;ENSGALG00000013342;ENSGALG00000015013;ENSGALG00000016662;ENSGALG00000016927;ENSGALG00000023742;ENSGALG00000024081;ENSGALG00000027247;ENSGALG00000027772;ENSGALG00000028817;…
GO:2000112	regulation of cellular macromolecule biosynthetic process	42	2258	9.24229e-29	1.42562e-26	ENSGALG00000000583;ENSGALG00000003217;ENSGALG00000004322;ENSGALG00000005409;ENSGALG00000006374;ENSGALG00000006480;ENSGALG00000007657;ENSGALG00000007690;ENSGALG00000008249;ENSGALG00000008303;ENSGALG00000012702;ENSGALG00000012775;ENSGALG00000013342;ENSGALG00000015013;ENSGALG00000016662;ENSGALG00000016927;ENSGALG00000023742;ENSGALG00000024081;ENSGALG00000027247;ENSGALG00000027772;ENSGALG00000028817;…
GO:0010556	regulation of macromolecule biosynthetic process	42	2270	1.15431e-28	1.58269e-26	ENSGALG00000000583;ENSGALG00000003217;ENSGALG00000004322;ENSGALG00000005409;ENSGALG00000006374;ENSGALG00000006480;ENSGALG00000007657;ENSGALG00000007690;ENSGALG00000008249;ENSGALG00000008303;ENSGALG00000012702;ENSGALG00000012775;ENSGALG00000013342;ENSGALG00000015013;ENSGALG00000016662;ENSGALG00000016927;ENSGALG00000023742;ENSGALG00000024081;ENSGALG00000027247;ENSGALG00000027772;ENSGALG00000028817;…
GO:0019219	regulation of nucleobase-containing compound metabolic process	42	2355	5.38996e-28	6.04656e-26	ENSGALG00000000583;ENSGALG00000003217;ENSGALG00000004322;ENSGALG00000005409;ENSGALG00000006374;ENSGALG00000006480;ENSGALG00000007657;ENSGALG00000007690;ENSGALG00000008249;ENSGALG00000008303;ENSGALG00000012702;ENSGALG00000012775;ENSGALG00000013342;ENSGALG00000015013;ENSGALG00000016662;ENSGALG00000016927;ENSGALG00000023742;ENSGALG00000024081;ENSGALG00000027247;ENSGALG00000027772;ENSGALG00000028817;…
GO:0031326	regulation of cellular biosynthetic process	42	2355	5.38996e-28	6.04656e-26	ENSGALG00000000583;ENSGALG00000003217;ENSGALG00000004322;ENSGALG00000005409;ENSGALG00000006374;ENSGALG00000006480;ENSGALG00000007657;ENSGALG00000007690;ENSGALG00000008249;ENSGALG00000008303;ENSGALG00000012702;ENSGALG00000012775;ENSGALG00000013342;ENSGALG00000015013;ENSGALG00000016662;ENSGALG00000016927;ENSGALG00000023742;ENSGALG00000024081;ENSGALG00000027247;ENSGALG00000027772;ENSGALG00000028817;…
GO:0009889	regulation of biosynthetic process	42	2386	9.32267e-28	9.58681e-26	ENSGALG00000000583;ENSGALG00000003217;ENSGALG00000004322;ENSGALG00000005409;ENSGALG00000006374;ENSGALG00000006480;ENSGALG00000007657;ENSGALG00000007690;ENSGALG00000008249;ENSGALG00000008303;ENSGALG00000012702;ENSGALG00000012775;ENSGALG00000013342;ENSGALG00000015013;ENSGALG00000016662;ENSGALG00000016927;ENSGALG00000023742;ENSGALG00000024081;ENSGALG00000027247;ENSGALG00000027772;ENSGALG00000028817;…
GO:0034654	nucleobase-containing compound biosynthetic process	42	2437	2.26056e-27	2.1458e-25	ENSGALG00000000583;ENSGALG00000003217;ENSGALG00000004322;ENSGALG00000005409;ENSGALG00000006374;ENSGALG00000006480;ENSGALG00000007657;ENSGALG00000007690;ENSGALG00000008249;ENSGALG00000008303;ENSGALG00000012702;ENSGALG00000012775;ENSGALG00000013342;ENSGALG00000015013;ENSGALG00000016662;ENSGALG00000016927;ENSGALG00000023742;ENSGALG00000024081;ENSGALG00000027247;ENSGALG00000027772;ENSGALG00000028817;…
GO:0018130	heterocycle biosynthetic process	42	2489	5.47075e-27	4.5769e-25	ENSGALG00000000583;ENSGALG00000003217;ENSGALG00000004322;ENSGALG00000005409;ENSGALG00000006374;ENSGALG00000006480;ENSGALG00000007657;ENSGALG00000007690;ENSGALG00000008249;ENSGALG00000008303;ENSGALG00000012702;ENSGALG00000012775;ENSGALG00000013342;ENSGALG00000015013;ENSGALG00000016662;ENSGALG00000016927;ENSGALG00000023742;ENSGALG00000024081;ENSGALG00000027247;ENSGALG00000027772;ENSGALG00000028817;…
GO:0019438	aromatic compound biosynthetic process	42	2490	5.5635e-27	4.5769e-25	ENSGALG00000000583;ENSGALG00000003217;ENSGALG00000004322;ENSGALG00000005409;ENSGALG00000006374;ENSGALG00000006480;ENSGALG00000007657;ENSGALG00000007690;ENSGALG00000008249;ENSGALG00000008303;ENSGALG00000012702;ENSGALG00000012775;ENSGALG00000013342;ENSGALG00000015013;ENSGALG00000016662;ENSGALG00000016927;ENSGALG00000023742;ENSGALG00000024081;ENSGALG00000027247;ENSGALG00000027772;ENSGALG00000028817;…
GO:1901362	organic cyclic compound biosynthetic process	42	2560	1.7745e-26	1.36858e-24	ENSGALG00000000583;ENSGALG00000003217;ENSGALG00000004322;ENSGALG00000005409;ENSGALG00000006374;ENSGALG00000006480;ENSGALG00000007657;ENSGALG00000007690;ENSGALG00000008249;ENSGALG00000008303;ENSGALG00000012702;ENSGALG00000012775;ENSGALG00000013342;ENSGALG00000015013;ENSGALG00000016662;ENSGALG00000016927;ENSGALG00000023742;ENSGALG00000024081;ENSGALG00000027247;ENSGALG00000027772;ENSGALG00000028817;…
GO:0010468	regulation of gene expression	42	2579	2.41752e-26	1.75484e-24	ENSGALG00000000583;ENSGALG00000003217;ENSGALG00000004322;ENSGALG00000005409;ENSGALG00000006374;ENSGALG00000006480;ENSGALG00000007657;ENSGALG00000007690;ENSGALG00000008249;ENSGALG00000008303;ENSGALG00000012702;ENSGALG00000012775;ENSGALG00000013342;ENSGALG00000015013;ENSGALG00000016662;ENSGALG00000016927;ENSGALG00000023742;ENSGALG00000024081;ENSGALG00000027247;ENSGALG00000027772;ENSGALG00000028817;…
GO:0016070	RNA metabolic process	42	2828	1.13565e-24	7.78551e-23	ENSGALG00000000583;ENSGALG00000003217;ENSGALG00000004322;ENSGALG00000005409;ENSGALG00000006374;ENSGALG00000006480;ENSGALG00000007657;ENSGALG00000007690;ENSGALG00000008249;ENSGALG00000008303;ENSGALG00000012702;ENSGALG00000012775;ENSGALG00000013342;ENSGALG00000015013;ENSGALG00000016662;ENSGALG00000016927;ENSGALG00000023742;ENSGALG00000024081;ENSGALG00000027247;ENSGALG00000027772;ENSGALG00000028817;…
GO:0044271	cellular nitrogen compound biosynthetic process	42	2891	2.84662e-24	1.84881e-22	ENSGALG00000000583;ENSGALG00000003217;ENSGALG00000004322;ENSGALG00000005409;ENSGALG00000006374;ENSGALG00000006480;ENSGALG00000007657;ENSGALG00000007690;ENSGALG00000008249;ENSGALG00000008303;ENSGALG00000012702;ENSGALG00000012775;ENSGALG00000013342;ENSGALG00000015013;ENSGALG00000016662;ENSGALG00000016927;ENSGALG00000023742;ENSGALG00000024081;ENSGALG00000027247;ENSGALG00000027772;ENSGALG00000028817;…
GO:0090304	nucleic acid metabolic process	43	3196	3.01046e-24	1.85019e-22	ENSGALG00000000583;ENSGALG00000003217;ENSGALG00000004322;ENSGALG00000005409;ENSGALG00000006374;ENSGALG00000006480;ENSGALG00000007657;ENSGALG00000007690;ENSGALG00000008249;ENSGALG00000008303;ENSGALG00000012702;ENSGALG00000012775;ENSGALG00000013342;ENSGALG00000015013;ENSGALG00000015163;ENSGALG00000016662;ENSGALG00000016927;ENSGALG00000023742;ENSGALG00000024081;ENSGALG00000027247;ENSGALG00000027772;…
GO:0034645	cellular macromolecule biosynthetic process	42	2898	3.14862e-24	1.85019e-22	ENSGALG00000000583;ENSGALG00000003217;ENSGALG00000004322;ENSGALG00000005409;ENSGALG00000006374;ENSGALG00000006480;ENSGALG00000007657;ENSGALG00000007690;ENSGALG00000008249;ENSGALG00000008303;ENSGALG00000012702;ENSGALG00000012775;ENSGALG00000013342;ENSGALG00000015013;ENSGALG00000016662;ENSGALG00000016927;ENSGALG00000023742;ENSGALG00000024081;ENSGALG00000027247;ENSGALG00000027772;ENSGALG00000028817;…
GO:0009059	macromolecule biosynthetic process	42	2917	4.13463e-24	2.31915e-22	ENSGALG00000000583;ENSGALG00000003217;ENSGALG00000004322;ENSGALG00000005409;ENSGALG00000006374;ENSGALG00000006480;ENSGALG00000007657;ENSGALG00000007690;ENSGALG00000008249;ENSGALG00000008303;ENSGALG00000012702;ENSGALG00000012775;ENSGALG00000013342;ENSGALG00000015013;ENSGALG00000016662;ENSGALG00000016927;ENSGALG00000023742;ENSGALG00000024081;ENSGALG00000027247;ENSGALG00000027772;ENSGALG00000028817;…
GO:0006366	transcription by RNA polymerase II	33	1379	1.00012e-22	5.36586e-21	ENSGALG00000000583;ENSGALG00000003217;ENSGALG00000005409;ENSGALG00000006480;ENSGALG00000007657;ENSGALG00000007690;ENSGALG00000012702;ENSGALG00000013342;ENSGALG00000015013;ENSGALG00000016662;ENSGALG00000016927;ENSGALG00000023742;ENSGALG00000024081;ENSGALG00000027247;ENSGALG00000027772;ENSGALG00000028817;ENSGALG00000031144;ENSGALG00000031482;ENSGALG00000031862;ENSGALG00000032994;ENSGALG00000033439;…
GO:0006139	nucleobase-containing compound metabolic process	43	3564	3.22842e-22	1.65995e-20	ENSGALG00000000583;ENSGALG00000003217;ENSGALG00000004322;ENSGALG00000005409;ENSGALG00000006374;ENSGALG00000006480;ENSGALG00000007657;ENSGALG00000007690;ENSGALG00000008249;ENSGALG00000008303;ENSGALG00000012702;ENSGALG00000012775;ENSGALG00000013342;ENSGALG00000015013;ENSGALG00000015163;ENSGALG00000016662;ENSGALG00000016927;ENSGALG00000023742;ENSGALG00000024081;ENSGALG00000027247;ENSGALG00000027772;…
GO:0006357	regulation of transcription by RNA polymerase II	32	1328	6.89041e-22	3.32974e-20	ENSGALG00000000583;ENSGALG00000003217;ENSGALG00000006480;ENSGALG00000007657;ENSGALG00000007690;ENSGALG00000012702;ENSGALG00000013342;ENSGALG00000015013;ENSGALG00000016662;ENSGALG00000016927;ENSGALG00000023742;ENSGALG00000024081;ENSGALG00000027247;ENSGALG00000027772;ENSGALG00000028817;ENSGALG00000031144;ENSGALG00000031482;ENSGALG00000031862;ENSGALG00000032994;ENSGALG00000033439;ENSGALG00000034048;…
GO:0010467	gene expression	42	3300	7.01566e-22	3.32974e-20	ENSGALG00000000583;ENSGALG00000003217;ENSGALG00000004322;ENSGALG00000005409;ENSGALG00000006374;ENSGALG00000006480;ENSGALG00000007657;ENSGALG00000007690;ENSGALG00000008249;ENSGALG00000008303;ENSGALG00000012702;ENSGALG00000012775;ENSGALG00000013342;ENSGALG00000015013;ENSGALG00000016662;ENSGALG00000016927;ENSGALG00000023742;ENSGALG00000024081;ENSGALG00000027247;ENSGALG00000027772;ENSGALG00000028817;…
GO:0046483	heterocycle metabolic process	43	3647	8.65664e-22	3.95641e-20	ENSGALG00000000583;ENSGALG00000003217;ENSGALG00000004322;ENSGALG00000005409;ENSGALG00000006374;ENSGALG00000006480;ENSGALG00000007657;ENSGALG00000007690;ENSGALG00000008249;ENSGALG00000008303;ENSGALG00000012702;ENSGALG00000012775;ENSGALG00000013342;ENSGALG00000015013;ENSGALG00000015163;ENSGALG00000016662;ENSGALG00000016927;ENSGALG00000023742;ENSGALG00000024081;ENSGALG00000027247;ENSGALG00000027772;…
GO:0006725	cellular aromatic compound metabolic process	43	3682	1.3032e-21	5.7434e-20	ENSGALG00000000583;ENSGALG00000003217;ENSGALG00000004322;ENSGALG00000005409;ENSGALG00000006374;ENSGALG00000006480;ENSGALG00000007657;ENSGALG00000007690;ENSGALG00000008249;ENSGALG00000008303;ENSGALG00000012702;ENSGALG00000012775;ENSGALG00000013342;ENSGALG00000015013;ENSGALG00000015163;ENSGALG00000016662;ENSGALG00000016927;ENSGALG00000023742;ENSGALG00000024081;ENSGALG00000027247;ENSGALG00000027772;…
GO:0051171	regulation of nitrogen compound metabolic process	42	3399	2.3939e-21	1.01865e-19	ENSGALG00000000583;ENSGALG00000003217;ENSGALG00000004322;ENSGALG00000005409;ENSGALG00000006374;ENSGALG00000006480;ENSGALG00000007657;ENSGALG00000007690;ENSGALG00000008249;ENSGALG00000008303;ENSGALG00000012702;ENSGALG00000012775;ENSGALG00000013342;ENSGALG00000015013;ENSGALG00000016662;ENSGALG00000016927;ENSGALG00000023742;ENSGALG00000024081;ENSGALG00000027247;ENSGALG00000027772;ENSGALG00000028817;…
GO:1901360	organic cyclic compound metabolic process	43	3791	4.5443e-21	1.86922e-19	ENSGALG00000000583;ENSGALG00000003217;ENSGALG00000004322;ENSGALG00000005409;ENSGALG00000006374;ENSGALG00000006480;ENSGALG00000007657;ENSGALG00000007690;ENSGALG00000008249;ENSGALG00000008303;ENSGALG00000012702;ENSGALG00000012775;ENSGALG00000013342;ENSGALG00000015013;ENSGALG00000015163;ENSGALG00000016662;ENSGALG00000016927;ENSGALG00000023742;ENSGALG00000024081;ENSGALG00000027247;ENSGALG00000027772;…
GO:0080090	regulation of primary metabolic process	42	3480	6.35996e-21	2.53168e-19	ENSGALG00000000583;ENSGALG00000003217;ENSGALG00000004322;ENSGALG00000005409;ENSGALG00000006374;ENSGALG00000006480;ENSGALG00000007657;ENSGALG00000007690;ENSGALG00000008249;ENSGALG00000008303;ENSGALG00000012702;ENSGALG00000012775;ENSGALG00000013342;ENSGALG00000015013;ENSGALG00000016662;ENSGALG00000016927;ENSGALG00000023742;ENSGALG00000024081;ENSGALG00000027247;ENSGALG00000027772;ENSGALG00000028817;…
GO:0044249	cellular biosynthetic process	42	3499	7.97108e-21	3.07385e-19	ENSGALG00000000583;ENSGALG00000003217;ENSGALG00000004322;ENSGALG00000005409;ENSGALG00000006374;ENSGALG00000006480;ENSGALG00000007657;ENSGALG00000007690;ENSGALG00000008249;ENSGALG00000008303;ENSGALG00000012702;ENSGALG00000012775;ENSGALG00000013342;ENSGALG00000015013;ENSGALG00000016662;ENSGALG00000016927;ENSGALG00000023742;ENSGALG00000024081;ENSGALG00000027247;ENSGALG00000027772;ENSGALG00000028817;…
GO:1901576	organic substance biosynthetic process	42	3549	1.4354e-20	5.36753e-19	ENSGALG00000000583;ENSGALG00000003217;ENSGALG00000004322;ENSGALG00000005409;ENSGALG00000006374;ENSGALG00000006480;ENSGALG00000007657;ENSGALG00000007690;ENSGALG00000008249;ENSGALG00000008303;ENSGALG00000012702;ENSGALG00000012775;ENSGALG00000013342;ENSGALG00000015013;ENSGALG00000016662;ENSGALG00000016927;ENSGALG00000023742;ENSGALG00000024081;ENSGALG00000027247;ENSGALG00000027772;ENSGALG00000028817;…
GO:0060255	regulation of macromolecule metabolic process	42	3555	1.53949e-20	5.58746e-19	ENSGALG00000000583;ENSGALG00000003217;ENSGALG00000004322;ENSGALG00000005409;ENSGALG00000006374;ENSGALG00000006480;ENSGALG00000007657;ENSGALG00000007690;ENSGALG00000008249;ENSGALG00000008303;ENSGALG00000012702;ENSGALG00000012775;ENSGALG00000013342;ENSGALG00000015013;ENSGALG00000016662;ENSGALG00000016927;ENSGALG00000023742;ENSGALG00000024081;ENSGALG00000027247;ENSGALG00000027772;ENSGALG00000028817;…
GO:0031323	regulation of cellular metabolic process	42	3586	2.20612e-20	7.77815e-19	ENSGALG00000000583;ENSGALG00000003217;ENSGALG00000004322;ENSGALG00000005409;ENSGALG00000006374;ENSGALG00000006480;ENSGALG00000007657;ENSGALG00000007690;ENSGALG00000008249;ENSGALG00000008303;ENSGALG00000012702;ENSGALG00000012775;ENSGALG00000013342;ENSGALG00000015013;ENSGALG00000016662;ENSGALG00000016927;ENSGALG00000023742;ENSGALG00000024081;ENSGALG00000027247;ENSGALG00000027772;ENSGALG00000028817;…
GO:0009058	biosynthetic process	42	3600	2.59261e-20	8.88689e-19	ENSGALG00000000583;ENSGALG00000003217;ENSGALG00000004322;ENSGALG00000005409;ENSGALG00000006374;ENSGALG00000006480;ENSGALG00000007657;ENSGALG00000007690;ENSGALG00000008249;ENSGALG00000008303;ENSGALG00000012702;ENSGALG00000012775;ENSGALG00000013342;ENSGALG00000015013;ENSGALG00000016662;ENSGALG00000016927;ENSGALG00000023742;ENSGALG00000024081;ENSGALG00000027247;ENSGALG00000027772;ENSGALG00000028817;…
GO:0034641	cellular nitrogen compound metabolic process	43	4033	6.41195e-20	2.13847e-18	ENSGALG00000000583;ENSGALG00000003217;ENSGALG00000004322;ENSGALG00000005409;ENSGALG00000006374;ENSGALG00000006480;ENSGALG00000007657;ENSGALG00000007690;ENSGALG00000008249;ENSGALG00000008303;ENSGALG00000012702;ENSGALG00000012775;ENSGALG00000013342;ENSGALG00000015013;ENSGALG00000015163;ENSGALG00000016662;ENSGALG00000016927;ENSGALG00000023742;ENSGALG00000024081;ENSGALG00000027247;ENSGALG00000027772;…
GO:0019222	regulation of metabolic process	42	3857	4.49656e-19	1.4602e-17	ENSGALG00000000583;ENSGALG00000003217;ENSGALG00000004322;ENSGALG00000005409;ENSGALG00000006374;ENSGALG00000006480;ENSGALG00000007657;ENSGALG00000007690;ENSGALG00000008249;ENSGALG00000008303;ENSGALG00000012702;ENSGALG00000012775;ENSGALG00000013342;ENSGALG00000015013;ENSGALG00000016662;ENSGALG00000016927;ENSGALG00000023742;ENSGALG00000024081;ENSGALG00000027247;ENSGALG00000027772;ENSGALG00000028817;…
GO:0044260	cellular macromolecule metabolic process	43	5154	2.21969e-15	7.02331e-14	ENSGALG00000000583;ENSGALG00000003217;ENSGALG00000004322;ENSGALG00000005409;ENSGALG00000006374;ENSGALG00000006480;ENSGALG00000007657;ENSGALG00000007690;ENSGALG00000008249;ENSGALG00000008303;ENSGALG00000012702;ENSGALG00000012775;ENSGALG00000013342;ENSGALG00000015013;ENSGALG00000015163;ENSGALG00000016662;ENSGALG00000016927;ENSGALG00000023742;ENSGALG00000024081;ENSGALG00000027247;ENSGALG00000027772;…
GO:0045893	positive regulation of transcription, DNA-templated	23	977	2.01202e-14	6.04306e-13	ENSGALG00000003217;ENSGALG00000005409;ENSGALG00000007657;ENSGALG00000007690;ENSGALG00000008249;ENSGALG00000008303;ENSGALG00000013342;ENSGALG00000015013;ENSGALG00000016662;ENSGALG00000016927;ENSGALG00000023742;ENSGALG00000027247;ENSGALG00000028817;ENSGALG00000031144;ENSGALG00000031862;ENSGALG00000032994;ENSGALG00000034889;ENSGALG00000039206;ENSGALG00000039583;ENSGALG00000041025;ENSGALG00000041365;…
GO:1903508	positive regulation of nucleic acid-templated transcription	23	977	2.01202e-14	6.04306e-13	ENSGALG00000003217;ENSGALG00000005409;ENSGALG00000007657;ENSGALG00000007690;ENSGALG00000008249;ENSGALG00000008303;ENSGALG00000013342;ENSGALG00000015013;ENSGALG00000016662;ENSGALG00000016927;ENSGALG00000023742;ENSGALG00000027247;ENSGALG00000028817;ENSGALG00000031144;ENSGALG00000031862;ENSGALG00000032994;ENSGALG00000034889;ENSGALG00000039206;ENSGALG00000039583;ENSGALG00000041025;ENSGALG00000041365;…
GO:1902680	positive regulation of RNA biosynthetic process	23	978	2.05679e-14	6.04306e-13	ENSGALG00000003217;ENSGALG00000005409;ENSGALG00000007657;ENSGALG00000007690;ENSGALG00000008249;ENSGALG00000008303;ENSGALG00000013342;ENSGALG00000015013;ENSGALG00000016662;ENSGALG00000016927;ENSGALG00000023742;ENSGALG00000027247;ENSGALG00000028817;ENSGALG00000031144;ENSGALG00000031862;ENSGALG00000032994;ENSGALG00000034889;ENSGALG00000039206;ENSGALG00000039583;ENSGALG00000041025;ENSGALG00000041365;…
GO:0051254	positive regulation of RNA metabolic process	23	1041	7.84456e-14	2.25121e-12	ENSGALG00000003217;ENSGALG00000005409;ENSGALG00000007657;ENSGALG00000007690;ENSGALG00000008249;ENSGALG00000008303;ENSGALG00000013342;ENSGALG00000015013;ENSGALG00000016662;ENSGALG00000016927;ENSGALG00000023742;ENSGALG00000027247;ENSGALG00000028817;ENSGALG00000031144;ENSGALG00000031862;ENSGALG00000032994;ENSGALG00000034889;ENSGALG00000039206;ENSGALG00000039583;ENSGALG00000041025;ENSGALG00000041365;…
GO:0010557	positive regulation of macromolecule biosynthetic process	23	1107	2.90585e-13	8.14957e-12	ENSGALG00000003217;ENSGALG00000005409;ENSGALG00000007657;ENSGALG00000007690;ENSGALG00000008249;ENSGALG00000008303;ENSGALG00000013342;ENSGALG00000015013;ENSGALG00000016662;ENSGALG00000016927;ENSGALG00000023742;ENSGALG00000027247;ENSGALG00000028817;ENSGALG00000031144;ENSGALG00000031862;ENSGALG00000032994;ENSGALG00000034889;ENSGALG00000039206;ENSGALG00000039583;ENSGALG00000041025;ENSGALG00000041365;…
GO:0031328	positive regulation of cellular biosynthetic process	23	1150	6.51404e-13	1.78629e-11	ENSGALG00000003217;ENSGALG00000005409;ENSGALG00000007657;ENSGALG00000007690;ENSGALG00000008249;ENSGALG00000008303;ENSGALG00000013342;ENSGALG00000015013;ENSGALG00000016662;ENSGALG00000016927;ENSGALG00000023742;ENSGALG00000027247;ENSGALG00000028817;ENSGALG00000031144;ENSGALG00000031862;ENSGALG00000032994;ENSGALG00000034889;ENSGALG00000039206;ENSGALG00000039583;ENSGALG00000041025;ENSGALG00000041365;…
GO:0045935	positive regulation of nucleobase-containing compound metabolic process	23	1155	7.13941e-13	1.91522e-11	ENSGALG00000003217;ENSGALG00000005409;ENSGALG00000007657;ENSGALG00000007690;ENSGALG00000008249;ENSGALG00000008303;ENSGALG00000013342;ENSGALG00000015013;ENSGALG00000016662;ENSGALG00000016927;ENSGALG00000023742;ENSGALG00000027247;ENSGALG00000028817;ENSGALG00000031144;ENSGALG00000031862;ENSGALG00000032994;ENSGALG00000034889;ENSGALG00000039206;ENSGALG00000039583;ENSGALG00000041025;ENSGALG00000041365;…
GO:0009891	positive regulation of biosynthetic process	23	1165	8.56466e-13	2.24868e-11	ENSGALG00000003217;ENSGALG00000005409;ENSGALG00000007657;ENSGALG00000007690;ENSGALG00000008249;ENSGALG00000008303;ENSGALG00000013342;ENSGALG00000015013;ENSGALG00000016662;ENSGALG00000016927;ENSGALG00000023742;ENSGALG00000027247;ENSGALG00000028817;ENSGALG00000031144;ENSGALG00000031862;ENSGALG00000032994;ENSGALG00000034889;ENSGALG00000039206;ENSGALG00000039583;ENSGALG00000041025;ENSGALG00000041365;…
GO:0043170	macromolecule metabolic process	43	6093	2.65252e-12	6.81918e-11	ENSGALG00000000583;ENSGALG00000003217;ENSGALG00000004322;ENSGALG00000005409;ENSGALG00000006374;ENSGALG00000006480;ENSGALG00000007657;ENSGALG00000007690;ENSGALG00000008249;ENSGALG00000008303;ENSGALG00000012702;ENSGALG00000012775;ENSGALG00000013342;ENSGALG00000015013;ENSGALG00000015163;ENSGALG00000016662;ENSGALG00000016927;ENSGALG00000023742;ENSGALG00000024081;ENSGALG00000027247;ENSGALG00000027772;…
GO:0045944	positive regulation of transcription by RNA polymerase II	19	753	2.90044e-12	7.30437e-11	ENSGALG00000003217;ENSGALG00000007657;ENSGALG00000007690;ENSGALG00000013342;ENSGALG00000015013;ENSGALG00000016662;ENSGALG00000016927;ENSGALG00000027247;ENSGALG00000028817;ENSGALG00000031144;ENSGALG00000031862;ENSGALG00000032994;ENSGALG00000034889;ENSGALG00000039206;ENSGALG00000039583;ENSGALG00000041025;ENSGALG00000041365;ENSGALG00000042534;ENSGALG00000043433
GO:0010628	positive regulation of gene expression	23	1251	3.82451e-12	9.43889e-11	ENSGALG00000003217;ENSGALG00000005409;ENSGALG00000007657;ENSGALG00000007690;ENSGALG00000008249;ENSGALG00000008303;ENSGALG00000013342;ENSGALG00000015013;ENSGALG00000016662;ENSGALG00000016927;ENSGALG00000023742;ENSGALG00000027247;ENSGALG00000028817;ENSGALG00000031144;ENSGALG00000031862;ENSGALG00000032994;ENSGALG00000034889;ENSGALG00000039206;ENSGALG00000039583;ENSGALG00000041025;ENSGALG00000041365;…
GO:0006807	nitrogen compound metabolic process	43	6537	5.12945e-11	1.24113e-09	ENSGALG00000000583;ENSGALG00000003217;ENSGALG00000004322;ENSGALG00000005409;ENSGALG00000006374;ENSGALG00000006480;ENSGALG00000007657;ENSGALG00000007690;ENSGALG00000008249;ENSGALG00000008303;ENSGALG00000012702;ENSGALG00000012775;ENSGALG00000013342;ENSGALG00000015013;ENSGALG00000015163;ENSGALG00000016662;ENSGALG00000016927;ENSGALG00000023742;ENSGALG00000024081;ENSGALG00000027247;ENSGALG00000027772;…
GO:0044237	cellular metabolic process	43	6781	2.3892e-10	5.66974e-09	ENSGALG00000000583;ENSGALG00000003217;ENSGALG00000004322;ENSGALG00000005409;ENSGALG00000006374;ENSGALG00000006480;ENSGALG00000007657;ENSGALG00000007690;ENSGALG00000008249;ENSGALG00000008303;ENSGALG00000012702;ENSGALG00000012775;ENSGALG00000013342;ENSGALG00000015013;ENSGALG00000015163;ENSGALG00000016662;ENSGALG00000016927;ENSGALG00000023742;ENSGALG00000024081;ENSGALG00000027247;ENSGALG00000027772;…
GO:0044238	primary metabolic process	43	6893	4.74716e-10	1.10528e-08	ENSGALG00000000583;ENSGALG00000003217;ENSGALG00000004322;ENSGALG00000005409;ENSGALG00000006374;ENSGALG00000006480;ENSGALG00000007657;ENSGALG00000007690;ENSGALG00000008249;ENSGALG00000008303;ENSGALG00000012702;ENSGALG00000012775;ENSGALG00000013342;ENSGALG00000015013;ENSGALG00000015163;ENSGALG00000016662;ENSGALG00000016927;ENSGALG00000023742;ENSGALG00000024081;ENSGALG00000027247;ENSGALG00000027772;…
GO:0000122	negative regulation of transcription by RNA polymerase II	14	498	1.16165e-09	2.64132e-08	ENSGALG00000000583;ENSGALG00000012702;ENSGALG00000015013;ENSGALG00000016927;ENSGALG00000027247;ENSGALG00000033439;ENSGALG00000034048;ENSGALG00000039206;ENSGALG00000039583;ENSGALG00000041025;ENSGALG00000041365;ENSGALG00000041717;ENSGALG00000045499;ENSGALG00000048539
GO:0050794	regulation of cellular process	42	6567	1.17725e-09	2.64132e-08	ENSGALG00000000583;ENSGALG00000003217;ENSGALG00000004322;ENSGALG00000005409;ENSGALG00000006374;ENSGALG00000006480;ENSGALG00000007657;ENSGALG00000007690;ENSGALG00000008249;ENSGALG00000008303;ENSGALG00000012702;ENSGALG00000012775;ENSGALG00000013342;ENSGALG00000015013;ENSGALG00000016662;ENSGALG00000016927;ENSGALG00000023742;ENSGALG00000024081;ENSGALG00000027247;ENSGALG00000027772;ENSGALG00000028817;…
GO:2000113	negative regulation of cellular macromolecule biosynthetic process	17	820	1.28171e-09	2.82434e-08	ENSGALG00000000583;ENSGALG00000005409;ENSGALG00000008249;ENSGALG00000012702;ENSGALG00000015013;ENSGALG00000016927;ENSGALG00000027247;ENSGALG00000033439;ENSGALG00000034048;ENSGALG00000039206;ENSGALG00000039583;ENSGALG00000041025;ENSGALG00000041365;ENSGALG00000041717;ENSGALG00000043433;ENSGALG00000045499;ENSGALG00000048539
GO:0045892	negative regulation of transcription, DNA-templated	16	710	1.38957e-09	2.97725e-08	ENSGALG00000000583;ENSGALG00000005409;ENSGALG00000012702;ENSGALG00000015013;ENSGALG00000016927;ENSGALG00000027247;ENSGALG00000033439;ENSGALG00000034048;ENSGALG00000039206;ENSGALG00000039583;ENSGALG00000041025;ENSGALG00000041365;ENSGALG00000041717;ENSGALG00000043433;ENSGALG00000045499;ENSGALG00000048539
GO:0010558	negative regulation of macromolecule biosynthetic process	17	826	1.43329e-09	2.97725e-08	ENSGALG00000000583;ENSGALG00000005409;ENSGALG00000008249;ENSGALG00000012702;ENSGALG00000015013;ENSGALG00000016927;ENSGALG00000027247;ENSGALG00000033439;ENSGALG00000034048;ENSGALG00000039206;ENSGALG00000039583;ENSGALG00000041025;ENSGALG00000041365;ENSGALG00000041717;ENSGALG00000043433;ENSGALG00000045499;ENSGALG00000048539
GO:1902679	negative regulation of RNA biosynthetic process	16	712	1.44761e-09	2.97725e-08	ENSGALG00000000583;ENSGALG00000005409;ENSGALG00000012702;ENSGALG00000015013;ENSGALG00000016927;ENSGALG00000027247;ENSGALG00000033439;ENSGALG00000034048;ENSGALG00000039206;ENSGALG00000039583;ENSGALG00000041025;ENSGALG00000041365;ENSGALG00000041717;ENSGALG00000043433;ENSGALG00000045499;ENSGALG00000048539
GO:1903507	negative regulation of nucleic acid-templated transcription	16	712	1.44761e-09	2.97725e-08	ENSGALG00000000583;ENSGALG00000005409;ENSGALG00000012702;ENSGALG00000015013;ENSGALG00000016927;ENSGALG00000027247;ENSGALG00000033439;ENSGALG00000034048;ENSGALG00000039206;ENSGALG00000039583;ENSGALG00000041025;ENSGALG00000041365;ENSGALG00000041717;ENSGALG00000043433;ENSGALG00000045499;ENSGALG00000048539
GO:0051173	positive regulation of nitrogen compound metabolic process	24	1878	2.24428e-09	4.54006e-08	ENSGALG00000003217;ENSGALG00000005409;ENSGALG00000007657;ENSGALG00000007690;ENSGALG00000008249;ENSGALG00000008303;ENSGALG00000012702;ENSGALG00000013342;ENSGALG00000015013;ENSGALG00000016662;ENSGALG00000016927;ENSGALG00000023742;ENSGALG00000027247;ENSGALG00000028817;ENSGALG00000031144;ENSGALG00000031862;ENSGALG00000032994;ENSGALG00000034889;ENSGALG00000039206;ENSGALG00000039583;ENSGALG00000041025;…
GO:0045934	negative regulation of nucleobase-containing compound metabolic process	17	852	2.30224e-09	4.5822e-08	ENSGALG00000000583;ENSGALG00000005409;ENSGALG00000008249;ENSGALG00000012702;ENSGALG00000015013;ENSGALG00000016927;ENSGALG00000027247;ENSGALG00000033439;ENSGALG00000034048;ENSGALG00000039206;ENSGALG00000039583;ENSGALG00000041025;ENSGALG00000041365;ENSGALG00000041717;ENSGALG00000043433;ENSGALG00000045499;ENSGALG00000048539
GO:0071704	organic substance metabolic process	43	7188	2.73918e-09	5.30326e-08	ENSGALG00000000583;ENSGALG00000003217;ENSGALG00000004322;ENSGALG00000005409;ENSGALG00000006374;ENSGALG00000006480;ENSGALG00000007657;ENSGALG00000007690;ENSGALG00000008249;ENSGALG00000008303;ENSGALG00000012702;ENSGALG00000012775;ENSGALG00000013342;ENSGALG00000015013;ENSGALG00000015163;ENSGALG00000016662;ENSGALG00000016927;ENSGALG00000023742;ENSGALG00000024081;ENSGALG00000027247;ENSGALG00000027772;…
GO:0031327	negative regulation of cellular biosynthetic process	17	862	2.75047e-09	5.30326e-08	ENSGALG00000000583;ENSGALG00000005409;ENSGALG00000008249;ENSGALG00000012702;ENSGALG00000015013;ENSGALG00000016927;ENSGALG00000027247;ENSGALG00000033439;ENSGALG00000034048;ENSGALG00000039206;ENSGALG00000039583;ENSGALG00000041025;ENSGALG00000041365;ENSGALG00000041717;ENSGALG00000043433;ENSGALG00000045499;ENSGALG00000048539
GO:0009890	negative regulation of biosynthetic process	17	871	3.22156e-09	6.11601e-08	ENSGALG00000000583;ENSGALG00000005409;ENSGALG00000008249;ENSGALG00000012702;ENSGALG00000015013;ENSGALG00000016927;ENSGALG00000027247;ENSGALG00000033439;ENSGALG00000034048;ENSGALG00000039206;ENSGALG00000039583;ENSGALG00000041025;ENSGALG00000041365;ENSGALG00000041717;ENSGALG00000043433;ENSGALG00000045499;ENSGALG00000048539
GO:0051253	negative regulation of RNA metabolic process	16	775	4.93424e-09	9.22554e-08	ENSGALG00000000583;ENSGALG00000005409;ENSGALG00000012702;ENSGALG00000015013;ENSGALG00000016927;ENSGALG00000027247;ENSGALG00000033439;ENSGALG00000034048;ENSGALG00000039206;ENSGALG00000039583;ENSGALG00000041025;ENSGALG00000041365;ENSGALG00000041717;ENSGALG00000043433;ENSGALG00000045499;ENSGALG00000048539
GO:0031325	positive regulation of cellular metabolic process	24	1969	5.94426e-09	1.09481e-07	ENSGALG00000003217;ENSGALG00000005409;ENSGALG00000007657;ENSGALG00000007690;ENSGALG00000008249;ENSGALG00000008303;ENSGALG00000012702;ENSGALG00000013342;ENSGALG00000015013;ENSGALG00000016662;ENSGALG00000016927;ENSGALG00000023742;ENSGALG00000027247;ENSGALG00000028817;ENSGALG00000031144;ENSGALG00000031862;ENSGALG00000032994;ENSGALG00000034889;ENSGALG00000039206;ENSGALG00000039583;ENSGALG00000041025;…
GO:0010604	positive regulation of macromolecule metabolic process	24	1979	6.59379e-09	1.19658e-07	ENSGALG00000003217;ENSGALG00000005409;ENSGALG00000007657;ENSGALG00000007690;ENSGALG00000008249;ENSGALG00000008303;ENSGALG00000012702;ENSGALG00000013342;ENSGALG00000015013;ENSGALG00000016662;ENSGALG00000016927;ENSGALG00000023742;ENSGALG00000027247;ENSGALG00000028817;ENSGALG00000031144;ENSGALG00000031862;ENSGALG00000032994;ENSGALG00000034889;ENSGALG00000039206;ENSGALG00000039583;ENSGALG00000041025;…
GO:0050789	regulation of biological process	42	6965	1.2206e-08	2.18293e-07	ENSGALG00000000583;ENSGALG00000003217;ENSGALG00000004322;ENSGALG00000005409;ENSGALG00000006374;ENSGALG00000006480;ENSGALG00000007657;ENSGALG00000007690;ENSGALG00000008249;ENSGALG00000008303;ENSGALG00000012702;ENSGALG00000012775;ENSGALG00000013342;ENSGALG00000015013;ENSGALG00000016662;ENSGALG00000016927;ENSGALG00000023742;ENSGALG00000024081;ENSGALG00000027247;ENSGALG00000027772;ENSGALG00000028817;…
GO:0007275	multicellular organism development	28	2854	1.54378e-08	2.72147e-07	ENSGALG00000000583;ENSGALG00000005409;ENSGALG00000006480;ENSGALG00000007657;ENSGALG00000007690;ENSGALG00000008303;ENSGALG00000012702;ENSGALG00000013342;ENSGALG00000015013;ENSGALG00000016662;ENSGALG00000016927;ENSGALG00000027247;ENSGALG00000028817;ENSGALG00000031144;ENSGALG00000031862;ENSGALG00000032994;ENSGALG00000033439;ENSGALG00000034030;ENSGALG00000034889;ENSGALG00000039206;ENSGALG00000039583;…
GO:0008152	metabolic process	43	7618	3.08038e-08	5.35379e-07	ENSGALG00000000583;ENSGALG00000003217;ENSGALG00000004322;ENSGALG00000005409;ENSGALG00000006374;ENSGALG00000006480;ENSGALG00000007657;ENSGALG00000007690;ENSGALG00000008249;ENSGALG00000008303;ENSGALG00000012702;ENSGALG00000012775;ENSGALG00000013342;ENSGALG00000015013;ENSGALG00000015163;ENSGALG00000016662;ENSGALG00000016927;ENSGALG00000023742;ENSGALG00000024081;ENSGALG00000027247;ENSGALG00000027772;…
GO:0009893	positive regulation of metabolic process	24	2140	3.22085e-08	5.52019e-07	ENSGALG00000003217;ENSGALG00000005409;ENSGALG00000007657;ENSGALG00000007690;ENSGALG00000008249;ENSGALG00000008303;ENSGALG00000012702;ENSGALG00000013342;ENSGALG00000015013;ENSGALG00000016662;ENSGALG00000016927;ENSGALG00000023742;ENSGALG00000027247;ENSGALG00000028817;ENSGALG00000031144;ENSGALG00000031862;ENSGALG00000032994;ENSGALG00000034889;ENSGALG00000039206;ENSGALG00000039583;ENSGALG00000041025;…
GO:0032502	developmental process	29	3358	1.3146e-07	2.22221e-06	ENSGALG00000000583;ENSGALG00000005409;ENSGALG00000006480;ENSGALG00000007657;ENSGALG00000007690;ENSGALG00000008303;ENSGALG00000012702;ENSGALG00000013342;ENSGALG00000015013;ENSGALG00000016662;ENSGALG00000016927;ENSGALG00000027247;ENSGALG00000028817;ENSGALG00000031144;ENSGALG00000031862;ENSGALG00000032994;ENSGALG00000033439;ENSGALG00000034030;ENSGALG00000034889;ENSGALG00000039206;ENSGALG00000039583;…
GO:0065007	biological regulation	42	7420	1.4756e-07	2.46066e-06	ENSGALG00000000583;ENSGALG00000003217;ENSGALG00000004322;ENSGALG00000005409;ENSGALG00000006374;ENSGALG00000006480;ENSGALG00000007657;ENSGALG00000007690;ENSGALG00000008249;ENSGALG00000008303;ENSGALG00000012702;ENSGALG00000012775;ENSGALG00000013342;ENSGALG00000015013;ENSGALG00000016662;ENSGALG00000016927;ENSGALG00000023742;ENSGALG00000024081;ENSGALG00000027247;ENSGALG00000027772;ENSGALG00000028817;…
GO:0003002	regionalization	9	243	1.69464e-07	2.76533e-06	ENSGALG00000005409;ENSGALG00000013342;ENSGALG00000015013;ENSGALG00000027247;ENSGALG00000028817;ENSGALG00000031144;ENSGALG00000032994;ENSGALG00000041025;ENSGALG00000048539
GO:0048856	anatomical structure development	28	3166	1.70312e-07	2.76533e-06	ENSGALG00000000583;ENSGALG00000005409;ENSGALG00000006480;ENSGALG00000007657;ENSGALG00000007690;ENSGALG00000008303;ENSGALG00000012702;ENSGALG00000013342;ENSGALG00000015013;ENSGALG00000016662;ENSGALG00000016927;ENSGALG00000027247;ENSGALG00000028817;ENSGALG00000031144;ENSGALG00000031862;ENSGALG00000032994;ENSGALG00000033439;ENSGALG00000034030;ENSGALG00000034889;ENSGALG00000039206;ENSGALG00000039583;…
GO:0030154	cell differentiation	23	2179	2.48859e-07	3.98821e-06	ENSGALG00000000583;ENSGALG00000005409;ENSGALG00000006480;ENSGALG00000008303;ENSGALG00000012702;ENSGALG00000013342;ENSGALG00000015013;ENSGALG00000016662;ENSGALG00000016927;ENSGALG00000027247;ENSGALG00000031862;ENSGALG00000032994;ENSGALG00000033439;ENSGALG00000034030;ENSGALG00000034889;ENSGALG00000039206;ENSGALG00000039583;ENSGALG00000040249;ENSGALG00000041025;ENSGALG00000042534;ENSGALG00000043433;…
GO:0010629	negative regulation of gene expression	16	1029	2.65775e-07	4.2047e-06	ENSGALG00000000583;ENSGALG00000005409;ENSGALG00000012702;ENSGALG00000015013;ENSGALG00000016927;ENSGALG00000027247;ENSGALG00000033439;ENSGALG00000034048;ENSGALG00000039206;ENSGALG00000039583;ENSGALG00000041025;ENSGALG00000041365;ENSGALG00000041717;ENSGALG00000043433;ENSGALG00000045499;ENSGALG00000048539
GO:0048731	system development	25	2616	3.47791e-07	5.43259e-06	ENSGALG00000000583;ENSGALG00000005409;ENSGALG00000006480;ENSGALG00000007690;ENSGALG00000008303;ENSGALG00000012702;ENSGALG00000013342;ENSGALG00000015013;ENSGALG00000016662;ENSGALG00000016927;ENSGALG00000027247;ENSGALG00000028817;ENSGALG00000031144;ENSGALG00000031862;ENSGALG00000032994;ENSGALG00000034030;ENSGALG00000034889;ENSGALG00000039206;ENSGALG00000039583;ENSGALG00000040249;ENSGALG00000041025;…
GO:0048513	animal organ development	21	1901	5.61499e-07	8.66112e-06	ENSGALG00000000583;ENSGALG00000005409;ENSGALG00000006480;ENSGALG00000007690;ENSGALG00000008303;ENSGALG00000012702;ENSGALG00000013342;ENSGALG00000015013;ENSGALG00000016662;ENSGALG00000016927;ENSGALG00000027247;ENSGALG00000028817;ENSGALG00000031144;ENSGALG00000031862;ENSGALG00000032994;ENSGALG00000034030;ENSGALG00000039206;ENSGALG00000039583;ENSGALG00000041025;ENSGALG00000041365;ENSGALG00000043433
GO:0048869	cellular developmental process	23	2298	6.71103e-07	1.0224e-05	ENSGALG00000000583;ENSGALG00000005409;ENSGALG00000006480;ENSGALG00000008303;ENSGALG00000012702;ENSGALG00000013342;ENSGALG00000015013;ENSGALG00000016662;ENSGALG00000016927;ENSGALG00000027247;ENSGALG00000031862;ENSGALG00000032994;ENSGALG00000033439;ENSGALG00000034030;ENSGALG00000034889;ENSGALG00000039206;ENSGALG00000039583;ENSGALG00000040249;ENSGALG00000041025;ENSGALG00000042534;ENSGALG00000043433;…
GO:0032501	multicellular organismal process	30	3867	7.76481e-07	1.16851e-05	ENSGALG00000000583;ENSGALG00000003217;ENSGALG00000005409;ENSGALG00000006480;ENSGALG00000007657;ENSGALG00000007690;ENSGALG00000008303;ENSGALG00000012702;ENSGALG00000013342;ENSGALG00000015013;ENSGALG00000016662;ENSGALG00000016927;ENSGALG00000027247;ENSGALG00000028817;ENSGALG00000031144;ENSGALG00000031862;ENSGALG00000032994;ENSGALG00000033439;ENSGALG00000034030;ENSGALG00000034889;ENSGALG00000039206;…
GO:0007389	pattern specification process	9	300	1.00028e-06	1.48717e-05	ENSGALG00000005409;ENSGALG00000013342;ENSGALG00000015013;ENSGALG00000027247;ENSGALG00000028817;ENSGALG00000031144;ENSGALG00000032994;ENSGALG00000041025;ENSGALG00000048539
GO:0009952	anterior/posterior pattern specification	7	153	1.13161e-06	1.66239e-05	ENSGALG00000005409;ENSGALG00000013342;ENSGALG00000015013;ENSGALG00000028817;ENSGALG00000031144;ENSGALG00000032994;ENSGALG00000048539
GO:0048598	embryonic morphogenesis	10	412	1.58577e-06	2.2908e-05	ENSGALG00000005409;ENSGALG00000013342;ENSGALG00000015013;ENSGALG00000027247;ENSGALG00000028817;ENSGALG00000031144;ENSGALG00000032994;ENSGALG00000041365;ENSGALG00000043079;ENSGALG00000043433
GO:0051172	negative regulation of nitrogen compound metabolic process	17	1330	1.59651e-06	2.2908e-05	ENSGALG00000000583;ENSGALG00000005409;ENSGALG00000008249;ENSGALG00000012702;ENSGALG00000015013;ENSGALG00000016927;ENSGALG00000027247;ENSGALG00000033439;ENSGALG00000034048;ENSGALG00000039206;ENSGALG00000039583;ENSGALG00000041025;ENSGALG00000041365;ENSGALG00000041717;ENSGALG00000043433;ENSGALG00000045499;ENSGALG00000048539
GO:0007399	nervous system development	16	1248	3.55117e-06	5.03695e-05	ENSGALG00000000583;ENSGALG00000005409;ENSGALG00000008303;ENSGALG00000013342;ENSGALG00000015013;ENSGALG00000027247;ENSGALG00000028817;ENSGALG00000031144;ENSGALG00000031862;ENSGALG00000032994;ENSGALG00000034889;ENSGALG00000040249;ENSGALG00000041025;ENSGALG00000041365;ENSGALG00000042534;ENSGALG00000048539
GO:0048522	positive regulation of cellular process	26	3195	4.33468e-06	6.07841e-05	ENSGALG00000000583;ENSGALG00000003217;ENSGALG00000005409;ENSGALG00000007657;ENSGALG00000007690;ENSGALG00000008249;ENSGALG00000008303;ENSGALG00000012702;ENSGALG00000013342;ENSGALG00000015013;ENSGALG00000016662;ENSGALG00000016927;ENSGALG00000023742;ENSGALG00000027247;ENSGALG00000028817;ENSGALG00000031144;ENSGALG00000031862;ENSGALG00000032994;ENSGALG00000033439;ENSGALG00000034889;ENSGALG00000039206;…
GO:0031324	negative regulation of cellular metabolic process	17	1432	4.4563e-06	6.17873e-05	ENSGALG00000000583;ENSGALG00000005409;ENSGALG00000008249;ENSGALG00000012702;ENSGALG00000015013;ENSGALG00000016927;ENSGALG00000027247;ENSGALG00000033439;ENSGALG00000034048;ENSGALG00000039206;ENSGALG00000039583;ENSGALG00000041025;ENSGALG00000041365;ENSGALG00000041717;ENSGALG00000043433;ENSGALG00000045499;ENSGALG00000048539
GO:0010605	negative regulation of macromolecule metabolic process	17	1482	7.12885e-06	9.77444e-05	ENSGALG00000000583;ENSGALG00000005409;ENSGALG00000008249;ENSGALG00000012702;ENSGALG00000015013;ENSGALG00000016927;ENSGALG00000027247;ENSGALG00000033439;ENSGALG00000034048;ENSGALG00000039206;ENSGALG00000039583;ENSGALG00000041025;ENSGALG00000041365;ENSGALG00000041717;ENSGALG00000043433;ENSGALG00000045499;ENSGALG00000048539
GO:0007417	central nervous system development	10	507	1.00632e-05	0.000136461	ENSGALG00000000583;ENSGALG00000005409;ENSGALG00000008303;ENSGALG00000013342;ENSGALG00000015013;ENSGALG00000027247;ENSGALG00000028817;ENSGALG00000031144;ENSGALG00000031862;ENSGALG00000041025
GO:0072359	circulatory system development	11	640	1.23354e-05	0.000165455	ENSGALG00000013342;ENSGALG00000015013;ENSGALG00000016662;ENSGALG00000016927;ENSGALG00000027247;ENSGALG00000031144;ENSGALG00000032994;ENSGALG00000041025;ENSGALG00000041365;ENSGALG00000042534;ENSGALG00000043433
GO:0060322	head development	9	413	1.36325e-05	0.000180887	ENSGALG00000005409;ENSGALG00000008303;ENSGALG00000013342;ENSGALG00000015013;ENSGALG00000027247;ENSGALG00000028817;ENSGALG00000031862;ENSGALG00000041025;ENSGALG00000043433
GO:0021534	cell proliferation in hindbrain	3	14	1.56681e-05	0.0002014	ENSGALG00000005409;ENSGALG00000008303;ENSGALG00000013342
GO:0021924	cell proliferation in external granule layer	3	14	1.56681e-05	0.0002014	ENSGALG00000005409;ENSGALG00000008303;ENSGALG00000013342
GO:0021930	cerebellar granule cell precursor proliferation	3	14	1.56681e-05	0.0002014	ENSGALG00000005409;ENSGALG00000008303;ENSGALG00000013342
GO:0030900	forebrain development	7	229	1.62716e-05	0.000207001	ENSGALG00000005409;ENSGALG00000008303;ENSGALG00000013342;ENSGALG00000015013;ENSGALG00000027247;ENSGALG00000028817;ENSGALG00000031862
GO:0009653	anatomical structure morphogenesis	17	1593	1.88684e-05	0.000237588	ENSGALG00000005409;ENSGALG00000008303;ENSGALG00000013342;ENSGALG00000015013;ENSGALG00000016662;ENSGALG00000016927;ENSGALG00000027247;ENSGALG00000028817;ENSGALG00000031144;ENSGALG00000031862;ENSGALG00000032994;ENSGALG00000033439;ENSGALG00000034889;ENSGALG00000041025;ENSGALG00000041365;ENSGALG00000043079;ENSGALG00000043433
GO:0048646	anatomical structure formation involved in morphogenesis	11	675	2.03306e-05	0.000253414	ENSGALG00000005409;ENSGALG00000008303;ENSGALG00000013342;ENSGALG00000015013;ENSGALG00000016927;ENSGALG00000027247;ENSGALG00000032994;ENSGALG00000033439;ENSGALG00000041025;ENSGALG00000041365;ENSGALG00000043433
GO:0007507	heart development	8	333	2.18563e-05	0.000269706	ENSGALG00000015013;ENSGALG00000016662;ENSGALG00000027247;ENSGALG00000031144;ENSGALG00000032994;ENSGALG00000041025;ENSGALG00000041365;ENSGALG00000043433
GO:0060429	epithelium development	11	683	2.26912e-05	0.000277237	ENSGALG00000005409;ENSGALG00000013342;ENSGALG00000015013;ENSGALG00000016662;ENSGALG00000016927;ENSGALG00000031144;ENSGALG00000031862;ENSGALG00000032994;ENSGALG00000041025;ENSGALG00000041365;ENSGALG00000043433
GO:0009892	negative regulation of metabolic process	17	1627	2.49767e-05	0.000302169	ENSGALG00000000583;ENSGALG00000005409;ENSGALG00000008249;ENSGALG00000012702;ENSGALG00000015013;ENSGALG00000016927;ENSGALG00000027247;ENSGALG00000033439;ENSGALG00000034048;ENSGALG00000039206;ENSGALG00000039583;ENSGALG00000041025;ENSGALG00000041365;ENSGALG00000041717;ENSGALG00000043433;ENSGALG00000045499;ENSGALG00000048539
GO:0009790	embryo development	11	705	3.04543e-05	0.00036486	ENSGALG00000005409;ENSGALG00000013342;ENSGALG00000015013;ENSGALG00000027247;ENSGALG00000028817;ENSGALG00000031144;ENSGALG00000032994;ENSGALG00000033439;ENSGALG00000041365;ENSGALG00000043079;ENSGALG00000043433
GO:0048518	positive regulation of biological process	26	3614	4.81863e-05	0.000571749	ENSGALG00000000583;ENSGALG00000003217;ENSGALG00000005409;ENSGALG00000007657;ENSGALG00000007690;ENSGALG00000008249;ENSGALG00000008303;ENSGALG00000012702;ENSGALG00000013342;ENSGALG00000015013;ENSGALG00000016662;ENSGALG00000016927;ENSGALG00000023742;ENSGALG00000027247;ENSGALG00000028817;ENSGALG00000031144;ENSGALG00000031862;ENSGALG00000032994;ENSGALG00000033439;ENSGALG00000034889;ENSGALG00000039206;…
GO:0007420	brain development	8	381	5.70654e-05	0.000670655	ENSGALG00000005409;ENSGALG00000008303;ENSGALG00000013342;ENSGALG00000015013;ENSGALG00000027247;ENSGALG00000028817;ENSGALG00000031862;ENSGALG00000041025
GO:0022037	metencephalon development	4	59	5.87985e-05	0.000684503	ENSGALG00000005409;ENSGALG00000008303;ENSGALG00000013342;ENSGALG00000028817
GO:0048568	embryonic organ development	7	288	7.04339e-05	0.000805519	ENSGALG00000005409;ENSGALG00000013342;ENSGALG00000015013;ENSGALG00000027247;ENSGALG00000028817;ENSGALG00000031144;ENSGALG00000032994
GO:0009887	animal organ morphogenesis	10	636	7.04992e-05	0.000805519	ENSGALG00000005409;ENSGALG00000013342;ENSGALG00000015013;ENSGALG00000016662;ENSGALG00000028817;ENSGALG00000031144;ENSGALG00000031862;ENSGALG00000032994;ENSGALG00000041025;ENSGALG00000043433
GO:0048729	tissue morphogenesis	8	401	8.17523e-05	0.000925526	ENSGALG00000005409;ENSGALG00000013342;ENSGALG00000015013;ENSGALG00000027247;ENSGALG00000031144;ENSGALG00000032994;ENSGALG00000041365;ENSGALG00000043433
GO:0048562	embryonic organ morphogenesis	6	205	8.84889e-05	0.000992684	ENSGALG00000005409;ENSGALG00000013342;ENSGALG00000015013;ENSGALG00000028817;ENSGALG00000031144;ENSGALG00000032994
GO:0009888	tissue development	13	1122	0.000112513	0.00125082	ENSGALG00000005409;ENSGALG00000013342;ENSGALG00000015013;ENSGALG00000016662;ENSGALG00000016927;ENSGALG00000027247;ENSGALG00000031144;ENSGALG00000031862;ENSGALG00000032994;ENSGALG00000039206;ENSGALG00000041025;ENSGALG00000041365;ENSGALG00000043433
GO:0001714	endodermal cell fate specification	2	5	0.000127187	0.00135301	ENSGALG00000027247;ENSGALG00000032994
GO:0001826	inner cell mass cell differentiation	2	5	0.000127187	0.00135301	ENSGALG00000032994;ENSGALG00000033439
GO:0002568	somatic diversification of T cell receptor genes	2	5	0.000127187	0.00135301	ENSGALG00000006480;ENSGALG00000031862
GO:0002681	somatic recombination of T cell receptor gene segments	2	5	0.000127187	0.00135301	ENSGALG00000006480;ENSGALG00000031862
GO:0033153	T cell receptor V(D)J recombination	2	5	0.000127187	0.00135301	ENSGALG00000006480;ENSGALG00000031862
GO:0002521	leukocyte differentiation	7	320	0.000136119	0.00143565	ENSGALG00000000583;ENSGALG00000006480;ENSGALG00000027247;ENSGALG00000031862;ENSGALG00000034030;ENSGALG00000039583;ENSGALG00000041025
GO:0001704	formation of primary germ layer	4	75	0.000150556	0.00157446	ENSGALG00000005409;ENSGALG00000027247;ENSGALG00000032994;ENSGALG00000043433
GO:0048863	stem cell differentiation	5	142	0.000152643	0.00158287	ENSGALG00000012702;ENSGALG00000013342;ENSGALG00000015013;ENSGALG00000027247;ENSGALG00000032994
GO:0021953	central nervous system neuron differentiation	5	144	0.000162989	0.00167607	ENSGALG00000005409;ENSGALG00000008303;ENSGALG00000013342;ENSGALG00000027247;ENSGALG00000031862
GO:0048565	digestive tract development	4	77	0.000166749	0.00170057	ENSGALG00000016662;ENSGALG00000016927;ENSGALG00000031144;ENSGALG00000032994
GO:0001824	blastocyst development	4	78	0.000175302	0.00177313	ENSGALG00000027247;ENSGALG00000032994;ENSGALG00000033439;ENSGALG00000041365
GO:0001706	endoderm formation	3	31	0.000185343	0.00185806	ENSGALG00000005409;ENSGALG00000027247;ENSGALG00000032994
GO:0048523	negative regulation of cellular process	21	2726	0.00018671	0.00185806	ENSGALG00000000583;ENSGALG00000003217;ENSGALG00000005409;ENSGALG00000008249;ENSGALG00000012702;ENSGALG00000015013;ENSGALG00000016927;ENSGALG00000027247;ENSGALG00000031862;ENSGALG00000032994;ENSGALG00000033439;ENSGALG00000034048;ENSGALG00000039206;ENSGALG00000039583;ENSGALG00000041025;ENSGALG00000041365;ENSGALG00000041717;ENSGALG00000042534;ENSGALG00000043433;ENSGALG00000045499;ENSGALG00000048539
GO:0021937	cerebellar Purkinje cell-granule cell precursor cell signaling involved in regulation of granule cell precursor cell proliferation	2	6	0.000190341	0.00187905	ENSGALG00000005409;ENSGALG00000008303
GO:0043009	chordate embryonic development	8	455	0.000195998	0.00191954	ENSGALG00000005409;ENSGALG00000013342;ENSGALG00000015013;ENSGALG00000027247;ENSGALG00000032994;ENSGALG00000033439;ENSGALG00000041365;ENSGALG00000043433
GO:0055123	digestive system development	4	81	0.000202861	0.0019711	ENSGALG00000016662;ENSGALG00000016927;ENSGALG00000031144;ENSGALG00000032994
GO:0001825	blastocyst formation	3	33	0.000223834	0.00212676	ENSGALG00000027247;ENSGALG00000032994;ENSGALG00000033439
GO:0051148	negative regulation of muscle cell differentiation	3	33	0.000223834	0.00212676	ENSGALG00000015013;ENSGALG00000042534;ENSGALG00000048539
GO:0009792	embryo development ending in birth or egg hatching	8	464	0.000224051	0.00212676	ENSGALG00000005409;ENSGALG00000013342;ENSGALG00000015013;ENSGALG00000027247;ENSGALG00000032994;ENSGALG00000033439;ENSGALG00000041365;ENSGALG00000043433
GO:0030217	T cell differentiation	5	158	0.000251245	0.00236669	ENSGALG00000000583;ENSGALG00000006480;ENSGALG00000027247;ENSGALG00000031862;ENSGALG00000041025
GO:0008283	cell proliferation	12	1062	0.000281284	0.00262958	ENSGALG00000005409;ENSGALG00000008303;ENSGALG00000012702;ENSGALG00000013342;ENSGALG00000015013;ENSGALG00000031862;ENSGALG00000032994;ENSGALG00000039583;ENSGALG00000041025;ENSGALG00000041365;ENSGALG00000043433;ENSGALG00000045499
GO:0045165	cell fate commitment	5	165	0.000307108	0.0028494	ENSGALG00000027247;ENSGALG00000031862;ENSGALG00000032994;ENSGALG00000033439;ENSGALG00000039583
GO:0030902	hindbrain development	4	92	0.000330988	0.00304805	ENSGALG00000005409;ENSGALG00000008303;ENSGALG00000013342;ENSGALG00000028817
GO:0048382	mesendoderm development	2	8	0.00035367	0.00320903	ENSGALG00000005409;ENSGALG00000027247
GO:2000543	positive regulation of gastrulation	2	8	0.00035367	0.00320903	ENSGALG00000005409;ENSGALG00000043433
GO:0021879	forebrain neuron differentiation	3	41	0.000428586	0.0038604	ENSGALG00000008303;ENSGALG00000013342;ENSGALG00000031862
GO:0021940	positive regulation of cerebellar granule cell precursor proliferation	2	9	0.000453672	0.00405675	ENSGALG00000005409;ENSGALG00000008303
GO:0021515	cell differentiation in spinal cord	3	42	0.000460391	0.00408721	ENSGALG00000000583;ENSGALG00000005409;ENSGALG00000008303
GO:0060485	mesenchyme development	5	184	0.000506601	0.00446533	ENSGALG00000013342;ENSGALG00000015013;ENSGALG00000016662;ENSGALG00000027247;ENSGALG00000043433
GO:0050793	regulation of developmental process	14	1492	0.000532221	0.00465788	ENSGALG00000000583;ENSGALG00000005409;ENSGALG00000008303;ENSGALG00000015013;ENSGALG00000016927;ENSGALG00000031862;ENSGALG00000032994;ENSGALG00000033439;ENSGALG00000039583;ENSGALG00000041025;ENSGALG00000042534;ENSGALG00000043433;ENSGALG00000045499;ENSGALG00000048539
GO:0048534	hematopoietic or lymphoid organ development	8	529	0.000541151	0.00470268	ENSGALG00000000583;ENSGALG00000006480;ENSGALG00000012702;ENSGALG00000027247;ENSGALG00000031862;ENSGALG00000034030;ENSGALG00000039583;ENSGALG00000041025
GO:0021702	cerebellar Purkinje cell differentiation	2	10	0.000565786	0.00484847	ENSGALG00000005409;ENSGALG00000008303
GO:0021936	regulation of cerebellar granule cell precursor proliferation	2	10	0.000565786	0.00484847	ENSGALG00000005409;ENSGALG00000008303
GO:0001711	endodermal cell fate commitment	2	11	0.000689925	0.00575249	ENSGALG00000027247;ENSGALG00000032994
GO:0021527	spinal cord association neuron differentiation	2	11	0.000689925	0.00575249	ENSGALG00000005409;ENSGALG00000008303
GO:0021694	cerebellar Purkinje cell layer formation	2	11	0.000689925	0.00575249	ENSGALG00000005409;ENSGALG00000008303
GO:0021903	rostrocaudal neural tube patterning	2	11	0.000689925	0.00575249	ENSGALG00000013342;ENSGALG00000032994
GO:0007492	endoderm development	3	49	0.00072594	0.00601215	ENSGALG00000005409;ENSGALG00000027247;ENSGALG00000032994
GO:0045595	regulation of cell differentiation	11	1010	0.0007331	0.00603097	ENSGALG00000000583;ENSGALG00000005409;ENSGALG00000015013;ENSGALG00000016927;ENSGALG00000031862;ENSGALG00000032994;ENSGALG00000039583;ENSGALG00000041025;ENSGALG00000042534;ENSGALG00000045499;ENSGALG00000048539
GO:0021872	forebrain generation of neurons	3	50	0.000770332	0.0062953	ENSGALG00000008303;ENSGALG00000013342;ENSGALG00000031862
GO:0048519	negative regulation of biological process	21	3014	0.000803041	0.00651943	ENSGALG00000000583;ENSGALG00000003217;ENSGALG00000005409;ENSGALG00000008249;ENSGALG00000012702;ENSGALG00000015013;ENSGALG00000016927;ENSGALG00000027247;ENSGALG00000031862;ENSGALG00000032994;ENSGALG00000033439;ENSGALG00000034048;ENSGALG00000039206;ENSGALG00000039583;ENSGALG00000041025;ENSGALG00000041365;ENSGALG00000041717;ENSGALG00000042534;ENSGALG00000043433;ENSGALG00000045499;ENSGALG00000048539
GO:0033151	V(D)J recombination	2	12	0.000826007	0.00666204	ENSGALG00000006480;ENSGALG00000031862
GO:0002520	immune system development	8	566	0.000844341	0.00675958	ENSGALG00000000583;ENSGALG00000006480;ENSGALG00000012702;ENSGALG00000027247;ENSGALG00000031862;ENSGALG00000034030;ENSGALG00000039583;ENSGALG00000041025
GO:0007369	gastrulation	4	118	0.000849056	0.00675958	ENSGALG00000005409;ENSGALG00000027247;ENSGALG00000032994;ENSGALG00000043433
GO:0042127	regulation of cell proliferation	10	878	0.000952876	0.0075375	ENSGALG00000005409;ENSGALG00000008303;ENSGALG00000012702;ENSGALG00000015013;ENSGALG00000031862;ENSGALG00000032994;ENSGALG00000039583;ENSGALG00000041025;ENSGALG00000043433;ENSGALG00000045499
GO:0021549	cerebellum development	3	54	0.000965084	0.00758543	ENSGALG00000005409;ENSGALG00000008303;ENSGALG00000013342
GO:0021692	cerebellar Purkinje cell layer morphogenesis	2	13	0.000973946	0.00760664	ENSGALG00000005409;ENSGALG00000008303
GO:0061008	hepaticobiliary system development	3	57	0.00112989	0.00874334	ENSGALG00000012702;ENSGALG00000031144;ENSGALG00000032994
GO:0023019	signal transduction involved in regulation of gene expression	2	14	0.00113366	0.00874334	ENSGALG00000015013;ENSGALG00000032994
GO:0030098	lymphocyte differentiation	5	222	0.00118127	0.00905393	ENSGALG00000000583;ENSGALG00000006480;ENSGALG00000027247;ENSGALG00000031862;ENSGALG00000041025
GO:0007411	axon guidance	4	130	0.00121785	0.00927672	ENSGALG00000005409;ENSGALG00000013342;ENSGALG00000031862;ENSGALG00000034889
GO:0060562	epithelial tube morphogenesis	5	224	0.00122936	0.00930696	ENSGALG00000005409;ENSGALG00000013342;ENSGALG00000031144;ENSGALG00000032994;ENSGALG00000041365
GO:0035914	skeletal muscle cell differentiation	3	59	0.00124904	0.00939826	ENSGALG00000016927;ENSGALG00000027247;ENSGALG00000043433
GO:0097485	neuron projection guidance	4	132	0.00128869	0.00963785	ENSGALG00000005409;ENSGALG00000013342;ENSGALG00000031862;ENSGALG00000034889
GO:0060575	intestinal epithelial cell differentiation	2	15	0.00130506	0.00969076	ENSGALG00000016662;ENSGALG00000016927
GO:0001708	cell fate specification	3	60	0.00131147	0.00969076	ENSGALG00000027247;ENSGALG00000032994;ENSGALG00000033439
GO:0060173	limb development	4	133	0.00132517	0.00973371	ENSGALG00000015013;ENSGALG00000041365;ENSGALG00000043079;ENSGALG00000043433
GO:0048736	appendage development	4	134	0.00136237	0.00994774	ENSGALG00000015013;ENSGALG00000041365;ENSGALG00000043079;ENSGALG00000043433
GO:0022008	neurogenesis	10	927	0.00144347	0.0104779	ENSGALG00000000583;ENSGALG00000005409;ENSGALG00000008303;ENSGALG00000013342;ENSGALG00000027247;ENSGALG00000031862;ENSGALG00000034889;ENSGALG00000040249;ENSGALG00000042534;ENSGALG00000048539
GO:0021516	dorsal spinal cord development	2	16	0.00148807	0.0106761	ENSGALG00000005409;ENSGALG00000008303
GO:0072189	ureter development	2	16	0.00148807	0.0106761	ENSGALG00000005409;ENSGALG00000032994
GO:0030855	epithelial cell differentiation	6	353	0.00159772	0.0113965	ENSGALG00000005409;ENSGALG00000016662;ENSGALG00000016927;ENSGALG00000031862;ENSGALG00000032994;ENSGALG00000041025
GO:0001656	metanephros development	3	65	0.00165308	0.0117236	ENSGALG00000005409;ENSGALG00000032994;ENSGALG00000041025
GO:0021533	cell differentiation in hindbrain	2	17	0.00168261	0.0117307	ENSGALG00000005409;ENSGALG00000008303
GO:0051154	negative regulation of striated muscle cell differentiation	2	17	0.00168261	0.0117307	ENSGALG00000015013;ENSGALG00000048539
GO:0061311	cell surface receptor signaling pathway involved in heart development	2	17	0.00168261	0.0117307	ENSGALG00000015013;ENSGALG00000032994
GO:0061061	muscle structure development	6	360	0.00176541	0.0122388	ENSGALG00000015013;ENSGALG00000016927;ENSGALG00000027247;ENSGALG00000042534;ENSGALG00000043433;ENSGALG00000048539
GO:0021510	spinal cord development	3	68	0.00188239	0.0129755	ENSGALG00000000583;ENSGALG00000005409;ENSGALG00000008303
GO:0042110	T cell activation	5	247	0.0018927	0.0129755	ENSGALG00000000583;ENSGALG00000006480;ENSGALG00000027247;ENSGALG00000031862;ENSGALG00000041025
GO:0035295	tube development	8	643	0.00191522	0.0130574	ENSGALG00000005409;ENSGALG00000013342;ENSGALG00000016662;ENSGALG00000016927;ENSGALG00000031144;ENSGALG00000032994;ENSGALG00000041025;ENSGALG00000041365
GO:0022414	reproductive process	8	645	0.00195311	0.0132425	ENSGALG00000005409;ENSGALG00000007690;ENSGALG00000015013;ENSGALG00000016662;ENSGALG00000027247;ENSGALG00000032994;ENSGALG00000033439;ENSGALG00000045499
GO:0000003	reproduction	8	646	0.00197227	0.0132994	ENSGALG00000005409;ENSGALG00000007690;ENSGALG00000015013;ENSGALG00000016662;ENSGALG00000027247;ENSGALG00000032994;ENSGALG00000033439;ENSGALG00000045499
GO:0042221	response to chemical	16	2110	0.00199826	0.0134014	ENSGALG00000003217;ENSGALG00000004322;ENSGALG00000005409;ENSGALG00000006480;ENSGALG00000012702;ENSGALG00000013342;ENSGALG00000015013;ENSGALG00000016662;ENSGALG00000016927;ENSGALG00000023742;ENSGALG00000031862;ENSGALG00000032994;ENSGALG00000033439;ENSGALG00000034889;ENSGALG00000039206;ENSGALG00000043433
GO:0021537	telencephalon development	4	150	0.00206133	0.0137496	ENSGALG00000005409;ENSGALG00000008303;ENSGALG00000027247;ENSGALG00000031862
GO:0030097	hemopoiesis	7	506	0.00208829	0.0137903	ENSGALG00000000583;ENSGALG00000006480;ENSGALG00000027247;ENSGALG00000031862;ENSGALG00000034030;ENSGALG00000039583;ENSGALG00000041025
GO:0021680	cerebellar Purkinje cell layer development	2	19	0.00210593	0.0137903	ENSGALG00000005409;ENSGALG00000008303
GO:0021697	cerebellar cortex formation	2	19	0.00210593	0.0137903	ENSGALG00000005409;ENSGALG00000008303
GO:0007423	sensory organ development	6	373	0.00211212	0.0137903	ENSGALG00000005409;ENSGALG00000013342;ENSGALG00000015013;ENSGALG00000028817;ENSGALG00000031862;ENSGALG00000039583
GO:0007498	mesoderm development	3	72	0.00221769	0.0144033	ENSGALG00000005409;ENSGALG00000027247;ENSGALG00000043433
GO:2000026	regulation of multicellular organismal development	11	1157	0.0022312	0.0144152	ENSGALG00000000583;ENSGALG00000005409;ENSGALG00000008303;ENSGALG00000015013;ENSGALG00000031862;ENSGALG00000032994;ENSGALG00000039583;ENSGALG00000041025;ENSGALG00000042534;ENSGALG00000043433;ENSGALG00000048539
GO:0003007	heart morphogenesis	4	154	0.00226869	0.0145811	ENSGALG00000015013;ENSGALG00000016662;ENSGALG00000031144;ENSGALG00000032994
GO:0060795	cell fate commitment involved in formation of primary germ layer	2	21	0.00257438	0.01646	ENSGALG00000027247;ENSGALG00000032994
GO:1990830	cellular response to leukemia inhibitory factor	3	76	0.00258792	0.0164613	ENSGALG00000012702;ENSGALG00000016927;ENSGALG00000032994
GO:0051239	regulation of multicellular organismal process	14	1753	0.00262662	0.0166218	ENSGALG00000000583;ENSGALG00000003217;ENSGALG00000005409;ENSGALG00000008303;ENSGALG00000015013;ENSGALG00000031862;ENSGALG00000032994;ENSGALG00000033439;ENSGALG00000039206;ENSGALG00000039583;ENSGALG00000041025;ENSGALG00000042534;ENSGALG00000043433;ENSGALG00000048539
GO:0051147	regulation of muscle cell differentiation	3	77	0.00268608	0.0168255	ENSGALG00000015013;ENSGALG00000042534;ENSGALG00000048539
GO:1990823	response to leukemia inhibitory factor	3	77	0.00268608	0.0168255	ENSGALG00000012702;ENSGALG00000016927;ENSGALG00000032994
GO:0007368	determination of left/right symmetry	3	78	0.00278651	0.0172876	ENSGALG00000031144;ENSGALG00000032994;ENSGALG00000041025
GO:0001701	in utero embryonic development	5	270	0.00278787	0.0172876	ENSGALG00000015013;ENSGALG00000027247;ENSGALG00000032994;ENSGALG00000033439;ENSGALG00000041365
GO:0016055	Wnt signaling pathway	5	272	0.00287806	0.0177576	ENSGALG00000000583;ENSGALG00000006480;ENSGALG00000032994;ENSGALG00000039583;ENSGALG00000042534
GO:0198738	cell-cell signaling by wnt	5	275	0.0030173	0.0185241	ENSGALG00000000583;ENSGALG00000006480;ENSGALG00000032994;ENSGALG00000039583;ENSGALG00000042534
GO:0042471	ear morphogenesis	3	81	0.00310163	0.0189476	ENSGALG00000013342;ENSGALG00000015013;ENSGALG00000028817
GO:0009855	determination of bilateral symmetry	3	83	0.0033234	0.0191715	ENSGALG00000031144;ENSGALG00000032994;ENSGALG00000041025
GO:0003338	metanephros morphogenesis	2	24	0.00336024	0.0191715	ENSGALG00000005409;ENSGALG00000041025
GO:0021696	cerebellar cortex morphogenesis	2	24	0.00336024	0.0191715	ENSGALG00000005409;ENSGALG00000008303
GO:0021871	forebrain regionalization	2	24	0.00336024	0.0191715	ENSGALG00000005409;ENSGALG00000027247
GO:0009799	specification of symmetry	3	84	0.00343785	0.0191715	ENSGALG00000031144;ENSGALG00000032994;ENSGALG00000041025
GO:0002302	CD8-positive, alpha-beta T cell differentiation involved in immune response	1	1	0.00361991	0.0191715	ENSGALG00000027247
GO:0002508	central tolerance induction	1	1	0.00361991	0.0191715	ENSGALG00000041025
GO:0002510	central B cell tolerance induction	1	1	0.00361991	0.0191715	ENSGALG00000041025
GO:0002646	regulation of central tolerance induction	1	1	0.00361991	0.0191715	ENSGALG00000041025
GO:0002648	positive regulation of central tolerance induction	1	1	0.00361991	0.0191715	ENSGALG00000041025
GO:0002895	regulation of central B cell tolerance induction	1	1	0.00361991	0.0191715	ENSGALG00000041025
GO:0002897	positive regulation of central B cell tolerance induction	1	1	0.00361991	0.0191715	ENSGALG00000041025
GO:0003142	cardiogenic plate morphogenesis	1	1	0.00361991	0.0191715	ENSGALG00000032994
GO:0003290	atrial septum secundum morphogenesis	1	1	0.00361991	0.0191715	ENSGALG00000016662
GO:0021568	rhombomere 2 development	1	1	0.00361991	0.0191715	ENSGALG00000013342
GO:0030718	germ-line stem cell population maintenance	1	1	0.00361991	0.0191715	ENSGALG00000033439
GO:0034972	histone H3-R26 methylation	1	1	0.00361991	0.0191715	ENSGALG00000033439
GO:0035545	determination of left/right asymmetry in nervous system	1	1	0.00361991	0.0191715	ENSGALG00000031144
GO:0035847	uterine epithelium development	1	1	0.00361991	0.0191715	ENSGALG00000005409
GO:0035849	nephric duct elongation	1	1	0.00361991	0.0191715	ENSGALG00000005409
GO:0035852	horizontal cell localization	1	1	0.00361991	0.0191715	ENSGALG00000005409
GO:0044336	canonical Wnt signaling pathway involved in negative regulation of apoptotic process	1	1	0.00361991	0.0191715	ENSGALG00000039583
GO:0060817	inactivation of paternal X chromosome	1	1	0.00361991	0.0191715	ENSGALG00000033439
GO:0061586	positive regulation of transcription by transcription factor localization	1	1	0.00361991	0.0191715	ENSGALG00000016927
GO:0071678	olfactory bulb axon guidance	1	1	0.00361991	0.0191715	ENSGALG00000031862
GO:0072016	glomerular parietal epithelial cell development	1	1	0.00361991	0.0191715	ENSGALG00000041025
GO:0099156	cell-cell signaling via exosome	1	1	0.00361991	0.0191715	ENSGALG00000016927
GO:1901246	regulation of lung ciliated cell differentiation	1	1	0.00361991	0.0191715	ENSGALG00000041025
GO:1901248	positive regulation of lung ciliated cell differentiation	1	1	0.00361991	0.0191715	ENSGALG00000041025
GO:2000043	regulation of cardiac cell fate specification	1	1	0.00361991	0.0191715	ENSGALG00000032994
GO:2001055	positive regulation of mesenchymal cell apoptotic process	1	1	0.00361991	0.0191715	ENSGALG00000015013
GO:0060325	face morphogenesis	2	25	0.00364406	0.019217	ENSGALG00000015013;ENSGALG00000043433
GO:0010470	regulation of gastrulation	2	26	0.00393869	0.0206823	ENSGALG00000005409;ENSGALG00000043433
GO:0030326	embryonic limb morphogenesis	3	90	0.00417531	0.0218319	ENSGALG00000015013;ENSGALG00000041365;ENSGALG00000043079
GO:0090596	sensory organ morphogenesis	4	184	0.00430213	0.0222369	ENSGALG00000005409;ENSGALG00000013342;ENSGALG00000015013;ENSGALG00000028817
GO:0035113	embryonic appendage morphogenesis	3	91	0.00430683	0.0222369	ENSGALG00000015013;ENSGALG00000041365;ENSGALG00000043079
[truncated: 996 more rows]

## Sheet: GO-up-TFs-2 vs. 3
Table S4. Go enrichment of DE-TF in different stages (up-regulation in Em2d vs. Em3d)
[truncated: 3,229 more rows]

[truncated: 5 more sheets: GO-down-TFs-2 vs. 3, GO-up-TFs-3 vs. 4, GO-down-TFs-3 vs. 4, GO-up-TFs-4 vs. 5, GO-down-TFs-4 vs. 5]
